# Supplementary material for: Broad dengue neutralization in mosquitoes expressing an engineered antibody
Source: PLoS Pathog. 2020 Jan 16;16(1):e1008103. doi: 10.1371/journal.ppat.1008103 (PMC6964813; doi:10.1371/journal.ppat.1008103)
Supplement: S4 Table — Both raw read counts and normalized TPM values are included. (XLSX) [file ppat.1008103.s008.xlsx]

## Sheet: Counts
ID	NCBI_gene	NCBI_link	Locus	NBF.WT.midgut.counts	NBF.TADV-A.midgut.counts	NBF.TADV-B.midgut.counts	NBF.TADV-C.midgut.counts	PBM.WT.midgut.counts	PBM.TADV-A.midgut.counts	PBM.TADV-B.midgut.counts	PBM.TADV-C.midgut.counts
1C19				0	1040	991	7834	0	2045	14326	32512
gene0	110674347	https://www.ncbi.nlm.nih.gov/gene/110674347	LOC110674347	7	1	7	7	2	1	4	2
gene1	110674348	https://www.ncbi.nlm.nih.gov/gene/110674348	LOC110674348	0	0	0	0	0	0	0	0
gene10	5575832	https://www.ncbi.nlm.nih.gov/gene/5575832	LOC5575832	114	51	66	47	43	91	117	96
gene100	5572018	https://www.ncbi.nlm.nih.gov/gene/5572018	LOC5572018	40	1	16	10	13	7	15	6
gene1000	110674341	https://www.ncbi.nlm.nih.gov/gene/110674341	LOC110674341	0	0	1	0	0	0	0	0
gene10000	5575167	https://www.ncbi.nlm.nih.gov/gene/5575167	LOC5575167	0	0	0	0	0	0	0	0
gene10001	5575166	https://www.ncbi.nlm.nih.gov/gene/5575166	LOC5575166	425	315	564	534	290	265	283	197
gene10002	5575165	https://www.ncbi.nlm.nih.gov/gene/5575165	LOC5575165	69	51	79	76	28	39	45	38
gene10003	5575164	https://www.ncbi.nlm.nih.gov/gene/5575164	LOC5575164	14	15	21	17	16	17	15	16
gene10004	5575163	https://www.ncbi.nlm.nih.gov/gene/5575163	LOC5575163	2	6	71	10	15	12	22	21
gene10005	110676908	https://www.ncbi.nlm.nih.gov/gene/110676908	LOC110676908	10	4	4	1	0	2	2	2
gene10006	5575162	https://www.ncbi.nlm.nih.gov/gene/5575162	LOC5575162	9352	6000	8657	9039	7054	7534	6545	5332
gene10007	5575161	https://www.ncbi.nlm.nih.gov/gene/5575161	LOC5575161	18	10	45	19	9	13	20	10
gene10008	5575159	https://www.ncbi.nlm.nih.gov/gene/5575159	LOC5575159	919	504	1343	1232	950	523	975	711
gene10009	5575158	https://www.ncbi.nlm.nih.gov/gene/5575158	LOC5575158	0	0	5	6	3	0	4	1
gene1001	110674346	https://www.ncbi.nlm.nih.gov/gene/110674346	LOC110674346	0	0	1	0	0	0	0	0
gene10010	110675930	https://www.ncbi.nlm.nih.gov/gene/110675930	LOC110675930	0	0	0	0	0	0	0	0
gene10011	5575157	https://www.ncbi.nlm.nih.gov/gene/5575157	LOC5575157	0	0	0	0	0	0	2	0
gene10012	5575155	https://www.ncbi.nlm.nih.gov/gene/5575155	LOC5575155	6	5	5	5	8	7	2	2
gene10013	5575153	https://www.ncbi.nlm.nih.gov/gene/5575153	LOC5575153	5	2	1	3	2	0	0	1
gene10014	5575152	https://www.ncbi.nlm.nih.gov/gene/5575152	LOC5575152	1370	1288	1253	1240	408	519	497	373
gene10015	5575149	https://www.ncbi.nlm.nih.gov/gene/5575149	LOC5575149	0	0	0	3	4	0	1	0
gene10016	5575148	https://www.ncbi.nlm.nih.gov/gene/5575148	LOC5575148	0	0	5	3	8	3	2	2
gene10017	5575147	https://www.ncbi.nlm.nih.gov/gene/5575147	LOC5575147	245	126	221	193	73	56	66	55
gene10018	5566387	https://www.ncbi.nlm.nih.gov/gene/5566387	LOC5566387	828	593	1015	840	569	576	698	483
gene10019	5566385	https://www.ncbi.nlm.nih.gov/gene/5566385	LOC5566385	2457	1304	3879	3968	2909	1756	3097	1582
gene1002	5572394	https://www.ncbi.nlm.nih.gov/gene/5572394	LOC5572394	5	10	43	5	59	75	61	33
gene10020	5566375	https://www.ncbi.nlm.nih.gov/gene/5566375	LOC5566375	670	405	724	687	528	551	702	630
gene10021	110675931	https://www.ncbi.nlm.nih.gov/gene/110675931	LOC110675931	0	0	0	0	0	0	0	0
gene10022	5566374	https://www.ncbi.nlm.nih.gov/gene/5566374	LOC5566374	0	3	5	5	18	2	3	12
gene10023	110676910	https://www.ncbi.nlm.nih.gov/gene/110676910	LOC110676910	0	0	0	0	0	0	0	0
gene10024	5566384	https://www.ncbi.nlm.nih.gov/gene/5566384	LOC5566384	18	16	6	18	13	16	8	14
gene10025	5566382	https://www.ncbi.nlm.nih.gov/gene/5566382	LOC5566382	940	904	1432	1390	1721	1258	1740	1448
gene10026	5566397	https://www.ncbi.nlm.nih.gov/gene/5566397	LOC5566397	714	494	669	716	383	433	391	382
gene10027	5566398	https://www.ncbi.nlm.nih.gov/gene/5566398	LOC5566398	308	233	448	320	148	130	181	125
gene10028	5566369	https://www.ncbi.nlm.nih.gov/gene/5566369	LOC5566369	1	0	1	0	3	0	0	6
gene10029	5566381	https://www.ncbi.nlm.nih.gov/gene/5566381	LOC5566381	898	898	1212	1475	634	783	946	815
gene1003	5572392	https://www.ncbi.nlm.nih.gov/gene/5572392	LOC5572392	7	9	25	1	13	1	4	4
gene10030	5569446	https://www.ncbi.nlm.nih.gov/gene/5569446	LOC5569446	375	177	409	394	257	275	392	213
gene10031	110677336	https://www.ncbi.nlm.nih.gov/gene/110677336	Trnaa-ggc	0	0	0	0	0	0	0	0
gene10032	5569445	https://www.ncbi.nlm.nih.gov/gene/5569445	LOC5569445	155	332	226	193	475	828	656	830
gene10033	5569444	https://www.ncbi.nlm.nih.gov/gene/5569444	LOC5569444	543	288	622	706	356	260	319	367
gene10034	5569441	https://www.ncbi.nlm.nih.gov/gene/5569441	LOC5569441	1016	307	1159	1046	169	75	159	68
gene10035	5569442	https://www.ncbi.nlm.nih.gov/gene/5569442	LOC5569442	575	129	272	170	640	898	1506	657
gene10036	5569439	https://www.ncbi.nlm.nih.gov/gene/5569439	LOC5569439	7	14	22	3	8	13	4	8
gene10037	5569440	https://www.ncbi.nlm.nih.gov/gene/5569440	LOC5569440	5	1	5	1	3	0	2	1
gene10038	5569437	https://www.ncbi.nlm.nih.gov/gene/5569437	LOC5569437	0	0	0	0	0	2	2	0
gene10039	110675936	https://www.ncbi.nlm.nih.gov/gene/110675936	LOC110675936	4	0	4	0	1	0	2	0
gene1004	110674389	https://www.ncbi.nlm.nih.gov/gene/110674389	LOC110674389	0	0	0	0	0	0	0	0
gene10040	110675215	https://www.ncbi.nlm.nih.gov/gene/110675215	LOC110675215	1	0	1	0	0	0	0	0
gene10041	5577296	https://www.ncbi.nlm.nih.gov/gene/5577296	LOC5577296	10	6	9	0	1	2	0	2
gene10042	5577300	https://www.ncbi.nlm.nih.gov/gene/5577300	LOC5577300	1	1	8	0	0	5	1	1
gene10043	5577302	https://www.ncbi.nlm.nih.gov/gene/5577302	LOC5577302	1	0	1	0	0	0	0	0
gene10044	5577301	https://www.ncbi.nlm.nih.gov/gene/5577301	LOC5577301	57	35	102	43	44	32	64	29
gene10045	5577299	https://www.ncbi.nlm.nih.gov/gene/5577299	LOC5577299	0	0	9	0	0	0	1	0
gene10046	5577304	https://www.ncbi.nlm.nih.gov/gene/5577304	LOC5577304	138	55	167	127	52	34	79	42
gene10047	110676912	https://www.ncbi.nlm.nih.gov/gene/110676912	LOC110676912	0	0	0	0	0	0	0	0
gene10048	110675937	https://www.ncbi.nlm.nih.gov/gene/110675937	LOC110675937	0	0	0	0	0	0	0	0
gene10049	110675938	https://www.ncbi.nlm.nih.gov/gene/110675938	LOC110675938	5	5	1	0	7	6	3	0
gene1005	110674382	https://www.ncbi.nlm.nih.gov/gene/110674382	LOC110674382	0	0	0	0	0	0	0	0
gene10050	110675939	https://www.ncbi.nlm.nih.gov/gene/110675939	LOC110675939	0	0	0	0	0	0	0	0
gene10051	5577303	https://www.ncbi.nlm.nih.gov/gene/5577303	LOC5577303	300	146	247	170	58	79	51	30
gene10052	5577305	https://www.ncbi.nlm.nih.gov/gene/5577305	LOC5577305	0	0	0	0	0	1	0	0
gene10053	5577298	https://www.ncbi.nlm.nih.gov/gene/5577298	LOC5577298	0	0	1	1	0	0	0	0
gene10054	5572422	https://www.ncbi.nlm.nih.gov/gene/5572422	LOC5572422	1	0	8	2	0	6	9	3
gene10055	110676913	https://www.ncbi.nlm.nih.gov/gene/110676913	LOC110676913	0	0	0	0	0	0	0	0
gene10056	5572424	https://www.ncbi.nlm.nih.gov/gene/5572424	LOC5572424	0	0	0	0	0	0	1	0
gene10057	110675940	https://www.ncbi.nlm.nih.gov/gene/110675940	LOC110675940	0	0	0	1	0	0	0	0
gene10058	110675941	https://www.ncbi.nlm.nih.gov/gene/110675941	LOC110675941	0	0	0	0	0	0	0	0
gene10059	110675942	https://www.ncbi.nlm.nih.gov/gene/110675942	LOC110675942	0	0	0	0	0	0	0	0
gene1006	5572391	https://www.ncbi.nlm.nih.gov/gene/5572391	LOC5572391	308	404	367	303	1197	1790	1746	1711
gene10060	5572434	https://www.ncbi.nlm.nih.gov/gene/5572434	LOC5572434	0	0	0	0	0	0	0	0
gene10061	5572433	https://www.ncbi.nlm.nih.gov/gene/5572433	LOC5572433	109	52	75	63	48	54	42	29
gene10062	110676914	https://www.ncbi.nlm.nih.gov/gene/110676914	LOC110676914	0	0	1	0	0	0	0	0
gene10063	110676915	https://www.ncbi.nlm.nih.gov/gene/110676915	LOC110676915	0	0	0	0	0	0	0	0
gene10064	110676916	https://www.ncbi.nlm.nih.gov/gene/110676916	LOC110676916	0	0	0	1	0	0	1	0
gene10065	110675943	https://www.ncbi.nlm.nih.gov/gene/110675943	LOC110675943	0	0	0	0	0	0	0	0
gene10066	5572432	https://www.ncbi.nlm.nih.gov/gene/5572432	LOC5572432	915	927	1329	1384	484	637	589	518
gene10067	5572431	https://www.ncbi.nlm.nih.gov/gene/5572431	LOC5572431	385	199	285	248	279	198	249	125
gene10068	5572430	https://www.ncbi.nlm.nih.gov/gene/5572430	LOC5572430	1581	1325	1392	1233	1648	1620	1449	1255
gene10069	5572429	https://www.ncbi.nlm.nih.gov/gene/5572429	LOC5572429	5	0	9	13	29	0	0	0
gene1007	5572395	https://www.ncbi.nlm.nih.gov/gene/5572395	LOC5572395	223	152	313	298	161	122	144	89
gene10070	110676918	https://www.ncbi.nlm.nih.gov/gene/110676918	LOC110676918	1	2	20	1	22	3	2	1
gene10071	5572428	https://www.ncbi.nlm.nih.gov/gene/5572428	LOC5572428	68	48	139	77	600	39	44	46
gene10072	5572427	https://www.ncbi.nlm.nih.gov/gene/5572427	LOC5572427	388	167	104	362	572	749	435	1038
gene10073	5572435	https://www.ncbi.nlm.nih.gov/gene/5572435	LOC5572435	1	0	0	0	0	0	1	0
gene10074	5572436	https://www.ncbi.nlm.nih.gov/gene/5572436	LOC5572436	293	145	202	408	220	395	186	274
gene10075	110676919	https://www.ncbi.nlm.nih.gov/gene/110676919	LOC110676919	0	0	0	0	0	0	0	0
gene10076	110676920	https://www.ncbi.nlm.nih.gov/gene/110676920	LOC110676920	3	2	3	1	5	3	1	6
gene10077	5572437	https://www.ncbi.nlm.nih.gov/gene/5572437	LOC5572437	122	139	109	104	184	187	255	104
gene10078	5572438	https://www.ncbi.nlm.nih.gov/gene/5572438	LOC5572438	111	73	104	216	68	127	214	234
gene10079	5572439	https://www.ncbi.nlm.nih.gov/gene/5572439	LOC5572439	0	0	0	0	0	0	0	0
gene1008	110674430	https://www.ncbi.nlm.nih.gov/gene/110674430	LOC110674430	0	0	0	0	0	0	0	0
gene10080	5572440	https://www.ncbi.nlm.nih.gov/gene/5572440	LOC5572440	284	206	286	300	389	261	362	583
gene10081	5572441	https://www.ncbi.nlm.nih.gov/gene/5572441	LOC5572441	789	911	834	1120	1062	1874	2000	1796
gene10082	110676921	https://www.ncbi.nlm.nih.gov/gene/110676921	LOC110676921	5	0	7	2	1	2	2	1
gene10083	5572443	https://www.ncbi.nlm.nih.gov/gene/5572443	LOC5572443	1	0	5	0	0	1	1	3
gene10084	5572444	https://www.ncbi.nlm.nih.gov/gene/5572444	LOC5572444	1587	1049	1612	1708	1095	1117	1162	1056
gene10085	5572446	https://www.ncbi.nlm.nih.gov/gene/5572446	LOC5572446	86	97	108	62	38	61	70	47
gene10086	5572447	https://www.ncbi.nlm.nih.gov/gene/5572447	LOC5572447	278	292	346	294	140	267	190	169
gene10087	110676922	https://www.ncbi.nlm.nih.gov/gene/110676922	LOC110676922	0	0	0	0	0	0	0	0
gene10088	5572448	https://www.ncbi.nlm.nih.gov/gene/5572448	LOC5572448	437	429	571	489	172	264	187	149
gene10089	5572449	https://www.ncbi.nlm.nih.gov/gene/5572449	LOC5572449	17	184	37	21	146	283	187	88
gene1009	5572390	https://www.ncbi.nlm.nih.gov/gene/5572390	LOC5572390	253	269	261	248	128	239	126	116
gene10090	5572451	https://www.ncbi.nlm.nih.gov/gene/5572451	LOC5572451	0	0	1	0	0	1	0	0
gene10091	5572450	https://www.ncbi.nlm.nih.gov/gene/5572450	LOC5572450	680	87	169	158	235	495	952	713
gene10092	5572452	https://www.ncbi.nlm.nih.gov/gene/5572452	LOC5572452	2	4	4	7	2	6	1	6
gene10093	5572453	https://www.ncbi.nlm.nih.gov/gene/5572453	LOC5572453	613	175	108	96	125	485	1050	872
gene10094	5572454	https://www.ncbi.nlm.nih.gov/gene/5572454	LOC5572454	118	128	139	123	297	218	220	225
gene10095	110675216	https://www.ncbi.nlm.nih.gov/gene/110675216	LOC110675216	0	0	0	0	0	0	0	0
gene10096	110676923	https://www.ncbi.nlm.nih.gov/gene/110676923	LOC110676923	0	0	0	0	0	1	0	0
gene10097	23687804	https://www.ncbi.nlm.nih.gov/gene/23687804	LOC23687804	0	0	1	0	0	0	0	0
gene10098	110676925	https://www.ncbi.nlm.nih.gov/gene/110676925	LOC110676925	0	0	0	0	0	0	0	0
gene10099	110675217	https://www.ncbi.nlm.nih.gov/gene/110675217	LOC110675217	0	0	0	0	0	0	0	0
gene101	5572019	https://www.ncbi.nlm.nih.gov/gene/5572019	LOC5572019	122	17	75	40	43	12	70	21
gene1010	5577441	https://www.ncbi.nlm.nih.gov/gene/5577441	LOC5577441	0	0	2	3	3	2	1	1
gene10100	5572455	https://www.ncbi.nlm.nih.gov/gene/5572455	LOC5572455	0	0	0	0	1	0	0	1
gene10101	110676924	https://www.ncbi.nlm.nih.gov/gene/110676924	LOC110676924	0	0	0	0	0	0	0	0
gene10102	5572456	https://www.ncbi.nlm.nih.gov/gene/5572456	LOC5572456	0	0	1	0	0	0	0	0
gene10103	5572457	https://www.ncbi.nlm.nih.gov/gene/5572457	LOC5572457	611	509	801	717	653	418	672	561
gene10104	5572458	https://www.ncbi.nlm.nih.gov/gene/5572458	LOC5572458	142	182	175	69	71	93	78	56
gene10105	5572459	https://www.ncbi.nlm.nih.gov/gene/5572459	LOC5572459	205	93	267	154	87	70	117	98
gene10106	5572460	https://www.ncbi.nlm.nih.gov/gene/5572460	LOC5572460	2552	3031	1317	1176	959	1540	797	782
gene10107	5572461	https://www.ncbi.nlm.nih.gov/gene/5572461	LOC5572461	788	487	598	534	438	748	822	591
gene10108	5572463	https://www.ncbi.nlm.nih.gov/gene/5572463	LOC5572463	7812	4724	7459	8383	6143	3524	4697	4238
gene10109	5572464	https://www.ncbi.nlm.nih.gov/gene/5572464	LOC5572464	825	465	452	351	96	84	105	50
gene1011	110674560	https://www.ncbi.nlm.nih.gov/gene/110674560	LOC110674560	0	0	0	0	0	0	0	0
gene10110	5572466	https://www.ncbi.nlm.nih.gov/gene/5572466	LOC5572466	135	157	222	198	171	144	263	176
gene10111	5572468	https://www.ncbi.nlm.nih.gov/gene/5572468	LOC5572468	364	349	394	380	720	970	640	958
gene10112	5565305	https://www.ncbi.nlm.nih.gov/gene/5565305	LOC5565305	14	10	13	7	15	9	13	5
gene10113	5565327	https://www.ncbi.nlm.nih.gov/gene/5565327	LOC5565327	964	505	1452	1185	1287	758	895	500
gene10114	110676927	https://www.ncbi.nlm.nih.gov/gene/110676927	LOC110676927	9	6	18	0	10	14	10	4
gene10115	110676929	https://www.ncbi.nlm.nih.gov/gene/110676929	LOC110676929	1	0	2	4	0	0	1	1
gene10116	5565328	https://www.ncbi.nlm.nih.gov/gene/5565328	LOC5565328	1173	990	1262	1103	1211	984	1162	828
gene10117	110676928	https://www.ncbi.nlm.nih.gov/gene/110676928	LOC110676928	0	0	0	0	0	0	0	0
gene10118	5565324	https://www.ncbi.nlm.nih.gov/gene/5565324	LOC5565324	1	1	0	0	0	0	1	0
gene10119	5565329	https://www.ncbi.nlm.nih.gov/gene/5565329	LOC5565329	0	0	0	0	0	0	0	0
gene1012	110674569	https://www.ncbi.nlm.nih.gov/gene/110674569	LOC110674569	1545	1128	1504	1995	1526	947	1382	986
gene10120	5565301	https://www.ncbi.nlm.nih.gov/gene/5565301	LOC5565301	1616	1729	3209	3865	1416	1187	2142	1441
gene10121	5565307	https://www.ncbi.nlm.nih.gov/gene/5565307	LOC5565307	4138	3196	5548	4938	5127	2505	3921	2201
gene10122	5565304	https://www.ncbi.nlm.nih.gov/gene/5565304	LOC5565304	21	15	35	16	8	11	20	7
gene10123	110676932	https://www.ncbi.nlm.nih.gov/gene/110676932	LOC110676932	0	0	0	0	0	0	0	0
gene10124	5565303	https://www.ncbi.nlm.nih.gov/gene/5565303	LOC5565303	70	98	344	107	344	277	584	334
gene10125	110676931	https://www.ncbi.nlm.nih.gov/gene/110676931	LOC110676931	1	0	2	0	0	0	1	0
gene10126	110676930	https://www.ncbi.nlm.nih.gov/gene/110676930	LOC110676930	0	1	0	0	0	0	1	0
gene10127	5565316	https://www.ncbi.nlm.nih.gov/gene/5565316	LOC5565316	246	170	114	90	55	73	41	42
gene10128	5565312	https://www.ncbi.nlm.nih.gov/gene/5565312	LOC5565312	13	4	4	9	2	3	2	4
gene10129	5565300	https://www.ncbi.nlm.nih.gov/gene/5565300	LOC5565300	4873	2859	6806	7410	7575	5708	7756	7548
gene1013	110674619	https://www.ncbi.nlm.nih.gov/gene/110674619	LOC110674619	0	0	1	0	1	0	1	0
gene10130	110676934	https://www.ncbi.nlm.nih.gov/gene/110676934	LOC110676934	0	0	0	0	0	0	0	0
gene10131	110676933	https://www.ncbi.nlm.nih.gov/gene/110676933	LOC110676933	0	0	0	0	0	0	0	0
gene10132	5565309	https://www.ncbi.nlm.nih.gov/gene/5565309	LOC5565309	0	0	0	2	0	0	0	0
gene10133	5565314	https://www.ncbi.nlm.nih.gov/gene/5565314	LOC5565314	93	98	145	122	196	145	291	124
gene10134	5565302	https://www.ncbi.nlm.nih.gov/gene/5565302	LOC5565302	194	123	295	188	115	130	142	77
gene10135	5565320	https://www.ncbi.nlm.nih.gov/gene/5565320	LOC5565320	5	29	34	10	7	10	14	5
gene10136	5565319	https://www.ncbi.nlm.nih.gov/gene/5565319	LOC5565319	0	1	3	1	0	0	0	0
gene10137	5565323	https://www.ncbi.nlm.nih.gov/gene/5565323	LOC5565323	2621	1935	1757	1856	6136	6359	6867	5586
gene10138	110676935	https://www.ncbi.nlm.nih.gov/gene/110676935	LOC110676935	0	0	0	2	1	0	0	0
gene10139	5565322	https://www.ncbi.nlm.nih.gov/gene/5565322	LOC5565322	178	90	142	216	776	1167	1069	1056
gene1014	110674431	https://www.ncbi.nlm.nih.gov/gene/110674431	LOC110674431	0	1	0	0	0	1	0	0
gene10140	110675945	https://www.ncbi.nlm.nih.gov/gene/110675945	LOC110675945	2	0	5	10	1	0	1	1
gene10141	5565308	https://www.ncbi.nlm.nih.gov/gene/5565308	LOC5565308	1	0	1	8	0	0	0	1
gene10142	110675946	https://www.ncbi.nlm.nih.gov/gene/110675946	LOC110675946	0	0	2	0	0	0	1	2
gene10143	5565311	https://www.ncbi.nlm.nih.gov/gene/5565311	LOC5565311	3	1	8	45	0	3	1	8
gene10144	5565306	https://www.ncbi.nlm.nih.gov/gene/5565306	LOC5565306	6	1	34	79	5	3	7	22
gene10145	5565325	https://www.ncbi.nlm.nih.gov/gene/5565325	LOC5565325	2	0	0	3	0	1	0	0
gene10146	5565317	https://www.ncbi.nlm.nih.gov/gene/5565317	LOC5565317	4	3	9	19	0	0	3	3
gene10147	110676936	https://www.ncbi.nlm.nih.gov/gene/110676936	LOC110676936	0	0	0	0	0	0	0	0
gene10148	110675218	https://www.ncbi.nlm.nih.gov/gene/110675218	LOC110675218	0	0	0	0	0	0	0	0
gene10149	5565318	https://www.ncbi.nlm.nih.gov/gene/5565318	LOC5565318	1172	680	988	906	1183	1026	1019	994
gene1015	5572384	https://www.ncbi.nlm.nih.gov/gene/5572384	LOC5572384	146	113	185	192	81	80	85	69
gene10150	5572674	https://www.ncbi.nlm.nih.gov/gene/5572674	LOC5572674	533	106	104	213	274	209	62	264
gene10151	5572673	https://www.ncbi.nlm.nih.gov/gene/5572673	LOC5572673	955	642	743	747	765	1507	1470	1456
gene10152	110675948	https://www.ncbi.nlm.nih.gov/gene/110675948	LOC110675948	0	0	0	0	3	0	0	0
gene10153	5572937	https://www.ncbi.nlm.nih.gov/gene/5572937	LOC5572937	0	4	8	0	1	0	0	0
gene10154	5572942	https://www.ncbi.nlm.nih.gov/gene/5572942	LOC5572942	252	55	32	119	1385	1577	1033	1447
gene10155	110676938	https://www.ncbi.nlm.nih.gov/gene/110676938	LOC110676938	0	0	0	0	0	0	0	0
gene10156	5572935	https://www.ncbi.nlm.nih.gov/gene/5572935	LOC5572935	0	0	0	0	0	0	0	0
gene10157	5572940	https://www.ncbi.nlm.nih.gov/gene/5572940	LOC5572940	0	13	133	0	1	53	145	15
gene10158	5566816	https://www.ncbi.nlm.nih.gov/gene/5566816	LOC5566816	0	1	2	0	0	0	0	0
gene10159	5572939	https://www.ncbi.nlm.nih.gov/gene/5572939	LOC5572939	1	1	1	1	0	0	0	1
gene1016	5572383	https://www.ncbi.nlm.nih.gov/gene/5572383	LOC5572383	1755	1020	1752	1651	1080	982	1165	932
gene10160	5572936	https://www.ncbi.nlm.nih.gov/gene/5572936	LOC5572936	942	1552	1378	1253	153	223	142	125
gene10161	110675949	https://www.ncbi.nlm.nih.gov/gene/110675949	LOC110675949	0	0	0	0	0	0	0	0
gene10162	110675950	https://www.ncbi.nlm.nih.gov/gene/110675950	LOC110675950	0	0	0	0	0	0	0	0
gene10163	110675951	https://www.ncbi.nlm.nih.gov/gene/110675951	LOC110675951	0	0	5	3	2	1	1	1
gene10164	5566796	https://www.ncbi.nlm.nih.gov/gene/5566796	LOC5566796	3	4	8	5	3	8	6	2
gene10165	5566815	https://www.ncbi.nlm.nih.gov/gene/5566815	LOC5566815	11	7	3	13	3	2	3	3
gene10166	5566799	https://www.ncbi.nlm.nih.gov/gene/5566799	LOC5566799	3475	2469	4535	4335	3180	3051	4165	4762
gene10167	5566800	https://www.ncbi.nlm.nih.gov/gene/5566800	LOC5566800	2763	2846	2875	4938	2643	1826	2132	1989
gene10168	110676939	https://www.ncbi.nlm.nih.gov/gene/110676939	LOC110676939	0	1	1	4	0	1	0	0
gene10169	5566801	https://www.ncbi.nlm.nih.gov/gene/5566801	LOC5566801	2	2	14	13	5	5	3	3
gene1017	5572387	https://www.ncbi.nlm.nih.gov/gene/5572387	LOC5572387	67	48	218	37	62	30	94	30
gene10170	5566802	https://www.ncbi.nlm.nih.gov/gene/5566802	LOC5566802	57	33	128	140	101	55	141	93
gene10171	5566803	https://www.ncbi.nlm.nih.gov/gene/5566803	LOC5566803	192	136	469	380	265	117	360	147
gene10172	5566804	https://www.ncbi.nlm.nih.gov/gene/5566804	LOC5566804	619	439	546	441	157	209	146	91
gene10173	5566805	https://www.ncbi.nlm.nih.gov/gene/5566805	LOC5566805	613	409	606	551	903	837	800	971
gene10174	5566806	https://www.ncbi.nlm.nih.gov/gene/5566806	LOC5566806	382	229	521	603	206	124	200	171
gene10175	5566807	https://www.ncbi.nlm.nih.gov/gene/5566807	LOC5566807	0	1	2	0	0	0	0	0
gene10176	23687866	https://www.ncbi.nlm.nih.gov/gene/23687866	LOC23687866	0	1	0	0	0	0	0	0
gene10177	5566808	https://www.ncbi.nlm.nih.gov/gene/5566808	LOC5566808	800	624	895	772	1313	862	1166	961
gene10178	5566809	https://www.ncbi.nlm.nih.gov/gene/5566809	LOC5566809	1	0	245	7	2	0	6	4
gene10179	5566810	https://www.ncbi.nlm.nih.gov/gene/5566810	LOC5566810	742	605	771	752	484	541	439	407
gene1018	110674707	https://www.ncbi.nlm.nih.gov/gene/110674707	LOC110674707	0	0	0	0	0	0	0	0
gene10180	5566813	https://www.ncbi.nlm.nih.gov/gene/5566813	LOC5566813	22	20	35	30	18	17	16	11
gene10181	5566814	https://www.ncbi.nlm.nih.gov/gene/5566814	LOC5566814	1	0	0	0	0	0	0	1
gene10182	110676941	https://www.ncbi.nlm.nih.gov/gene/110676941	LOC110676941	0	0	0	0	2	0	0	0
gene10183	5574025	https://www.ncbi.nlm.nih.gov/gene/5574025	LOC5574025	0	0	0	0	0	1	0	0
gene10184	110676942	https://www.ncbi.nlm.nih.gov/gene/110676942	LOC110676942	0	0	0	0	0	0	0	0
gene10185	5574024	https://www.ncbi.nlm.nih.gov/gene/5574024	LOC5574024	11	5	21	13	35	9	14	14
gene10186	5574026	https://www.ncbi.nlm.nih.gov/gene/5574026	LOC5574026	9	26	69	7	58	9	23	26
gene10187	5574023	https://www.ncbi.nlm.nih.gov/gene/5574023	LOC5574023	921	892	857	1195	151	168	98	205
gene10188	5576028	https://www.ncbi.nlm.nih.gov/gene/5576028	LOC5576028	1136	2125	1211	1478	1681	5081	2973	2934
gene10189	5578241	https://www.ncbi.nlm.nih.gov/gene/5578241	LOC5578241	1	1	2	0	2	0	2	1
gene1019	5572388	https://www.ncbi.nlm.nih.gov/gene/5572388	LOC5572388	18	6	29	19	11	12	11	9
gene10190	5576029	https://www.ncbi.nlm.nih.gov/gene/5576029	LOC5576029	6033	3024	5402	5542	6648	8712	9114	9078
gene10191	5576030	https://www.ncbi.nlm.nih.gov/gene/5576030	LOC5576030	290	207	329	367	551	345	572	388
gene10192	5576031	https://www.ncbi.nlm.nih.gov/gene/5576031	LOC5576031	1088	554	618	697	184	208	187	153
gene10193	5576032	https://www.ncbi.nlm.nih.gov/gene/5576032	LOC5576032	32	9	13	7	15	16	26	36
gene10194	5576033	https://www.ncbi.nlm.nih.gov/gene/5576033	LOC5576033	911	617	668	727	1803	1495	1514	1746
gene10195	5576034	https://www.ncbi.nlm.nih.gov/gene/5576034	LOC5576034	1111	643	1434	1136	195	100	197	80
gene10196	5576035	https://www.ncbi.nlm.nih.gov/gene/5576035	LOC5576035	73	56	109	63	44	43	61	62
gene10197	110675959	https://www.ncbi.nlm.nih.gov/gene/110675959	LOC110675959	0	0	0	0	0	0	0	0
gene10198	5569488	https://www.ncbi.nlm.nih.gov/gene/5569488	LOC5569488	103	111	69	83	67	80	75	43
gene10199	110676945	https://www.ncbi.nlm.nih.gov/gene/110676945	LOC110676945	0	0	0	1	0	0	0	0
gene102	110674352	https://www.ncbi.nlm.nih.gov/gene/110674352	LOC110674352	0	0	0	0	0	0	0	0
gene1020	5572386	https://www.ncbi.nlm.nih.gov/gene/5572386	LOC5572386	245	185	317	289	155	147	145	166
gene10200	5564911	https://www.ncbi.nlm.nih.gov/gene/5564911	LOC5564911	9	4	24	8	2	3	10	3
gene10201	5577013	https://www.ncbi.nlm.nih.gov/gene/5577013	LOC5577013	358	224	387	259	429	169	253	147
gene10202	5577014	https://www.ncbi.nlm.nih.gov/gene/5577014	LOC5577014	1841	790	2132	2053	1704	1184	1393	1233
gene10203	110675961	https://www.ncbi.nlm.nih.gov/gene/110675961	LOC110675961	7	0	2	1	1	2	1	1
gene10204	110675963	https://www.ncbi.nlm.nih.gov/gene/110675963	LOC110675963	0	0	0	0	0	0	0	0
gene10205	110676946	https://www.ncbi.nlm.nih.gov/gene/110676946	LOC110676946	0	0	0	0	0	0	0	0
gene10206	5566253	https://www.ncbi.nlm.nih.gov/gene/5566253	LOC5566253	0	0	0	0	0	0	0	0
gene10207	110676947	https://www.ncbi.nlm.nih.gov/gene/110676947	LOC110676947	0	2	1	0	0	0	0	0
gene10208	5564556	https://www.ncbi.nlm.nih.gov/gene/5564556	LOC5564556	97292	91680	119009	123854	60024	53049	63746	49341
gene10209	5564545	https://www.ncbi.nlm.nih.gov/gene/5564545	LOC5564545	931	541	776	601	1028	878	1142	927
gene1021	110674715	https://www.ncbi.nlm.nih.gov/gene/110674715	LOC110674715	4	1	1	0	0	0	0	0
gene10210	110676948	https://www.ncbi.nlm.nih.gov/gene/110676948	LOC110676948	2	0	2	2	0	0	2	0
gene10211	110676949	https://www.ncbi.nlm.nih.gov/gene/110676949	LOC110676949	0	0	0	0	0	0	0	0
gene10212	5564544	https://www.ncbi.nlm.nih.gov/gene/5564544	LOC5564544	1819	892	2626	2888	4873	2806	4358	3290
gene10213	5564541	https://www.ncbi.nlm.nih.gov/gene/5564541	LOC5564541	5699	2966	5358	5903	2465	2405	2096	1944
gene10214	5564542	https://www.ncbi.nlm.nih.gov/gene/5564542	LOC5564542	2274	3121	2006	2143	5005	3461	3043	3537
gene10215	110675964	https://www.ncbi.nlm.nih.gov/gene/110675964	LOC110675964	0	0	0	0	0	0	1	0
gene10216	110676950	https://www.ncbi.nlm.nih.gov/gene/110676950	LOC110676950	14	37	50	53	35	28	32	29
gene10217	5564557	https://www.ncbi.nlm.nih.gov/gene/5564557	LOC5564557	872	866	1130	1067	653	602	671	468
gene10218	5564561	https://www.ncbi.nlm.nih.gov/gene/5564561	LOC5564561	1	0	1	3	0	0	1	0
gene10219	5564562	https://www.ncbi.nlm.nih.gov/gene/5564562	LOC5564562	114	36	357	202	500	213	549	385
gene1022	110674718	https://www.ncbi.nlm.nih.gov/gene/110674718	LOC110674718	59	69	66	66	39	59	36	31
gene10220	23687915	https://www.ncbi.nlm.nih.gov/gene/23687915	LOC23687915	0	0	0	0	0	0	0	0
gene10221	5577431	https://www.ncbi.nlm.nih.gov/gene/5577431	LOC5577431	82	79	122	103	131	87	140	89
gene10222	5577430	https://www.ncbi.nlm.nih.gov/gene/5577430	LOC5577430	669	412	893	726	513	452	551	490
gene10223	5577429	https://www.ncbi.nlm.nih.gov/gene/5577429	LOC5577429	509	334	461	414	144	133	146	99
gene10224	5577428	https://www.ncbi.nlm.nih.gov/gene/5577428	LOC5577428	286	328	208	230	98	132	79	70
gene10225	5577427	https://www.ncbi.nlm.nih.gov/gene/5577427	LOC5577427	520	470	729	680	450	303	368	302
gene10226	5577425	https://www.ncbi.nlm.nih.gov/gene/5577425	LOC5577425	253	165	302	118	901	449	737	517
gene10227	5579501	https://www.ncbi.nlm.nih.gov/gene/5579501	LOC5579501	416	360	858	711	907	462	785	563
gene10228	5577432	https://www.ncbi.nlm.nih.gov/gene/5577432	LOC5577432	136	181	385	144	168	236	263	212
gene10229	110675967	https://www.ncbi.nlm.nih.gov/gene/110675967	LOC110675967	0	0	0	0	0	0	0	0
gene1023	5564150	https://www.ncbi.nlm.nih.gov/gene/5564150	LOC5564150	117	102	152	119	119	115	117	99
gene10230	5572785	https://www.ncbi.nlm.nih.gov/gene/5572785	LOC5572785	26	42	36	38	23	33	38	21
gene10231	110676951	https://www.ncbi.nlm.nih.gov/gene/110676951	LOC110676951	0	0	0	0	0	0	0	0
gene10232	23687426	https://www.ncbi.nlm.nih.gov/gene/23687426	LOC23687426	0	0	0	0	6	0	1	0
gene10233	5572786	https://www.ncbi.nlm.nih.gov/gene/5572786	LOC5572786	1244	1157	765	764	53630	61254	70958	75189
gene10234	5572784	https://www.ncbi.nlm.nih.gov/gene/5572784	LOC5572784	17	23	6	13	7	4	2	6
gene10235	5572789	https://www.ncbi.nlm.nih.gov/gene/5572789	LOC5572789	43	35	50	38	27	16	40	20
gene10236	5572788	https://www.ncbi.nlm.nih.gov/gene/5572788	LOC5572788	0	0	1	1	0	0	1	0
gene10237	5572790	https://www.ncbi.nlm.nih.gov/gene/5572790	LOC5572790	1	0	0	0	0	1	0	0
gene10238	5572791	https://www.ncbi.nlm.nih.gov/gene/5572791	LOC5572791	5304	4741	6750	7536	1826	2006	2001	1767
gene10239	5572792	https://www.ncbi.nlm.nih.gov/gene/5572792	LOC5572792	844	450	1139	1138	1157	364	652	370
gene1024	5564151	https://www.ncbi.nlm.nih.gov/gene/5564151	LOC5564151	2563	1652	3241	3303	3737	2022	3251	2259
gene10240	5572793	https://www.ncbi.nlm.nih.gov/gene/5572793	LOC5572793	1735	1016	2764	2003	1725	872	1424	987
gene10241	110675970	https://www.ncbi.nlm.nih.gov/gene/110675970	LOC110675970	0	0	0	0	0	0	0	0
gene10242	5572794	https://www.ncbi.nlm.nih.gov/gene/5572794	LOC5572794	51	2	16	9	4	11	4	4
gene10243	5572795	https://www.ncbi.nlm.nih.gov/gene/5572795	LOC5572795	416	497	713	936	417	392	520	502
gene10244	110676953	https://www.ncbi.nlm.nih.gov/gene/110676953	LOC110676953	0	0	0	0	0	0	0	0
gene10245	110675971	https://www.ncbi.nlm.nih.gov/gene/110675971	LOC110675971	0	0	0	0	0	0	0	0
gene10246	5572798	https://www.ncbi.nlm.nih.gov/gene/5572798	LOC5572798	1629	1221	1593	1653	1527	1162	1373	1326
gene10247	110676955	https://www.ncbi.nlm.nih.gov/gene/110676955	LOC110676955	0	0	3	0	0	0	1	0
gene10248	5572797	https://www.ncbi.nlm.nih.gov/gene/5572797	LOC5572797	6	5	56	5	10	9	41	7
gene10249	5572799	https://www.ncbi.nlm.nih.gov/gene/5572799	LOC5572799	4748	2279	5211	5140	4830	3965	5931	4853
gene1025	110674945	https://www.ncbi.nlm.nih.gov/gene/110674945	Trnag-acc	0	0	0	0	0	0	0	0
gene10250	110675972	https://www.ncbi.nlm.nih.gov/gene/110675972	LOC110675972	0	0	0	0	0	0	0	0
gene10251	5572800	https://www.ncbi.nlm.nih.gov/gene/5572800	LOC5572800	0	0	0	0	0	0	0	0
gene10252	5572801	https://www.ncbi.nlm.nih.gov/gene/5572801	LOC5572801	96	81	84	114	46	54	55	59
gene10253	5572802	https://www.ncbi.nlm.nih.gov/gene/5572802	LOC5572802	158	90	200	246	89	54	96	61
gene10254	5572803	https://www.ncbi.nlm.nih.gov/gene/5572803	LOC5572803	0	0	1	0	0	0	0	0
gene10255	5572804	https://www.ncbi.nlm.nih.gov/gene/5572804	LOC5572804	4750	4182	8237	8850	2274	1193	1824	1171
gene10256	5572805	https://www.ncbi.nlm.nih.gov/gene/5572805	LOC5572805	4067	795	2316	2739	569	1231	919	843
gene10257	110676956	https://www.ncbi.nlm.nih.gov/gene/110676956	LOC110676956	0	0	0	0	0	0	0	0
gene10258	5572806	https://www.ncbi.nlm.nih.gov/gene/5572806	LOC5572806	0	0	0	0	0	0	0	0
gene10259	110677563	https://www.ncbi.nlm.nih.gov/gene/110677563	Trnay-gua	0	0	0	0	0	0	0	0
gene1026	110674737	https://www.ncbi.nlm.nih.gov/gene/110674737	LOC110674737	2	1	7	1	4	2	5	1
gene10260	110677337	https://www.ncbi.nlm.nih.gov/gene/110677337	Trnay-gua	0	0	0	0	0	0	0	0
gene10261	110677339	https://www.ncbi.nlm.nih.gov/gene/110677339	Trnay-gua	0	0	0	0	0	0	0	0
gene10262	110677340	https://www.ncbi.nlm.nih.gov/gene/110677340	Trnay-gua	0	0	0	0	0	0	0	0
gene10263	110677341	https://www.ncbi.nlm.nih.gov/gene/110677341	Trnay-gua	0	0	0	0	0	0	0	0
gene10264	110677342	https://www.ncbi.nlm.nih.gov/gene/110677342	Trnay-gua	0	0	0	0	0	0	0	0
gene10265	110677343	https://www.ncbi.nlm.nih.gov/gene/110677343	Trnay-gua	0	0	0	0	0	0	0	0
gene10266	110677564	https://www.ncbi.nlm.nih.gov/gene/110677564	Trnay-gua	0	0	0	0	0	0	0	0
gene10267	110677344	https://www.ncbi.nlm.nih.gov/gene/110677344	Trnay-gua	0	0	0	0	0	0	0	0
gene10268	110677345	https://www.ncbi.nlm.nih.gov/gene/110677345	Trnay-gua	0	0	0	0	0	0	0	0
gene10269	110675973	https://www.ncbi.nlm.nih.gov/gene/110675973	LOC110675973	0	3	0	0	0	0	0	0
gene1027	110674946	https://www.ncbi.nlm.nih.gov/gene/110674946	Trnas-aga	0	0	0	0	0	0	0	0
gene10270	110676957	https://www.ncbi.nlm.nih.gov/gene/110676957	LOC110676957	0	0	0	0	0	0	0	0
gene10271	110675219	https://www.ncbi.nlm.nih.gov/gene/110675219	LOC110675219	12	3	17	18	9	2	9	7
gene10272	5572825	https://www.ncbi.nlm.nih.gov/gene/5572825	LOC5572825	0	0	1	0	0	0	0	1
gene10273	110673976	https://www.ncbi.nlm.nih.gov/gene/110673976	LOC110673976	2	8	52	0	50	22	127	29
gene10274	5572813	https://www.ncbi.nlm.nih.gov/gene/5572813	LOC5572813	3	24	62	9	60	35	201	24
gene10275	110677346	https://www.ncbi.nlm.nih.gov/gene/110677346	Trnae-cuc	0	0	0	0	0	0	0	0
gene10276	5572815	https://www.ncbi.nlm.nih.gov/gene/5572815	LOC5572815	1	3	17	2	16	10	25	10
gene10277	5572814	https://www.ncbi.nlm.nih.gov/gene/5572814	LOC5572814	1	1	5	1	2	0	0	0
gene10278	5572816	https://www.ncbi.nlm.nih.gov/gene/5572816	LOC5572816	263	221	226	184	3186	2967	3342	2990
gene10279	5572817	https://www.ncbi.nlm.nih.gov/gene/5572817	LOC5572817	2217	1220	2729	3109	2862	1383	2715	1640
gene1028	110674432	https://www.ncbi.nlm.nih.gov/gene/110674432	LOC110674432	0	0	0	0	0	0	0	0
gene10280	23687450	https://www.ncbi.nlm.nih.gov/gene/23687450	LOC23687450	5112	3311	6903	6986	5480	4440	5714	4680
gene10281	5572818	https://www.ncbi.nlm.nih.gov/gene/5572818	LOC5572818	218	255	361	282	98	101	88	85
gene10282	5572828	https://www.ncbi.nlm.nih.gov/gene/5572828	LOC5572828	341	143	323	247	118	135	123	110
gene10283	5572819	https://www.ncbi.nlm.nih.gov/gene/5572819	LOC5572819	60	49	113	56	47	75	88	66
gene10284	5572820	https://www.ncbi.nlm.nih.gov/gene/5572820	LOC5572820	0	3	1	5	2	2	3	2
gene10285	110677565	https://www.ncbi.nlm.nih.gov/gene/110677565	Trnav-aac	0	0	0	0	0	0	0	0
gene10286	110677347	https://www.ncbi.nlm.nih.gov/gene/110677347	Trnaa-ggc	0	0	0	0	0	0	0	0
gene10287	5570357	https://www.ncbi.nlm.nih.gov/gene/5570357	LOC5570357	1	0	4	0	0	4	3	1
gene10288	5570355	https://www.ncbi.nlm.nih.gov/gene/5570355	LOC5570355	13	16	31	38	11	11	15	21
gene10289	110676959	https://www.ncbi.nlm.nih.gov/gene/110676959	LOC110676959	0	0	0	0	0	0	0	0
gene1029	110674739	https://www.ncbi.nlm.nih.gov/gene/110674739	LOC110674739	302	161	297	212	36	38	58	54
gene10290	5570687	https://www.ncbi.nlm.nih.gov/gene/5570687	LOC5570687	32	8	9	4	17	14	6	9
gene10291	5570686	https://www.ncbi.nlm.nih.gov/gene/5570686	LOC5570686	5654	2643	8143	6470	7077	6107	8878	8071
gene10292	5570688	https://www.ncbi.nlm.nih.gov/gene/5570688	LOC5570688	73	84	94	54	53	73	61	39
gene10293	5570695	https://www.ncbi.nlm.nih.gov/gene/5570695	LOC5570695	827	846	804	818	405	495	451	373
gene10294	5570694	https://www.ncbi.nlm.nih.gov/gene/5570694	LOC5570694	624	1115	727	767	1102	1032	1043	1038
gene10295	5570685	https://www.ncbi.nlm.nih.gov/gene/5570685	LOC5570685	7	3	34	4	3	5	5	3
gene10296	5570684	https://www.ncbi.nlm.nih.gov/gene/5570684	LOC5570684	46	27	61	49	33	36	48	36
gene10297	5570690	https://www.ncbi.nlm.nih.gov/gene/5570690	LOC5570690	0	1	0	0	1	0	1	0
gene10298	110673989	https://www.ncbi.nlm.nih.gov/gene/110673989	LOC110673989	1	14	12	2	20	9	12	26
gene10299	5570689	https://www.ncbi.nlm.nih.gov/gene/5570689	LOC5570689	90	73	90	75	80	87	52	42
gene103	5572020	https://www.ncbi.nlm.nih.gov/gene/5572020	LOC5572020	0	0	3	1	0	0	1	0
gene1030	5578291	https://www.ncbi.nlm.nih.gov/gene/5578291	LOC5578291	1017	890	1195	1597	831	1004	958	845
gene10300	5570696	https://www.ncbi.nlm.nih.gov/gene/5570696	LOC5570696	159	124	292	298	158	181	206	180
gene10301	110676960	https://www.ncbi.nlm.nih.gov/gene/110676960	LOC110676960	0	0	0	0	0	0	0	0
gene10302	110677566	https://www.ncbi.nlm.nih.gov/gene/110677566	Trnas-aga	0	0	0	0	0	0	0	0
gene10303	110675220	https://www.ncbi.nlm.nih.gov/gene/110675220	LOC110675220	0	0	0	1	0	0	0	0
gene10304	5566053	https://www.ncbi.nlm.nih.gov/gene/5566053	LOC5566053	0	0	0	0	0	0	0	0
gene10305	110676961	https://www.ncbi.nlm.nih.gov/gene/110676961	LOC110676961	3	0	4	6	5	0	1	1
gene10306	5575506	https://www.ncbi.nlm.nih.gov/gene/5575506	LOC5575506	26	18	27	37	8	8	12	5
gene10307	5575504	https://www.ncbi.nlm.nih.gov/gene/5575504	LOC5575504	203	264	116	101	106	125	65	59
gene10308	5575507	https://www.ncbi.nlm.nih.gov/gene/5575507	LOC5575507	3	5	16	2	1	1	1	0
gene10309	5575508	https://www.ncbi.nlm.nih.gov/gene/5575508	LOC5575508	1	0	2	1	3	3	2	0
gene1031	5578290	https://www.ncbi.nlm.nih.gov/gene/5578290	LOC5578290	538	338	573	559	1943	772	1381	1556
gene10310	5575513	https://www.ncbi.nlm.nih.gov/gene/5575513	LOC5575513	0	0	0	0	1	0	1	0
gene10311	5575509	https://www.ncbi.nlm.nih.gov/gene/5575509	LOC5575509	0	0	0	0	4	0	0	0
gene10312	5575510	https://www.ncbi.nlm.nih.gov/gene/5575510	LOC5575510	8	3	2	0	30	6	12	0
gene10313	23687395	https://www.ncbi.nlm.nih.gov/gene/23687395	LOC23687395	10	0	5	3	5	4	16	4
gene10314	5575511	https://www.ncbi.nlm.nih.gov/gene/5575511	LOC5575511	34	29	41	58	26	34	37	22
gene10315	5575512	https://www.ncbi.nlm.nih.gov/gene/5575512	LOC5575512	3325	2105	3235	2693	1466	1255	1546	1167
gene10316	110676962	https://www.ncbi.nlm.nih.gov/gene/110676962	LOC110676962	4	0	25	3	4	0	3	3
gene10317	5572903	https://www.ncbi.nlm.nih.gov/gene/5572903	LOC5572903	689	497	791	751	348	331	394	289
gene10318	5572904	https://www.ncbi.nlm.nih.gov/gene/5572904	LOC5572904	1	1	5	2	1	0	2	4
gene10319	5572901	https://www.ncbi.nlm.nih.gov/gene/5572901	LOC5572901	201	156	186	179	70	72	60	59
gene1032	110674756	https://www.ncbi.nlm.nih.gov/gene/110674756	LOC110674756	0	0	0	0	0	0	0	0
gene10320	5572902	https://www.ncbi.nlm.nih.gov/gene/5572902	LOC5572902	174	81	289	184	182	128	214	177
gene10321	5572899	https://www.ncbi.nlm.nih.gov/gene/5572899	LOC5572899	2	0	1	2	1	8	1	0
gene10322	5572900	https://www.ncbi.nlm.nih.gov/gene/5572900	LOC5572900	207	238	250	247	286	567	381	346
gene10323	5572372	https://www.ncbi.nlm.nih.gov/gene/5572372	LOC5572372	39346	101263	36972	43375	2521	5461	4918	4622
gene10324	5572373	https://www.ncbi.nlm.nih.gov/gene/5572373	LOC5572373	0	2	7	7	1	2	0	3
gene10325	5568626	https://www.ncbi.nlm.nih.gov/gene/5568626	LOC5568626	4	2	4	5	0	0	0	5
gene10326	110677348	https://www.ncbi.nlm.nih.gov/gene/110677348	Trnaa-agc	0	0	0	0	0	0	0	0
gene10327	5568625	https://www.ncbi.nlm.nih.gov/gene/5568625	LOC5568625	0	1	1	0	1	0	2	0
gene10328	5568624	https://www.ncbi.nlm.nih.gov/gene/5568624	LOC5568624	13	51	75	22	44	21	30	28
gene10329	5568623	https://www.ncbi.nlm.nih.gov/gene/5568623	LOC5568623	8	37	24	22	92	4	2	2
gene1033	5578292	https://www.ncbi.nlm.nih.gov/gene/5578292	LOC5578292	2553	1886	1279	2564	59523	36937	36656	47960
gene10330	5568622	https://www.ncbi.nlm.nih.gov/gene/5568622	LOC5568622	13	96	236	9	120	38	60	43
gene10331	5568621	https://www.ncbi.nlm.nih.gov/gene/5568621	LOC5568621	0	0	0	0	0	0	0	1
gene10332	5568620	https://www.ncbi.nlm.nih.gov/gene/5568620	LOC5568620	13	33	45	9	11	3	3	1
gene10333	5568619	https://www.ncbi.nlm.nih.gov/gene/5568619	LOC5568619	29	30	80	40	4	18	18	22
gene10334	5568618	https://www.ncbi.nlm.nih.gov/gene/5568618	LOC5568618	7121	4168	6672	7412	4391	3441	4242	3793
gene10335	5568617	https://www.ncbi.nlm.nih.gov/gene/5568617	LOC5568617	1216	1580	1438	1465	2584	3038	2406	2511
gene10336	5568616	https://www.ncbi.nlm.nih.gov/gene/5568616	LOC5568616	0	0	1	4	0	0	1	0
gene10337	5568615	https://www.ncbi.nlm.nih.gov/gene/5568615	LOC5568615	2	2	2	1	2	7	4	1
gene10338	110676964	https://www.ncbi.nlm.nih.gov/gene/110676964	LOC110676964	0	0	0	0	0	0	0	0
gene10339	110676963	https://www.ncbi.nlm.nih.gov/gene/110676963	LOC110676963	0	0	1	0	1	2	0	0
gene1034	110674761	https://www.ncbi.nlm.nih.gov/gene/110674761	LOC110674761	9	7	21	10	9	6	2	2
gene10340	5568629	https://www.ncbi.nlm.nih.gov/gene/5568629	LOC5568629	0	0	2	0	2	2	1	3
gene10341	110676965	https://www.ncbi.nlm.nih.gov/gene/110676965	LOC110676965	0	8	43	0	0	0	8	0
gene10342	110676967	https://www.ncbi.nlm.nih.gov/gene/110676967	LOC110676967	0	0	0	0	0	0	0	0
gene10343	5568614	https://www.ncbi.nlm.nih.gov/gene/5568614	LOC5568614	218	200	373	207	291	379	344	177
gene10344	5568613	https://www.ncbi.nlm.nih.gov/gene/5568613	LOC5568613	4	4	1	1	12	11	29	19
gene10345	5568609	https://www.ncbi.nlm.nih.gov/gene/5568609	LOC5568609	7554	1339	3055	6289	208	458	210	175
gene10346	110676966	https://www.ncbi.nlm.nih.gov/gene/110676966	LOC110676966	0	0	0	0	0	0	0	0
gene10347	5568612	https://www.ncbi.nlm.nih.gov/gene/5568612	LOC5568612	10	28	41	10	41	58	49	35
gene10348	5568605	https://www.ncbi.nlm.nih.gov/gene/5568605	LOC5568605	677	462	727	674	148	102	115	81
gene10349	5568607	https://www.ncbi.nlm.nih.gov/gene/5568607	LOC5568607	151	73	206	196	96	84	117	112
gene1035	5574144	https://www.ncbi.nlm.nih.gov/gene/5574144	LOC5574144	0	0	1	0	0	0	0	0
gene10350	110676968	https://www.ncbi.nlm.nih.gov/gene/110676968	LOC110676968	0	0	0	0	0	0	0	0
gene10351	5568610	https://www.ncbi.nlm.nih.gov/gene/5568610	LOC5568610	0	1	1	0	0	0	0	0
gene10352	5568606	https://www.ncbi.nlm.nih.gov/gene/5568606	LOC5568606	402	411	284	275	187	235	124	117
gene10353	5568611	https://www.ncbi.nlm.nih.gov/gene/5568611	LOC5568611	3167	1610	4308	3727	4358	4097	6474	4976
gene10354	5577549	https://www.ncbi.nlm.nih.gov/gene/5577549	LOC5577549	1011	779	1350	1029	1924	1442	1872	1538
gene10355	5577548	https://www.ncbi.nlm.nih.gov/gene/5577548	LOC5577548	163	131	429	481	380	116	396	217
gene10356	5577547	https://www.ncbi.nlm.nih.gov/gene/5577547	LOC5577547	176	223	279	163	154	259	219	151
gene10357	5577546	https://www.ncbi.nlm.nih.gov/gene/5577546	LOC5577546	34	20	47	32	21	16	36	17
gene10358	5577545	https://www.ncbi.nlm.nih.gov/gene/5577545	LOC5577545	4821	2012	5534	6109	2449	1399	2289	1952
gene10359	110676970	https://www.ncbi.nlm.nih.gov/gene/110676970	LOC110676970	0	0	0	3	0	0	0	0
gene1036	5574145	https://www.ncbi.nlm.nih.gov/gene/5574145	LOC5574145	0	0	0	0	0	0	0	0
gene10360	5577544	https://www.ncbi.nlm.nih.gov/gene/5577544	LOC5577544	559	438	524	388	271	333	301	212
gene10361	23687409	https://www.ncbi.nlm.nih.gov/gene/23687409	LOC23687409	2	7	25	1	1	3	4	1
gene10362	110676971	https://www.ncbi.nlm.nih.gov/gene/110676971	LOC110676971	53	21	23	17	14	21	16	8
gene10363	110676972	https://www.ncbi.nlm.nih.gov/gene/110676972	LOC110676972	0	0	0	0	2	0	0	0
gene10364	5577542	https://www.ncbi.nlm.nih.gov/gene/5577542	LOC5577542	52	31	65	55	36	44	38	35
gene10365	5577541	https://www.ncbi.nlm.nih.gov/gene/5577541	LOC5577541	19	40	16	12	1	2	4	4
gene10366	5577540	https://www.ncbi.nlm.nih.gov/gene/5577540	LOC5577540	2	0	10	1	0	0	2	0
gene10367	5577539	https://www.ncbi.nlm.nih.gov/gene/5577539	LOC5577539	181	134	195	200	55	66	89	39
gene10368	5577538	https://www.ncbi.nlm.nih.gov/gene/5577538	LOC5577538	438	284	787	518	624	357	594	318
gene10369	5577537	https://www.ncbi.nlm.nih.gov/gene/5577537	LOC5577537	506	510	911	620	774	830	941	721
gene1037	110674783	https://www.ncbi.nlm.nih.gov/gene/110674783	LOC110674783	0	0	0	0	0	0	0	1
gene10370	110677567	https://www.ncbi.nlm.nih.gov/gene/110677567	Trnad-auc	0	0	0	0	0	0	0	0
gene10371	110675998	https://www.ncbi.nlm.nih.gov/gene/110675998	LOC110675998	0	0	0	0	2	1	1	0
gene10372	5564019	https://www.ncbi.nlm.nih.gov/gene/5564019	LOC5564019	1067	1129	1372	1195	845	642	959	778
gene10373	5564020	https://www.ncbi.nlm.nih.gov/gene/5564020	LOC5564020	68	105	100	62	39	69	45	26
gene10374	5564021	https://www.ncbi.nlm.nih.gov/gene/5564021	LOC5564021	101	65	104	116	70	50	82	45
gene10375	23687831	https://www.ncbi.nlm.nih.gov/gene/23687831	LOC23687831	0	0	0	0	0	0	0	0
gene10376	110676973	https://www.ncbi.nlm.nih.gov/gene/110676973	LOC110676973	0	0	0	0	0	0	0	0
gene10377	5564023	https://www.ncbi.nlm.nih.gov/gene/5564023	LOC5564023	309	235	472	341	207	168	201	163
gene10378	5564022	https://www.ncbi.nlm.nih.gov/gene/5564022	LOC5564022	7	9	41	3	9	10	29	14
gene10379	5564024	https://www.ncbi.nlm.nih.gov/gene/5564024	LOC5564024	427	223	394	394	298	304	313	287
gene1038	110674773	https://www.ncbi.nlm.nih.gov/gene/110674773	LOC110674773	5	2	4	3	1	0	5	2
gene10380	5564027	https://www.ncbi.nlm.nih.gov/gene/5564027	LOC5564027	861	529	739	725	260	265	356	288
gene10381	110675999	https://www.ncbi.nlm.nih.gov/gene/110675999	LOC110675999	0	3	1	4	1	2	0	1
gene10382	5564025	https://www.ncbi.nlm.nih.gov/gene/5564025	LOC5564025	0	0	1	1	0	0	0	0
gene10383	5577920	https://www.ncbi.nlm.nih.gov/gene/5577920	LOC5577920	31	66	163	18	55	137	112	27
gene10384	23687576	https://www.ncbi.nlm.nih.gov/gene/23687576	LOC23687576	800	351	774	637	269	171	261	114
gene10385	5577919	https://www.ncbi.nlm.nih.gov/gene/5577919	LOC5577919	535	380	453	181	242	342	258	113
gene10386	5577917	https://www.ncbi.nlm.nih.gov/gene/5577917	LOC5577917	2492	1272	3275	3347	2768	1970	2908	3128
gene10387	5577916	https://www.ncbi.nlm.nih.gov/gene/5577916	LOC5577916	171	133	307	278	324	258	509	276
gene10388	5577915	https://www.ncbi.nlm.nih.gov/gene/5577915	LOC5577915	521	246	453	392	435	230	338	228
gene10389	5577896	https://www.ncbi.nlm.nih.gov/gene/5577896	LOC5577896	89	40	149	106	32	42	32	48
gene1039	23687562	https://www.ncbi.nlm.nih.gov/gene/23687562	LOC23687562	0	0	4	0	0	0	0	0
gene10390	5577914	https://www.ncbi.nlm.nih.gov/gene/5577914	LOC5577914	0	0	0	0	0	0	1	0
gene10391	5577913	https://www.ncbi.nlm.nih.gov/gene/5577913	LOC5577913	0	0	0	0	0	0	0	0
gene10392	23687672	https://www.ncbi.nlm.nih.gov/gene/23687672	LOC23687672	0	0	0	0	0	0	0	0
gene10393	23687779	https://www.ncbi.nlm.nih.gov/gene/23687779	LOC23687779	0	0	0	0	0	0	0	0
gene10394	23687531	https://www.ncbi.nlm.nih.gov/gene/23687531	LOC23687531	0	1	1	0	0	0	1	0
gene10395	5577912	https://www.ncbi.nlm.nih.gov/gene/5577912	LOC5577912	0	0	1	0	0	3	1	1
gene10396	110676976	https://www.ncbi.nlm.nih.gov/gene/110676976	LOC110676976	0	0	0	0	2	3	1	2
gene10397	5577897	https://www.ncbi.nlm.nih.gov/gene/5577897	LOC5577897	319	437	360	70	896	1696	766	627
gene10398	5577898	https://www.ncbi.nlm.nih.gov/gene/5577898	LOC5577898	7	26	39	9	4	13	13	3
gene10399	5577899	https://www.ncbi.nlm.nih.gov/gene/5577899	LOC5577899	6232	4153	5631	5183	8248	5683	7950	5650
gene104	110674353	https://www.ncbi.nlm.nih.gov/gene/110674353	LOC110674353	0	0	0	0	0	0	0	0
gene1040	5578613	https://www.ncbi.nlm.nih.gov/gene/5578613	LOC5578613	0	0	0	1	0	0	0	0
gene10400	5577900	https://www.ncbi.nlm.nih.gov/gene/5577900	LOC5577900	36	53	79	39	27	29	47	23
gene10401	5577902	https://www.ncbi.nlm.nih.gov/gene/5577902	LOC5577902	710	534	1055	745	1093	513	1230	601
gene10402	110675221	https://www.ncbi.nlm.nih.gov/gene/110675221	LOC110675221	22	6	99	135	7	5	57	44
gene10403	110676979	https://www.ncbi.nlm.nih.gov/gene/110676979	LOC110676979	0	0	0	0	0	0	0	1
gene10404	110677568	https://www.ncbi.nlm.nih.gov/gene/110677568	Trnas-aga	0	0	0	0	0	0	0	0
gene10405	5575298	https://www.ncbi.nlm.nih.gov/gene/5575298	LOC5575298	1	1	3	2	0	1	1	1
gene10406	5580049	https://www.ncbi.nlm.nih.gov/gene/5580049	LOC5580049	1089	467	688	806	639	479	406	611
gene10407	5566784	https://www.ncbi.nlm.nih.gov/gene/5566784	LOC5566784	981	855	1218	1212	497	452	522	310
gene10408	5580047	https://www.ncbi.nlm.nih.gov/gene/5580047	LOC5580047	1	2	2	3	0	0	0	1
gene10409	5580046	https://www.ncbi.nlm.nih.gov/gene/5580046	LOC5580046	223	126	274	261	329	223	293	185
gene1041	110674791	https://www.ncbi.nlm.nih.gov/gene/110674791	LOC110674791	0	0	0	0	0	0	0	0
gene10410	5580045	https://www.ncbi.nlm.nih.gov/gene/5580045	LOC5580045	46	33	57	36	17	35	30	20
gene10411	5580042	https://www.ncbi.nlm.nih.gov/gene/5580042	LOC5580042	3472	1897	3071	3361	2131	1303	1634	1426
gene10412	110675222	https://www.ncbi.nlm.nih.gov/gene/110675222	LOC110675222	0	0	1	0	0	0	0	0
gene10413	5580040	https://www.ncbi.nlm.nih.gov/gene/5580040	LOC5580040	0	0	41	3	0	0	0	0
gene10414	5580038	https://www.ncbi.nlm.nih.gov/gene/5580038	LOC5580038	0	0	31	3	0	0	0	4
gene10415	5580039	https://www.ncbi.nlm.nih.gov/gene/5580039	LOC5580039	3	5	17	4	1	1	2	1
gene10416	5580035	https://www.ncbi.nlm.nih.gov/gene/5580035	LOC5580035	366	441	792	563	725	568	1168	632
gene10417	5580034	https://www.ncbi.nlm.nih.gov/gene/5580034	LOC5580034	644	548	600	665	335	315	371	311
gene10418	5580036	https://www.ncbi.nlm.nih.gov/gene/5580036	LOC5580036	3674	2136	2388	2614	1125	753	1152	881
gene10419	5580037	https://www.ncbi.nlm.nih.gov/gene/5580037	LOC5580037	0	48	71	1	0	6	8	2
gene1042	5574147	https://www.ncbi.nlm.nih.gov/gene/5574147	LOC5574147	563	412	641	503	266	280	249	180
gene10420	110676982	https://www.ncbi.nlm.nih.gov/gene/110676982	LOC110676982	0	0	0	0	0	0	0	0
gene10421	5580033	https://www.ncbi.nlm.nih.gov/gene/5580033	LOC5580033	1	38	129	1	0	8	25	4
gene10422	110676981	https://www.ncbi.nlm.nih.gov/gene/110676981	LOC110676981	37	13	60	7	10	6	6	15
gene10423	110676983	https://www.ncbi.nlm.nih.gov/gene/110676983	LOC110676983	0	0	1	1	0	0	1	1
gene10424	5573241	https://www.ncbi.nlm.nih.gov/gene/5573241	LOC5573241	436	309	540	666	398	311	416	310
gene10425	5573242	https://www.ncbi.nlm.nih.gov/gene/5573242	LOC5573242	799	465	900	982	786	927	1031	937
gene10426	5573243	https://www.ncbi.nlm.nih.gov/gene/5573243	LOC5573243	578	294	600	481	152	152	211	132
gene10427	110676984	https://www.ncbi.nlm.nih.gov/gene/110676984	LOC110676984	2673	1412	2144	2654	1199	959	1038	1158
gene10428	110676985	https://www.ncbi.nlm.nih.gov/gene/110676985	LOC110676985	8	5	1	1	0	1	0	0
gene10429	5573245	https://www.ncbi.nlm.nih.gov/gene/5573245	LOC5573245	0	0	1	1	0	0	0	3
gene1043	5578621	https://www.ncbi.nlm.nih.gov/gene/5578621	LOC5578621	302	239	208	189	164	205	212	133
gene10430	110676986	https://www.ncbi.nlm.nih.gov/gene/110676986	LOC110676986	0	0	0	0	0	0	0	0
gene10431	5573247	https://www.ncbi.nlm.nih.gov/gene/5573247	LOC5573247	249	113	260	258	61	43	72	37
gene10432	110676987	https://www.ncbi.nlm.nih.gov/gene/110676987	LOC110676987	36	20	70	22	15	25	29	10
gene10433	110676988	https://www.ncbi.nlm.nih.gov/gene/110676988	LOC110676988	0	0	0	0	0	0	0	0
gene10434	5573248	https://www.ncbi.nlm.nih.gov/gene/5573248	LOC5573248	37	19	146	14	93	45	106	44
gene10435	5573249	https://www.ncbi.nlm.nih.gov/gene/5573249	LOC5573249	3835	1354	3058	2926	1683	906	1474	1058
gene10436	5573250	https://www.ncbi.nlm.nih.gov/gene/5573250	LOC5573250	0	0	0	1	0	0	0	1
gene10437	5573251	https://www.ncbi.nlm.nih.gov/gene/5573251	LOC5573251	400	176	409	353	63	56	66	48
gene10438	5573252	https://www.ncbi.nlm.nih.gov/gene/5573252	LOC5573252	357	196	286	288	84	58	91	51
gene10439	5573253	https://www.ncbi.nlm.nih.gov/gene/5573253	LOC5573253	193	132	177	135	65	55	48	48
gene1044	5578622	https://www.ncbi.nlm.nih.gov/gene/5578622	LOC5578622	2555	1641	2431	1948	732	966	1177	854
gene10440	23687788	https://www.ncbi.nlm.nih.gov/gene/23687788	LOC23687788	7671	3004	7213	8057	3390	1864	2534	2162
gene10441	5573254	https://www.ncbi.nlm.nih.gov/gene/5573254	LOC5573254	66	90	84	34	356	481	219	461
gene10442	110676990	https://www.ncbi.nlm.nih.gov/gene/110676990	LOC110676990	0	0	0	0	0	0	0	0
gene10443	5573255	https://www.ncbi.nlm.nih.gov/gene/5573255	LOC5573255	63	28	201	223	984	655	1411	1893
gene10444	5573256	https://www.ncbi.nlm.nih.gov/gene/5573256	LOC5573256	4705	3657	5210	7828	81377	88258	87214	110926
gene10445	5573257	https://www.ncbi.nlm.nih.gov/gene/5573257	LOC5573257	7	0	4	1	3	1	0	2
gene10446	5571858	https://www.ncbi.nlm.nih.gov/gene/5571858	LOC5571858	0	1	15	2	0	1	0	0
gene10447	5571859	https://www.ncbi.nlm.nih.gov/gene/5571859	LOC5571859	44	33	52	41	32	58	44	38
gene10448	5571861	https://www.ncbi.nlm.nih.gov/gene/5571861	LOC5571861	2	0	1	2	0	0	1	1
gene10449	5571857	https://www.ncbi.nlm.nih.gov/gene/5571857	LOC5571857	35	31	53	20	28	60	26	23
gene1045	5578623	https://www.ncbi.nlm.nih.gov/gene/5578623	LOC5578623	1130	563	1449	1104	338	201	418	300
gene10450	110676996	https://www.ncbi.nlm.nih.gov/gene/110676996	LOC110676996	51	146	151	78	10	30	41	22
gene10451	5571848	https://www.ncbi.nlm.nih.gov/gene/5571848	LOC5571848	118	93	156	106	83	94	100	91
gene10452	5571854	https://www.ncbi.nlm.nih.gov/gene/5571854	LOC5571854	5539	2997	3926	3988	1050	950	1272	707
gene10453	110676006	https://www.ncbi.nlm.nih.gov/gene/110676006	LOC110676006	1	0	0	0	0	0	0	0
gene10454	110676997	https://www.ncbi.nlm.nih.gov/gene/110676997	LOC110676997	0	0	0	0	0	0	0	0
gene10455	23687791	https://www.ncbi.nlm.nih.gov/gene/23687791	LOC23687791	170	218	259	179	178	166	160	160
gene10456	5571860	https://www.ncbi.nlm.nih.gov/gene/5571860	LOC5571860	218	365	344	202	69	129	146	80
gene10457	110676998	https://www.ncbi.nlm.nih.gov/gene/110676998	LOC110676998	0	0	0	0	0	0	0	0
gene10458	5571855	https://www.ncbi.nlm.nih.gov/gene/5571855	LOC5571855	48	26	49	41	39	30	36	30
gene10459	5571846	https://www.ncbi.nlm.nih.gov/gene/5571846	LOC5571846	26265	27781	25034	25383	11199	13743	13345	10678
gene1046	5578620	https://www.ncbi.nlm.nih.gov/gene/5578620	LOC5578620	1479	835	2163	2010	1754	792	1380	978
gene10460	110677000	https://www.ncbi.nlm.nih.gov/gene/110677000	LOC110677000	32	4	64	67	10	7	7	7
gene10461	5571847	https://www.ncbi.nlm.nih.gov/gene/5571847	LOC5571847	447	344	455	446	213	296	330	228
gene10462	5575840	https://www.ncbi.nlm.nih.gov/gene/5575840	LOC5575840	418	501	603	499	472	394	525	430
gene10463	110677350	https://www.ncbi.nlm.nih.gov/gene/110677350	Trnak-cuu	0	0	0	0	0	0	0	0
gene10464	110677002	https://www.ncbi.nlm.nih.gov/gene/110677002	LOC110677002	0	0	0	0	0	0	0	0
gene10465	110677001	https://www.ncbi.nlm.nih.gov/gene/110677001	LOC110677001	0	0	0	0	0	0	0	0
gene10466	110677569	https://www.ncbi.nlm.nih.gov/gene/110677569	Trnap-ugg	0	0	0	0	0	0	0	0
gene10467	110677352	https://www.ncbi.nlm.nih.gov/gene/110677352	Trnap-ugg	0	0	0	0	0	0	0	0
gene10468	5575841	https://www.ncbi.nlm.nih.gov/gene/5575841	LOC5575841	293	377	138	122	177	291	136	152
gene10469	5575842	https://www.ncbi.nlm.nih.gov/gene/5575842	LOC5575842	29	23	24	18	24	12	16	13
gene1047	5578624	https://www.ncbi.nlm.nih.gov/gene/5578624	LOC5578624	1906	1161	1844	1401	2539	1993	3153	2193
gene10470	5575850	https://www.ncbi.nlm.nih.gov/gene/5575850	LOC5575850	2116	1038	2767	2476	1507	1074	1548	1501
gene10471	5575848	https://www.ncbi.nlm.nih.gov/gene/5575848	LOC5575848	9274	6843	8927	9466	12566	7453	10864	11275
gene10472	5575847	https://www.ncbi.nlm.nih.gov/gene/5575847	LOC5575847	174	123	214	160	67	106	115	60
gene10473	5575846	https://www.ncbi.nlm.nih.gov/gene/5575846	LOC5575846	1126	619	1184	884	254	155	210	87
gene10474	5579227	https://www.ncbi.nlm.nih.gov/gene/5579227	LOC5579227	2844	1630	2044	1644	5237	2366	4741	3048
gene10475	5575844	https://www.ncbi.nlm.nih.gov/gene/5575844	LOC5575844	421	301	442	470	293	290	299	269
gene10476	5575843	https://www.ncbi.nlm.nih.gov/gene/5575843	LOC5575843	1757	935	1489	1410	1609	1403	1647	1469
gene10477	5579229	https://www.ncbi.nlm.nih.gov/gene/5579229	LOC5579229	1241	738	1409	1376	407	380	635	417
gene10478	5575852	https://www.ncbi.nlm.nih.gov/gene/5575852	LOC5575852	5588	5659	4808	3816	3613	6098	3685	3607
gene10479	5579234	https://www.ncbi.nlm.nih.gov/gene/5579234	LOC5579234	1451	480	1678	1739	928	355	864	516
gene1048	5578625	https://www.ncbi.nlm.nih.gov/gene/5578625	LOC5578625	47673	49794	50327	49724	24959	26170	28821	22029
gene10480	5575855	https://www.ncbi.nlm.nih.gov/gene/5575855	LOC5575855	21	55	41	20	19	43	70	23
gene10481	5579232	https://www.ncbi.nlm.nih.gov/gene/5579232	LOC5579232	0	1	0	1	0	0	0	0
gene10482	110677003	https://www.ncbi.nlm.nih.gov/gene/110677003	LOC110677003	0	0	3	0	0	0	0	0
gene10483	5579235	https://www.ncbi.nlm.nih.gov/gene/5579235	LOC5579235	1008	721	1591	1434	1251	1066	1345	1023
gene10484	5579236	https://www.ncbi.nlm.nih.gov/gene/5579236	LOC5579236	0	0	0	0	0	0	0	0
gene10485	5579237	https://www.ncbi.nlm.nih.gov/gene/5579237	LOC5579237	6	2	1	0	7	20	9	12
gene10486	5568773	https://www.ncbi.nlm.nih.gov/gene/5568773	LOC5568773	111	257	350	357	102	100	416	337
gene10487	5568759	https://www.ncbi.nlm.nih.gov/gene/5568759	LOC5568759	813	355	901	490	36	147	65	26
gene10488	5573809	https://www.ncbi.nlm.nih.gov/gene/5573809	LOC5573809	0	0	9	0	0	0	1	0
gene10489	5563940	https://www.ncbi.nlm.nih.gov/gene/5563940	LOC5563940	20	47	461	21	46	58	127	44
gene1049	110674433	https://www.ncbi.nlm.nih.gov/gene/110674433	LOC110674433	1	0	0	1	1	0	0	0
gene10490	5563941	https://www.ncbi.nlm.nih.gov/gene/5563941	LOC5563941	0	0	0	1	1	0	0	2
gene10491	5573813	https://www.ncbi.nlm.nih.gov/gene/5573813	LOC5573813	1230	1120	1411	1166	1798	1592	1646	1467
gene10492	5573814	https://www.ncbi.nlm.nih.gov/gene/5573814	LOC5573814	343	201	496	343	244	211	289	208
gene10493	5573821	https://www.ncbi.nlm.nih.gov/gene/5573821	LOC5573821	923	790	1040	820	989	1209	1055	821
gene10494	5573820	https://www.ncbi.nlm.nih.gov/gene/5573820	LOC5573820	136	143	169	139	102	114	118	101
gene10495	5573819	https://www.ncbi.nlm.nih.gov/gene/5573819	LOC5573819	183	150	242	252	25	35	33	22
gene10496	5573818	https://www.ncbi.nlm.nih.gov/gene/5573818	LOC5573818	8572	6373	13369	14052	3306	3407	3828	3454
gene10497	5573817	https://www.ncbi.nlm.nih.gov/gene/5573817	LOC5573817	9	2	11	1	7	12	13	10
gene10498	110677005	https://www.ncbi.nlm.nih.gov/gene/110677005	LOC110677005	0	0	0	0	0	0	0	0
gene10499	5573815	https://www.ncbi.nlm.nih.gov/gene/5573815	LOC5573815	12	13	12	12	9	13	11	7
gene105	5572022	https://www.ncbi.nlm.nih.gov/gene/5572022	LOC5572022	1	4	4	1	0	0	0	0
gene1050	5578628	https://www.ncbi.nlm.nih.gov/gene/5578628	LOC5578628	182	144	325	302	346	207	346	218
gene10500	5564830	https://www.ncbi.nlm.nih.gov/gene/5564830	LOC5564830	82	70	70	73	108	154	107	52
gene10501	5564833	https://www.ncbi.nlm.nih.gov/gene/5564833	LOC5564833	3	2	2	4	7	7	5	4
gene10502	5564852	https://www.ncbi.nlm.nih.gov/gene/5564852	LOC5564852	1	0	12	5	0	2	1	5
gene10503	5564839	https://www.ncbi.nlm.nih.gov/gene/5564839	LOC5564839	0	0	0	1	0	0	1	0
gene10504	5564842	https://www.ncbi.nlm.nih.gov/gene/5564842	LOC5564842	2924	1614	3521	3267	3928	2506	3950	3130
gene10505	110677006	https://www.ncbi.nlm.nih.gov/gene/110677006	LOC110677006	62	9	18	93	91	22	7	33
gene10506	5564848	https://www.ncbi.nlm.nih.gov/gene/5564848	LOC5564848	21	17	89	42	34	24	27	9
gene10507	110675223	https://www.ncbi.nlm.nih.gov/gene/110675223	LOC110675223	8	5	11	13	5	6	9	1
gene10508	5564845	https://www.ncbi.nlm.nih.gov/gene/5564845	LOC5564845	350	200	429	331	509	356	417	444
gene10509	5564847	https://www.ncbi.nlm.nih.gov/gene/5564847	LOC5564847	0	0	0	0	0	0	0	0
gene1051	5578627	https://www.ncbi.nlm.nih.gov/gene/5578627	LOC5578627	0	0	2	1	0	1	0	0
gene10510	5564844	https://www.ncbi.nlm.nih.gov/gene/5564844	LOC5564844	3	0	0	0	2	0	0	0
gene10511	5564843	https://www.ncbi.nlm.nih.gov/gene/5564843	LOC5564843	0	0	0	0	0	0	0	0
gene10512	5564832	https://www.ncbi.nlm.nih.gov/gene/5564832	LOC5564832	0	0	1	0	0	0	0	0
gene10513	5569062	https://www.ncbi.nlm.nih.gov/gene/5569062	LOC5569062	1	1	3	2	2	0	2	1
gene10514	110677008	https://www.ncbi.nlm.nih.gov/gene/110677008	LOC110677008	0	0	0	0	0	0	0	0
gene10515	110677007	https://www.ncbi.nlm.nih.gov/gene/110677007	LOC110677007	0	0	0	0	0	0	0	0
gene10516	110674009	https://www.ncbi.nlm.nih.gov/gene/110674009	LOC110674009	0	1	2	0	1	0	0	0
gene10517	5569065	https://www.ncbi.nlm.nih.gov/gene/5569065	LOC5569065	0	0	0	0	0	0	0	0
gene10518	110677009	https://www.ncbi.nlm.nih.gov/gene/110677009	LOC110677009	1	0	2	1	0	0	1	0
gene10519	5569087	https://www.ncbi.nlm.nih.gov/gene/5569087	LOC5569087	0	0	0	0	0	0	0	0
gene1052	5578629	https://www.ncbi.nlm.nih.gov/gene/5578629	LOC5578629	0	0	3	0	0	0	0	1
gene10520	5569067	https://www.ncbi.nlm.nih.gov/gene/5569067	LOC5569067	4450	3129	6154	5379	2876	1778	3450	2019
gene10521	5569068	https://www.ncbi.nlm.nih.gov/gene/5569068	LOC5569068	401	225	451	298	183	170	193	120
gene10522	5569063	https://www.ncbi.nlm.nih.gov/gene/5569063	LOC5569063	296	122	283	202	107	109	112	67
gene10523	110675224	https://www.ncbi.nlm.nih.gov/gene/110675224	LOC110675224	0	0	0	0	0	0	0	0
gene10524	5569069	https://www.ncbi.nlm.nih.gov/gene/5569069	LOC5569069	2930	3171	2955	3163	1474	2275	1746	1230
gene10525	5569070	https://www.ncbi.nlm.nih.gov/gene/5569070	LOC5569070	109	48	125	93	145	113	173	197
gene10526	110676022	https://www.ncbi.nlm.nih.gov/gene/110676022	LOC110676022	0	0	0	1	7	1	3	3
gene10527	110676023	https://www.ncbi.nlm.nih.gov/gene/110676023	LOC110676023	0	0	0	0	0	0	1	0
gene10528	5569072	https://www.ncbi.nlm.nih.gov/gene/5569072	LOC5569072	705	638	546	603	285	651	516	370
gene10529	5569073	https://www.ncbi.nlm.nih.gov/gene/5569073	LOC5569073	945	697	1041	1021	662	575	622	523
gene1053	110674832	https://www.ncbi.nlm.nih.gov/gene/110674832	LOC110674832	0	0	10	0	0	0	1	0
gene10530	5569074	https://www.ncbi.nlm.nih.gov/gene/5569074	LOC5569074	1435	914	1232	1169	834	581	959	608
gene10531	5569075	https://www.ncbi.nlm.nih.gov/gene/5569075	LOC5569075	1903	1126	2638	2216	1925	1663	1981	1741
gene10532	110677011	https://www.ncbi.nlm.nih.gov/gene/110677011	LOC110677011	0	0	1	0	0	0	0	0
gene10533	5569076	https://www.ncbi.nlm.nih.gov/gene/5569076	LOC5569076	5120	2988	4347	3788	1890	862	1252	772
gene10534	5569077	https://www.ncbi.nlm.nih.gov/gene/5569077	LOC5569077	2187	1470	2538	2616	2668	2127	2713	2432
gene10535	5569078	https://www.ncbi.nlm.nih.gov/gene/5569078	LOC5569078	8376	5612	7012	6860	3261	3066	3515	2293
gene10536	5569079	https://www.ncbi.nlm.nih.gov/gene/5569079	LOC5569079	5	1	26	31	3	0	7	3
gene10537	5569080	https://www.ncbi.nlm.nih.gov/gene/5569080	LOC5569080	14	24	11	15	6	7	12	13
gene10538	5569081	https://www.ncbi.nlm.nih.gov/gene/5569081	LOC5569081	182	113	309	268	250	199	288	201
gene10539	5569082	https://www.ncbi.nlm.nih.gov/gene/5569082	LOC5569082	157	119	161	152	55	75	76	64
gene1054	5578630	https://www.ncbi.nlm.nih.gov/gene/5578630	LOC5578630	0	2	12	0	0	5	2	0
gene10540	5569083	https://www.ncbi.nlm.nih.gov/gene/5569083	LOC5569083	5481	5162	3507	4221	2919	5715	3356	4475
gene10541	5569085	https://www.ncbi.nlm.nih.gov/gene/5569085	LOC5569085	985	822	1030	882	1191	1265	1162	966
gene10542	110677012	https://www.ncbi.nlm.nih.gov/gene/110677012	LOC110677012	1	1	4	1	0	1	4	1
gene10543	5569084	https://www.ncbi.nlm.nih.gov/gene/5569084	LOC5569084	0	0	14	0	0	0	3	0
gene10544	5569086	https://www.ncbi.nlm.nih.gov/gene/5569086	LOC5569086	1436	1002	1530	1752	1453	1378	1786	1565
gene10545	5567981	https://www.ncbi.nlm.nih.gov/gene/5567981	LOC5567981	121	75	159	148	109	59	106	81
gene10546	5567982	https://www.ncbi.nlm.nih.gov/gene/5567982	LOC5567982	0	0	4	3	0	0	0	1
gene10547	110677013	https://www.ncbi.nlm.nih.gov/gene/110677013	LOC110677013	366	235	618	439	306	146	260	147
gene10548	5567979	https://www.ncbi.nlm.nih.gov/gene/5567979	LOC5567979	3195	1809	2128	2191	2323	2706	2314	1673
gene10549	5567978	https://www.ncbi.nlm.nih.gov/gene/5567978	LOC5567978	212	141	187	130	102	101	113	86
gene1055	5578631	https://www.ncbi.nlm.nih.gov/gene/5578631	LOC5578631	68	8	16	42	148	55	43	114
gene10550	5567977	https://www.ncbi.nlm.nih.gov/gene/5567977	LOC5567977	758	634	921	766	339	315	300	242
gene10551	5567975	https://www.ncbi.nlm.nih.gov/gene/5567975	LOC5567975	655	489	542	661	341	362	328	324
gene10552	5567974	https://www.ncbi.nlm.nih.gov/gene/5567974	LOC5567974	21	37	50	31	23	28	14	18
gene10553	110675225	https://www.ncbi.nlm.nih.gov/gene/110675225	LOC110675225	0	0	1	0	0	2	0	1
gene10554	5569935	https://www.ncbi.nlm.nih.gov/gene/5569935	LOC5569935	88	56	166	99	117	63	109	80
gene10555	110677014	https://www.ncbi.nlm.nih.gov/gene/110677014	LOC110677014	0	0	0	0	0	0	0	0
gene10556	5567973	https://www.ncbi.nlm.nih.gov/gene/5567973	LOC5567973	86	120	99	63	71	159	82	75
gene10557	5567972	https://www.ncbi.nlm.nih.gov/gene/5567972	LOC5567972	5113	2415	5043	4567	1977	830	1597	825
gene10558	5567970	https://www.ncbi.nlm.nih.gov/gene/5567970	LOC5567970	0	0	2	2	0	0	0	0
gene10559	5567965	https://www.ncbi.nlm.nih.gov/gene/5567965	LOC5567965	0	0	0	0	0	0	0	0
gene1056	5569748	https://www.ncbi.nlm.nih.gov/gene/5569748	LOC5569748	359	289	12	210	796	1301	119	697
gene10560	5567969	https://www.ncbi.nlm.nih.gov/gene/5567969	LOC5567969	0	0	0	0	0	0	0	0
gene10561	5567968	https://www.ncbi.nlm.nih.gov/gene/5567968	LOC5567968	0	0	0	0	0	0	0	0
gene10562	5567967	https://www.ncbi.nlm.nih.gov/gene/5567967	LOC5567967	0	0	0	0	0	0	0	0
gene10563	5567966	https://www.ncbi.nlm.nih.gov/gene/5567966	LOC5567966	0	0	0	0	0	0	0	0
gene10564	110677015	https://www.ncbi.nlm.nih.gov/gene/110677015	LOC110677015	0	0	0	0	0	0	0	1
gene10565	5567964	https://www.ncbi.nlm.nih.gov/gene/5567964	LOC5567964	46495	85401	45725	50607	12122	20663	15434	22210
gene10566	5567962	https://www.ncbi.nlm.nih.gov/gene/5567962	LOC5567962	2010	1939	2075	2168	1926	2402	2795	1361
gene10567	5567961	https://www.ncbi.nlm.nih.gov/gene/5567961	LOC5567961	1833	1774	1822	1711	1506	1788	1322	1231
gene10568	5567960	https://www.ncbi.nlm.nih.gov/gene/5567960	LOC5567960	867	886	1213	1291	429	395	382	324
gene10569	110677016	https://www.ncbi.nlm.nih.gov/gene/110677016	LOC110677016	136	118	150	190	76	28	63	29
gene1057	110674434	https://www.ncbi.nlm.nih.gov/gene/110674434	LOC110674434	0	0	0	0	0	0	0	0
gene10570	5567958	https://www.ncbi.nlm.nih.gov/gene/5567958	LOC5567958	0	0	0	0	0	0	0	0
gene10571	5567956	https://www.ncbi.nlm.nih.gov/gene/5567956	LOC5567956	0	1	52	4	0	1	2	5
gene10572	110677017	https://www.ncbi.nlm.nih.gov/gene/110677017	LOC110677017	3	0	18	1	2	2	3	1
gene10573	5567953	https://www.ncbi.nlm.nih.gov/gene/5567953	LOC5567953	0	0	2	0	0	0	0	0
gene10574	5567955	https://www.ncbi.nlm.nih.gov/gene/5567955	LOC5567955	0	0	3	1	0	0	0	0
gene10575	5567954	https://www.ncbi.nlm.nih.gov/gene/5567954	LOC5567954	1	0	1	0	1	0	0	1
gene10576	110675226	https://www.ncbi.nlm.nih.gov/gene/110675226	LOC110675226	17	18	7	4	3	22	0	2
gene10577	5570443	https://www.ncbi.nlm.nih.gov/gene/5570443	LOC5570443	130	81	237	130	204	221	255	174
gene10578	110676029	https://www.ncbi.nlm.nih.gov/gene/110676029	LOC110676029	0	3	1	1	0	0	0	0
gene10579	110675227	https://www.ncbi.nlm.nih.gov/gene/110675227	LOC110675227	0	0	0	1	1	0	1	0
gene1058	110674837	https://www.ncbi.nlm.nih.gov/gene/110674837	LOC110674837	13	3	32	22	13	14	18	20
gene10580	110675228	https://www.ncbi.nlm.nih.gov/gene/110675228	LOC110675228	0	0	0	0	0	0	0	0
gene10581	110677018	https://www.ncbi.nlm.nih.gov/gene/110677018	LOC110677018	0	0	0	0	0	0	0	0
gene10582	5572773	https://www.ncbi.nlm.nih.gov/gene/5572773	LOC5572773	5	7	19	15	5	6	2	12
gene10583	5572772	https://www.ncbi.nlm.nih.gov/gene/5572772	LOC5572772	1397	535	1059	1199	248	225	290	191
gene10584	5572770	https://www.ncbi.nlm.nih.gov/gene/5572770	LOC5572770	6	11	5	0	22	6	14	1
gene10585	5572771	https://www.ncbi.nlm.nih.gov/gene/5572771	LOC5572771	205	89	147	141	146	202	197	153
gene10586	5573697	https://www.ncbi.nlm.nih.gov/gene/5573697	LOC5573697	1	0	0	1	0	0	1	0
gene10587	5573698	https://www.ncbi.nlm.nih.gov/gene/5573698	LOC5573698	131	21	206	156	161	111	293	203
gene10588	110675229	https://www.ncbi.nlm.nih.gov/gene/110675229	LOC110675229	0	0	1	0	1	0	1	0
gene10589	5573701	https://www.ncbi.nlm.nih.gov/gene/5573701	LOC5573701	19	10	8	16	20	9	4	3
gene1059	5565115	https://www.ncbi.nlm.nih.gov/gene/5565115	LOC5565115	415	275	401	354	334	344	309	253
gene10590	5573695	https://www.ncbi.nlm.nih.gov/gene/5573695	LOC5573695	876	635	1225	1124	837	821	957	942
gene10591	5573696	https://www.ncbi.nlm.nih.gov/gene/5573696	LOC5573696	667	419	606	676	969	903	1000	1018
gene10592	5573693	https://www.ncbi.nlm.nih.gov/gene/5573693	LOC5573693	309	151	436	304	417	244	428	327
gene10593	110677020	https://www.ncbi.nlm.nih.gov/gene/110677020	LOC110677020	3	1	68	2	6	2	5	2
gene10594	110677021	https://www.ncbi.nlm.nih.gov/gene/110677021	LOC110677021	0	0	4	0	0	0	0	0
gene10595	110677353	https://www.ncbi.nlm.nih.gov/gene/110677353	Trnad-guc	0	0	0	0	0	0	0	0
gene10596	5573699	https://www.ncbi.nlm.nih.gov/gene/5573699	LOC5573699	9	16	57	7	23	9	67	11
gene10597	5571319	https://www.ncbi.nlm.nih.gov/gene/5571319	LOC5571319	539	279	488	708	450	373	585	492
gene10598	110677022	https://www.ncbi.nlm.nih.gov/gene/110677022	LOC110677022	130	67	177	204	176	119	174	156
gene10599	5571525	https://www.ncbi.nlm.nih.gov/gene/5571525	LOC5571525	242	186	172	206	435	243	283	263
gene106	5572012	https://www.ncbi.nlm.nih.gov/gene/5572012	LOC5572012	0	1	9	0	1	0	1	2
gene1060	5565113	https://www.ncbi.nlm.nih.gov/gene/5565113	LOC5565113	0	0	1	1	0	0	2	1
gene10600	5571546	https://www.ncbi.nlm.nih.gov/gene/5571546	LOC5571546	0	0	0	0	0	0	0	0
gene10601	110677570	https://www.ncbi.nlm.nih.gov/gene/110677570	Trnaw-cca	0	0	0	0	0	0	0	0
gene10602	110677354	https://www.ncbi.nlm.nih.gov/gene/110677354	Trnai-aau	0	0	1	0	0	0	0	0
gene10603	5571544	https://www.ncbi.nlm.nih.gov/gene/5571544	LOC5571544	7759	6495	5556	8369	15105	10663	14768	24557
gene10604	5571543	https://www.ncbi.nlm.nih.gov/gene/5571543	LOC5571543	2025	2565	1200	526	557	1913	1507	1301
gene10605	5571542	https://www.ncbi.nlm.nih.gov/gene/5571542	LOC5571542	537	270	194	355	374	427	467	804
gene10606	5571541	https://www.ncbi.nlm.nih.gov/gene/5571541	LOC5571541	1	1	13	5	3	3	3	1
gene10607	110677023	https://www.ncbi.nlm.nih.gov/gene/110677023	LOC110677023	0	0	0	0	1	0	0	0
gene10608	5571540	https://www.ncbi.nlm.nih.gov/gene/5571540	LOC5571540	826	1135	563	793	893	2669	2144	2496
gene10609	5571539	https://www.ncbi.nlm.nih.gov/gene/5571539	LOC5571539	2754	1173	1590	2163	2476	3150	2856	2756
gene1061	5565116	https://www.ncbi.nlm.nih.gov/gene/5565116	LOC5565116	6684	2929	5507	6862	7185	3496	5776	4292
gene10610	23687717	https://www.ncbi.nlm.nih.gov/gene/23687717	LOC23687717	1393	552	546	883	1262	1347	1293	1895
gene10611	110677024	https://www.ncbi.nlm.nih.gov/gene/110677024	LOC110677024	2	2	5	0	2	5	3	1
gene10612	5571538	https://www.ncbi.nlm.nih.gov/gene/5571538	LOC5571538	378	316	265	189	593	983	988	693
gene10613	5571537	https://www.ncbi.nlm.nih.gov/gene/5571537	LOC5571537	900	744	599	724	1942	2127	2352	3281
gene10614	5571536	https://www.ncbi.nlm.nih.gov/gene/5571536	LOC5571536	220	313	252	102	197	530	410	247
gene10615	110677025	https://www.ncbi.nlm.nih.gov/gene/110677025	LOC110677025	0	0	0	0	0	0	0	0
gene10616	5571533	https://www.ncbi.nlm.nih.gov/gene/5571533	LOC5571533	0	2	0	0	0	0	0	0
gene10617	5571532	https://www.ncbi.nlm.nih.gov/gene/5571532	LOC5571532	0	0	0	0	0	0	0	0
gene10618	5571524	https://www.ncbi.nlm.nih.gov/gene/5571524	LOC5571524	5	10	10	2	3	3	3	0
gene10619	5571531	https://www.ncbi.nlm.nih.gov/gene/5571531	LOC5571531	210	192	327	247	639	683	794	826
gene1062	5569550	https://www.ncbi.nlm.nih.gov/gene/5569550	LOC5569550	1	4	15	14	0	1	4	0
gene10620	5571529	https://www.ncbi.nlm.nih.gov/gene/5571529	LOC5571529	127	127	144	56	130	349	570	519
gene10621	5571528	https://www.ncbi.nlm.nih.gov/gene/5571528	LOC5571528	49	54	47	20	78	122	49	52
gene10622	5571526	https://www.ncbi.nlm.nih.gov/gene/5571526	LOC5571526	0	0	1	0	0	0	1	1
gene10623	110675230	https://www.ncbi.nlm.nih.gov/gene/110675230	LOC110675230	0	0	0	0	0	0	0	0
gene10624	23687976	https://www.ncbi.nlm.nih.gov/gene/23687976	LOC23687976	10	5	11	11	12	5	17	9
gene10625	5571549	https://www.ncbi.nlm.nih.gov/gene/5571549	LOC5571549	20	34	31	13	24	41	19	4
gene10626	110677026	https://www.ncbi.nlm.nih.gov/gene/110677026	LOC110677026	1	0	0	1	2	1	0	0
gene10627	5568798	https://www.ncbi.nlm.nih.gov/gene/5568798	LOC5568798	71	46	52	40	83	34	21	11
gene10628	110677028	https://www.ncbi.nlm.nih.gov/gene/110677028	LOC110677028	0	0	1	0	0	0	1	0
gene10629	5568795	https://www.ncbi.nlm.nih.gov/gene/5568795	LOC5568795	57	35	52	60	338	270	246	168
gene1063	5569551	https://www.ncbi.nlm.nih.gov/gene/5569551	LOC5569551	4	14	15	8	13	30	23	34
gene10630	5568794	https://www.ncbi.nlm.nih.gov/gene/5568794	LOC5568794	11	11	8	7	10	15	13	5
gene10631	5568796	https://www.ncbi.nlm.nih.gov/gene/5568796	LOC5568796	7	15	18	13	21	16	12	8
gene10632	5579502	https://www.ncbi.nlm.nih.gov/gene/5579502	LOC5579502	1122	885	1064	1228	719	422	619	512
gene10633	5568797	https://www.ncbi.nlm.nih.gov/gene/5568797	LOC5568797	1	3	0	1	0	0	1	0
gene10634	5568943	https://www.ncbi.nlm.nih.gov/gene/5568943	LOC5568943	124	70	127	113	78	81	77	60
gene10635	5568942	https://www.ncbi.nlm.nih.gov/gene/5568942	LOC5568942	44	8	10	4	72	44	74	99
gene10636	5568941	https://www.ncbi.nlm.nih.gov/gene/5568941	LOC5568941	922	586	1040	1205	1584	1777	1926	1920
gene10637	5568940	https://www.ncbi.nlm.nih.gov/gene/5568940	LOC5568940	473	493	493	233	231	345	215	175
gene10638	5568939	https://www.ncbi.nlm.nih.gov/gene/5568939	LOC5568939	141	264	258	180	488	428	467	435
gene10639	5568938	https://www.ncbi.nlm.nih.gov/gene/5568938	LOC5568938	115	201	195	118	210	234	217	228
gene1064	5569552	https://www.ncbi.nlm.nih.gov/gene/5569552	LOC5569552	342	269	521	348	611	584	511	471
gene10640	5568937	https://www.ncbi.nlm.nih.gov/gene/5568937	LOC5568937	256	186	313	256	377	478	488	415
gene10641	110677029	https://www.ncbi.nlm.nih.gov/gene/110677029	LOC110677029	53	28	52	50	67	85	101	90
gene10642	5568936	https://www.ncbi.nlm.nih.gov/gene/5568936	LOC5568936	187	38	263	198	19	23	28	25
gene10643	5568934	https://www.ncbi.nlm.nih.gov/gene/5568934	LOC5568934	179	137	201	136	110	108	125	76
gene10644	5568933	https://www.ncbi.nlm.nih.gov/gene/5568933	LOC5568933	3	6	6	6	2	1	3	5
gene10645	5568931	https://www.ncbi.nlm.nih.gov/gene/5568931	LOC5568931	87	49	117	83	43	71	70	41
gene10646	5568929	https://www.ncbi.nlm.nih.gov/gene/5568929	LOC5568929	900	732	1621	1868	2126	1194	2225	1437
gene10647	5568930	https://www.ncbi.nlm.nih.gov/gene/5568930	LOC5568930	0	0	1	2	0	0	0	1
gene10648	110677030	https://www.ncbi.nlm.nih.gov/gene/110677030	LOC110677030	0	0	0	0	0	0	0	0
gene10649	5568947	https://www.ncbi.nlm.nih.gov/gene/5568947	LOC5568947	0	0	1	2	0	0	1	1
gene1065	5569555	https://www.ncbi.nlm.nih.gov/gene/5569555	LOC5569555	0	0	0	0	0	0	0	0
gene10650	5568945	https://www.ncbi.nlm.nih.gov/gene/5568945	LOC5568945	917	553	980	885	737	640	829	775
gene10651	5568948	https://www.ncbi.nlm.nih.gov/gene/5568948	LOC5568948	0	2	1	0	0	0	11	1
gene10652	5568944	https://www.ncbi.nlm.nih.gov/gene/5568944	LOC5568944	565	575	483	482	143	318	206	148
gene10653	5568927	https://www.ncbi.nlm.nih.gov/gene/5568927	LOC5568927	437	239	747	663	702	397	629	369
gene10654	110677031	https://www.ncbi.nlm.nih.gov/gene/110677031	LOC110677031	5670	2986	4917	5319	3168	1722	2640	2115
gene10655	110675233	https://www.ncbi.nlm.nih.gov/gene/110675233	LOC110675233	0	0	0	0	0	0	0	0
gene10656	110677032	https://www.ncbi.nlm.nih.gov/gene/110677032	LOC110677032	0	0	1	0	0	0	0	0
gene10657	5568918	https://www.ncbi.nlm.nih.gov/gene/5568918	LOC5568918	329	189	383	313	165	175	163	149
gene10658	5568923	https://www.ncbi.nlm.nih.gov/gene/5568923	LOC5568923	36	14	55	31	31	25	37	26
gene10659	110677355	https://www.ncbi.nlm.nih.gov/gene/110677355	Trnaq-uug	0	0	0	0	0	0	0	0
gene1066	5569553	https://www.ncbi.nlm.nih.gov/gene/5569553	LOC5569553	2456	2475	3793	1957	3831	5849	7642	7032
gene10660	110677356	https://www.ncbi.nlm.nih.gov/gene/110677356	Trnac-gca	0	0	0	0	0	0	0	0
gene10661	110677572	https://www.ncbi.nlm.nih.gov/gene/110677572	Trnaq-uug	0	0	0	0	0	0	0	0
gene10662	110677357	https://www.ncbi.nlm.nih.gov/gene/110677357	Trnaq-uug	0	0	0	0	0	0	0	0
gene10663	110677573	https://www.ncbi.nlm.nih.gov/gene/110677573	Trnac-gca	0	0	0	0	0	0	0	0
gene10664	5568919	https://www.ncbi.nlm.nih.gov/gene/5568919	LOC5568919	1	1	0	0	1	0	0	0
gene10665	5568922	https://www.ncbi.nlm.nih.gov/gene/5568922	LOC5568922	459	417	835	729	1072	817	954	885
gene10666	110676032	https://www.ncbi.nlm.nih.gov/gene/110676032	LOC110676032	0	0	0	0	0	0	0	0
gene10667	5575748	https://www.ncbi.nlm.nih.gov/gene/5575748	LOC5575748	472	269	1178	724	392	236	478	261
gene10668	110676033	https://www.ncbi.nlm.nih.gov/gene/110676033	LOC110676033	0	0	0	0	0	0	0	0
gene10669	110677033	https://www.ncbi.nlm.nih.gov/gene/110677033	LOC110677033	4	9	4	3	1	2	2	4
gene1067	5569554	https://www.ncbi.nlm.nih.gov/gene/5569554	LOC5569554	31	31	41	17	6	11	12	17
gene10670	110677034	https://www.ncbi.nlm.nih.gov/gene/110677034	LOC110677034	0	0	0	0	0	0	0	0
gene10671	110676037	https://www.ncbi.nlm.nih.gov/gene/110676037	LOC110676037	0	0	0	0	0	0	0	0
gene10672	110677574	https://www.ncbi.nlm.nih.gov/gene/110677574	Trnaf-aaa	0	0	0	0	0	0	0	0
gene10673	5564813	https://www.ncbi.nlm.nih.gov/gene/5564813	LOC5564813	14	8	11	14	6	9	10	14
gene10674	5573117	https://www.ncbi.nlm.nih.gov/gene/5573117	LOC5573117	2833	2144	3344	3317	4461	3377	3567	4640
gene10675	5573113	https://www.ncbi.nlm.nih.gov/gene/5573113	LOC5573113	18	17	18	21	47	21	16	29
gene10676	5573116	https://www.ncbi.nlm.nih.gov/gene/5573116	LOC5573116	3605	4510	2404	2950	12162	14470	9351	10895
gene10677	5573115	https://www.ncbi.nlm.nih.gov/gene/5573115	LOC5573115	1724	1045	2473	2685	2543	1424	2406	1714
gene10678	5573111	https://www.ncbi.nlm.nih.gov/gene/5573111	LOC5573111	111	109	138	84	60	61	75	48
gene10679	110677036	https://www.ncbi.nlm.nih.gov/gene/110677036	LOC110677036	0	0	0	0	0	0	0	0
gene1068	110675039	https://www.ncbi.nlm.nih.gov/gene/110675039	LOC110675039	0	0	0	0	0	0	0	0
gene10680	110677038	https://www.ncbi.nlm.nih.gov/gene/110677038	LOC110677038	12	8	20	16	12	2	22	8
gene10681	110677037	https://www.ncbi.nlm.nih.gov/gene/110677037	LOC110677037	4	4	9	6	5	1	10	5
gene10682	110677039	https://www.ncbi.nlm.nih.gov/gene/110677039	LOC110677039	1512	1170	868	1242	581	961	374	339
gene10683	5573118	https://www.ncbi.nlm.nih.gov/gene/5573118	LOC5573118	44	30	98	65	50	54	56	40
gene10684	110677040	https://www.ncbi.nlm.nih.gov/gene/110677040	LOC110677040	417	152	163	190	135	210	122	113
gene10685	5573119	https://www.ncbi.nlm.nih.gov/gene/5573119	LOC5573119	635	525	589	527	102	84	83	54
gene10686	110677042	https://www.ncbi.nlm.nih.gov/gene/110677042	LOC110677042	7	2	10	3	10	5	5	3
gene10687	110677575	https://www.ncbi.nlm.nih.gov/gene/110677575	Trnad-guc	0	0	0	0	0	0	0	0
gene10688	110677041	https://www.ncbi.nlm.nih.gov/gene/110677041	LOC110677041	1	1	2	2	0	1	2	0
gene10689	5573114	https://www.ncbi.nlm.nih.gov/gene/5573114	LOC5573114	406	179	136	184	140	145	147	116
gene1069	110675050	https://www.ncbi.nlm.nih.gov/gene/110675050	LOC110675050	0	0	0	0	0	0	0	0
gene10690	5573120	https://www.ncbi.nlm.nih.gov/gene/5573120	LOC5573120	100	71	172	99	85	74	90	68
gene10691	5573121	https://www.ncbi.nlm.nih.gov/gene/5573121	LOC5573121	488	322	329	300	108	113	119	85
gene10692	5573122	https://www.ncbi.nlm.nih.gov/gene/5573122	LOC5573122	4	0	0	3	3	2	1	2
gene10693	110677358	https://www.ncbi.nlm.nih.gov/gene/110677358	Trnav-cac	0	0	0	0	0	0	0	0
gene10694	110677359	https://www.ncbi.nlm.nih.gov/gene/110677359	Trnav-cac	0	0	0	0	0	0	0	0
gene10695	5573124	https://www.ncbi.nlm.nih.gov/gene/5573124	LOC5573124	0	0	0	0	0	0	0	0
gene10696	110677360	https://www.ncbi.nlm.nih.gov/gene/110677360	Trnaq-uug	0	0	0	0	0	0	0	0
gene10697	110677363	https://www.ncbi.nlm.nih.gov/gene/110677363	Trnac-gca	0	0	0	0	0	0	0	0
gene10698	110677364	https://www.ncbi.nlm.nih.gov/gene/110677364	Trnat-cgu	0	0	0	0	0	0	0	0
gene10699	110677365	https://www.ncbi.nlm.nih.gov/gene/110677365	Trnat-cgu	0	0	0	0	0	0	0	0
gene107	110674731	https://www.ncbi.nlm.nih.gov/gene/110674731	LOC110674731	25	20	154	13	113	11	170	16
gene1070	5569556	https://www.ncbi.nlm.nih.gov/gene/5569556	LOC5569556	703	398	497	483	377	295	307	253
gene10700	110677366	https://www.ncbi.nlm.nih.gov/gene/110677366	Trnac-gca	0	0	0	0	0	0	0	0
gene10701	110677367	https://www.ncbi.nlm.nih.gov/gene/110677367	Trnap-agg	0	0	0	0	0	0	0	0
gene10702	110677368	https://www.ncbi.nlm.nih.gov/gene/110677368	Trnac-gca	0	0	0	0	0	0	0	0
gene10703	110677369	https://www.ncbi.nlm.nih.gov/gene/110677369	Trnam-cau	0	0	0	0	0	0	0	0
gene10704	110677370	https://www.ncbi.nlm.nih.gov/gene/110677370	Trnaa-ugc	0	0	0	0	0	0	0	0
gene10705	5573200	https://www.ncbi.nlm.nih.gov/gene/5573200	LOC5573200	31931	28129	34602	40640	41790	38099	38743	40550
gene10706	5573202	https://www.ncbi.nlm.nih.gov/gene/5573202	LOC5573202	126	177	133	124	76	132	100	136
gene10707	5573203	https://www.ncbi.nlm.nih.gov/gene/5573203	LOC5573203	0	0	2	0	0	0	1	0
gene10708	5573204	https://www.ncbi.nlm.nih.gov/gene/5573204	LOC5573204	36	118	143	36	521	52	74	67
gene10709	5573132	https://www.ncbi.nlm.nih.gov/gene/5573132	LOC5573132	265	368	587	139	798	375	297	113
gene1071	5569562	https://www.ncbi.nlm.nih.gov/gene/5569562	LOC5569562	56	43	68	99	65	39	56	54
gene10710	5573133	https://www.ncbi.nlm.nih.gov/gene/5573133	LOC5573133	75	96	74	89	62	125	43	75
gene10711	5573135	https://www.ncbi.nlm.nih.gov/gene/5573135	LOC5573135	48	43	36	18	19	19	12	8
gene10712	5573137	https://www.ncbi.nlm.nih.gov/gene/5573137	LOC5573137	0	1	6	7	0	0	2	1
gene10713	5573138	https://www.ncbi.nlm.nih.gov/gene/5573138	LOC5573138	163	270	242	61	361	429	83	39
gene10714	5573139	https://www.ncbi.nlm.nih.gov/gene/5573139	LOC5573139	904	679	1051	956	869	974	876	899
gene10715	5573140	https://www.ncbi.nlm.nih.gov/gene/5573140	LOC5573140	0	0	0	0	0	0	0	0
gene10716	5573141	https://www.ncbi.nlm.nih.gov/gene/5573141	LOC5573141	0	0	0	0	0	0	0	0
gene10717	5573142	https://www.ncbi.nlm.nih.gov/gene/5573142	LOC5573142	0	0	0	0	0	0	0	0
gene10718	5573143	https://www.ncbi.nlm.nih.gov/gene/5573143	LOC5573143	0	0	0	0	0	0	0	0
gene10719	5573144	https://www.ncbi.nlm.nih.gov/gene/5573144	LOC5573144	0	0	0	0	0	0	0	0
gene1072	5579329	https://www.ncbi.nlm.nih.gov/gene/5579329	LOC5579329	189	64	115	123	60	64	50	51
gene10720	5573145	https://www.ncbi.nlm.nih.gov/gene/5573145	LOC5573145	0	0	0	0	0	0	0	0
gene10721	5573146	https://www.ncbi.nlm.nih.gov/gene/5573146	LOC5573146	0	0	0	1	0	0	0	0
gene10722	5573147	https://www.ncbi.nlm.nih.gov/gene/5573147	LOC5573147	0	0	0	0	0	0	0	0
gene10723	5573148	https://www.ncbi.nlm.nih.gov/gene/5573148	LOC5573148	0	0	0	0	0	0	0	0
gene10724	5573151	https://www.ncbi.nlm.nih.gov/gene/5573151	LOC5573151	0	0	0	0	0	0	0	0
gene10725	5573149	https://www.ncbi.nlm.nih.gov/gene/5573149	LOC5573149	0	0	0	0	0	0	0	0
gene10726	5573150	https://www.ncbi.nlm.nih.gov/gene/5573150	LOC5573150	0	0	0	0	0	0	0	0
gene10727	5573152	https://www.ncbi.nlm.nih.gov/gene/5573152	LOC5573152	0	0	0	0	0	0	0	0
gene10728	5573153	https://www.ncbi.nlm.nih.gov/gene/5573153	LOC5573153	0	0	0	0	0	0	0	0
gene10729	5573154	https://www.ncbi.nlm.nih.gov/gene/5573154	LOC5573154	0	0	0	0	0	0	0	0
gene1073	5569559	https://www.ncbi.nlm.nih.gov/gene/5569559	LOC5569559	28	12	27	13	7	8	14	10
gene10730	5573155	https://www.ncbi.nlm.nih.gov/gene/5573155	LOC5573155	0	0	0	0	0	0	0	0
gene10731	5573156	https://www.ncbi.nlm.nih.gov/gene/5573156	LOC5573156	0	0	0	0	0	0	0	0
gene10732	5573157	https://www.ncbi.nlm.nih.gov/gene/5573157	LOC5573157	0	0	0	0	0	0	0	0
gene10733	5573158	https://www.ncbi.nlm.nih.gov/gene/5573158	LOC5573158	0	0	0	0	0	0	0	0
gene10734	5573159	https://www.ncbi.nlm.nih.gov/gene/5573159	LOC5573159	0	0	1	0	0	0	0	0
gene10735	5573160	https://www.ncbi.nlm.nih.gov/gene/5573160	LOC5573160	0	0	0	0	0	0	0	0
gene10736	5573161	https://www.ncbi.nlm.nih.gov/gene/5573161	LOC5573161	0	0	0	0	0	0	0	0
gene10737	5573162	https://www.ncbi.nlm.nih.gov/gene/5573162	LOC5573162	0	0	0	0	0	0	0	0
gene10738	5573163	https://www.ncbi.nlm.nih.gov/gene/5573163	LOC5573163	0	0	0	0	0	0	0	0
gene10739	5573164	https://www.ncbi.nlm.nih.gov/gene/5573164	LOC5573164	0	0	0	0	0	0	0	0
gene1074	5569560	https://www.ncbi.nlm.nih.gov/gene/5569560	LOC5569560	17	8	8	4	11	2	2	4
gene10740	5573165	https://www.ncbi.nlm.nih.gov/gene/5573165	LOC5573165	0	0	0	0	0	0	0	0
gene10741	5573166	https://www.ncbi.nlm.nih.gov/gene/5573166	LOC5573166	0	0	1	0	0	1	0	0
gene10742	5573168	https://www.ncbi.nlm.nih.gov/gene/5573168	LOC5573168	0	1	0	0	0	0	0	0
gene10743	5573169	https://www.ncbi.nlm.nih.gov/gene/5573169	LOC5573169	3	4	3	0	0	1	0	0
gene10744	5573170	https://www.ncbi.nlm.nih.gov/gene/5573170	LOC5573170	542	1150	607	459	442	836	369	370
gene10745	5573171	https://www.ncbi.nlm.nih.gov/gene/5573171	LOC5573171	761	547	834	570	583	520	504	382
gene10746	5573172	https://www.ncbi.nlm.nih.gov/gene/5573172	LOC5573172	126	149	226	202	327	316	358	340
gene10747	5573173	https://www.ncbi.nlm.nih.gov/gene/5573173	LOC5573173	856	389	969	911	655	317	622	371
gene10748	5573174	https://www.ncbi.nlm.nih.gov/gene/5573174	LOC5573174	128	95	153	126	50	71	75	54
gene10749	5573175	https://www.ncbi.nlm.nih.gov/gene/5573175	LOC5573175	7283	4478	8638	6198	3805	2637	3290	1769
gene1075	110675150	https://www.ncbi.nlm.nih.gov/gene/110675150	LOC110675150	758	799	766	1250	496	573	394	601
gene10750	110677576	https://www.ncbi.nlm.nih.gov/gene/110677576	Trnaa-ggc	0	0	0	0	0	0	0	0
gene10751	110677051	https://www.ncbi.nlm.nih.gov/gene/110677051	LOC110677051	0	1	2	1	0	0	0	0
gene10752	5573177	https://www.ncbi.nlm.nih.gov/gene/5573177	LOC5573177	1	30	474	1	1	22	98	7
gene10753	5573178	https://www.ncbi.nlm.nih.gov/gene/5573178	LOC5573178	845	311	747	646	293	191	321	192
gene10754	110677052	https://www.ncbi.nlm.nih.gov/gene/110677052	LOC110677052	4	1	16	15	1	1	4	5
gene10755	5573179	https://www.ncbi.nlm.nih.gov/gene/5573179	LOC5573179	1470	654	1069	1096	345	264	322	194
gene10756	5573180	https://www.ncbi.nlm.nih.gov/gene/5573180	LOC5573180	0	0	0	0	0	0	0	0
gene10757	5573181	https://www.ncbi.nlm.nih.gov/gene/5573181	LOC5573181	126	116	277	166	121	100	150	110
gene10758	5573182	https://www.ncbi.nlm.nih.gov/gene/5573182	LOC5573182	377	216	370	302	270	273	290	262
gene10759	5573183	https://www.ncbi.nlm.nih.gov/gene/5573183	LOC5573183	89	67	111	79	64	89	79	54
gene1076	110675153	https://www.ncbi.nlm.nih.gov/gene/110675153	LOC110675153	0	0	5	1	0	0	0	1
gene10760	5573184	https://www.ncbi.nlm.nih.gov/gene/5573184	LOC5573184	0	4	29	2	1	0	6	2
gene10761	5573185	https://www.ncbi.nlm.nih.gov/gene/5573185	LOC5573185	0	8	25	0	0	3	4	0
gene10762	5573186	https://www.ncbi.nlm.nih.gov/gene/5573186	LOC5573186	1360	775	1186	1367	820	640	823	714
gene10763	5573188	https://www.ncbi.nlm.nih.gov/gene/5573188	LOC5573188	27	8	109	27	125	116	184	90
gene10764	5573190	https://www.ncbi.nlm.nih.gov/gene/5573190	LOC5573190	3184	3187	4818	3518	6317	6323	9098	7766
gene10765	5573191	https://www.ncbi.nlm.nih.gov/gene/5573191	LOC5573191	2530	1593	2417	2323	1712	1166	1633	1647
gene10766	5573192	https://www.ncbi.nlm.nih.gov/gene/5573192	LOC5573192	274	149	316	272	186	141	140	147
gene10767	5573193	https://www.ncbi.nlm.nih.gov/gene/5573193	LOC5573193	217	117	154	105	78	80	70	53
gene10768	5578860	https://www.ncbi.nlm.nih.gov/gene/5578860	LOC5578860	1	0	0	0	0	0	0	0
gene10769	110677054	https://www.ncbi.nlm.nih.gov/gene/110677054	LOC110677054	0	0	0	0	0	0	0	0
gene1077	5569558	https://www.ncbi.nlm.nih.gov/gene/5569558	LOC5569558	17	10	67	19	12	14	19	7
gene10770	5573206	https://www.ncbi.nlm.nih.gov/gene/5573206	LOC5573206	780	517	1330	1448	423	246	389	346
gene10771	5578840	https://www.ncbi.nlm.nih.gov/gene/5578840	LOC5578840	22	6	15	21	50	20	33	7
gene10772	5575071	https://www.ncbi.nlm.nih.gov/gene/5575071	LOC5575071	8	31	30	5	4	3	2	2
gene10773	5578839	https://www.ncbi.nlm.nih.gov/gene/5578839	LOC5578839	14955	10046	17527	21156	8438	9083	8904	8929
gene10774	5578838	https://www.ncbi.nlm.nih.gov/gene/5578838	LOC5578838	336	311	347	360	500	632	493	540
gene10775	5578837	https://www.ncbi.nlm.nih.gov/gene/5578837	LOC5578837	796	389	1284	1294	11164	21177	15701	21006
gene10776	110677056	https://www.ncbi.nlm.nih.gov/gene/110677056	LOC110677056	1	7	35	0	125	343	246	229
gene10777	110675234	https://www.ncbi.nlm.nih.gov/gene/110675234	LOC110675234	0	2	0	0	4	1	1	0
gene10778	5573892	https://www.ncbi.nlm.nih.gov/gene/5573892	LOC5573892	0	0	2	0	0	0	2	0
gene10779	110677058	https://www.ncbi.nlm.nih.gov/gene/110677058	LOC110677058	0	0	0	0	0	0	0	0
gene1078	5569563	https://www.ncbi.nlm.nih.gov/gene/5569563	LOC5569563	156	83	82	89	48	66	34	34
gene10780	5573895	https://www.ncbi.nlm.nih.gov/gene/5573895	LOC5573895	314	198	440	279	255	238	305	229
gene10781	110675235	https://www.ncbi.nlm.nih.gov/gene/110675235	LOC110675235	0	0	2	1	1	2	5	2
gene10782	5573894	https://www.ncbi.nlm.nih.gov/gene/5573894	LOC5573894	2795	1557	2359	2107	2588	1939	2519	2048
gene10783	5573896	https://www.ncbi.nlm.nih.gov/gene/5573896	LOC5573896	17	59	29	192	43	74	28	12
gene10784	5573897	https://www.ncbi.nlm.nih.gov/gene/5573897	LOC5573897	0	0	0	0	3	0	7	0
gene10785	5573893	https://www.ncbi.nlm.nih.gov/gene/5573893	LOC5573893	5	9	13	1	19	7	17	19
gene10786	5573898	https://www.ncbi.nlm.nih.gov/gene/5573898	LOC5573898	0	0	1	0	1	0	1	3
gene10787	5573899	https://www.ncbi.nlm.nih.gov/gene/5573899	LOC5573899	2528	1792	2383	3051	1902	2005	1825	2115
gene10788	5573900	https://www.ncbi.nlm.nih.gov/gene/5573900	LOC5573900	32	8	10	4	26	13	8	7
gene10789	5573901	https://www.ncbi.nlm.nih.gov/gene/5573901	LOC5573901	31	5	24	10	25	14	18	9
gene1079	5569564	https://www.ncbi.nlm.nih.gov/gene/5569564	LOC5569564	5974	2921	6557	6485	6193	4774	5741	5347
gene10790	110677059	https://www.ncbi.nlm.nih.gov/gene/110677059	LOC110677059	0	0	0	0	0	0	1	0
gene10791	5573902	https://www.ncbi.nlm.nih.gov/gene/5573902	LOC5573902	0	0	0	0	0	0	0	0
gene10792	5573903	https://www.ncbi.nlm.nih.gov/gene/5573903	LOC5573903	3	3	39	12	1	0	3	8
gene10793	110676047	https://www.ncbi.nlm.nih.gov/gene/110676047	LOC110676047	0	0	0	0	1	0	0	0
gene10794	110677060	https://www.ncbi.nlm.nih.gov/gene/110677060	LOC110677060	22	28	9	14	13	7	11	13
gene10795	110677061	https://www.ncbi.nlm.nih.gov/gene/110677061	LOC110677061	0	0	0	0	0	0	0	0
gene10796	5573904	https://www.ncbi.nlm.nih.gov/gene/5573904	LOC5573904	1	7	4	3	1	5	5	2
gene10797	23687822	https://www.ncbi.nlm.nih.gov/gene/23687822	LOC23687822	8	13	2	5	2	16	0	4
gene10798	110677062	https://www.ncbi.nlm.nih.gov/gene/110677062	LOC110677062	5	4	1	2	1	1	0	2
gene10799	110677063	https://www.ncbi.nlm.nih.gov/gene/110677063	LOC110677063	1	0	0	0	1	1	0	1
gene108	110674354	https://www.ncbi.nlm.nih.gov/gene/110674354	LOC110674354	0	0	0	0	0	0	0	0
gene1080	5569566	https://www.ncbi.nlm.nih.gov/gene/5569566	LOC5569566	10247	7085	7195	8496	4469	3330	4245	3206
gene10800	5573906	https://www.ncbi.nlm.nih.gov/gene/5573906	LOC5573906	0	0	0	0	0	0	0	0
gene10801	110677064	https://www.ncbi.nlm.nih.gov/gene/110677064	LOC110677064	3	0	2	2	0	1	2	2
gene10802	110677065	https://www.ncbi.nlm.nih.gov/gene/110677065	LOC110677065	0	0	0	0	0	0	0	0
gene10803	110677066	https://www.ncbi.nlm.nih.gov/gene/110677066	LOC110677066	0	0	0	0	0	0	0	0
gene10804	23687652	https://www.ncbi.nlm.nih.gov/gene/23687652	LOC23687652	0	0	0	0	0	0	0	0
gene10805	110677067	https://www.ncbi.nlm.nih.gov/gene/110677067	LOC110677067	0	0	0	0	0	0	0	0
gene10806	110676048	https://www.ncbi.nlm.nih.gov/gene/110676048	LOC110676048	0	0	0	0	0	0	0	0
gene10807	110676049	https://www.ncbi.nlm.nih.gov/gene/110676049	LOC110676049	0	0	0	0	0	0	0	0
gene10808	110677068	https://www.ncbi.nlm.nih.gov/gene/110677068	LOC110677068	0	0	0	0	0	0	0	0
gene10809	110677069	https://www.ncbi.nlm.nih.gov/gene/110677069	LOC110677069	0	0	0	0	0	0	0	0
gene1081	110675185	https://www.ncbi.nlm.nih.gov/gene/110675185	LOC110675185	0	0	0	0	0	0	0	0
gene10810	5573908	https://www.ncbi.nlm.nih.gov/gene/5573908	LOC5573908	0	0	0	0	0	0	0	0
gene10811	5573909	https://www.ncbi.nlm.nih.gov/gene/5573909	LOC5573909	0	0	0	0	0	0	0	0
gene10812	5573910	https://www.ncbi.nlm.nih.gov/gene/5573910	LOC5573910	0	0	0	0	0	0	0	0
gene10813	110677070	https://www.ncbi.nlm.nih.gov/gene/110677070	LOC110677070	0	0	0	0	0	0	0	0
gene10814	5573911	https://www.ncbi.nlm.nih.gov/gene/5573911	LOC5573911	0	0	0	0	0	0	0	0
gene10815	110677071	https://www.ncbi.nlm.nih.gov/gene/110677071	LOC110677071	0	0	0	0	0	0	0	0
gene10816	110677072	https://www.ncbi.nlm.nih.gov/gene/110677072	LOC110677072	0	0	0	0	0	0	0	0
gene10817	5573913	https://www.ncbi.nlm.nih.gov/gene/5573913	LOC5573913	0	0	0	0	0	0	0	0
gene10818	5573914	https://www.ncbi.nlm.nih.gov/gene/5573914	LOC5573914	0	0	0	0	0	0	0	0
gene10819	5573915	https://www.ncbi.nlm.nih.gov/gene/5573915	LOC5573915	0	0	0	0	0	0	0	0
gene1082	110674435	https://www.ncbi.nlm.nih.gov/gene/110674435	LOC110674435	0	0	0	1	1	0	0	0
gene10820	5573916	https://www.ncbi.nlm.nih.gov/gene/5573916	LOC5573916	0	0	0	0	0	0	0	0
gene10821	5573917	https://www.ncbi.nlm.nih.gov/gene/5573917	LOC5573917	1	0	0	0	0	0	0	0
gene10822	5573918	https://www.ncbi.nlm.nih.gov/gene/5573918	LOC5573918	0	0	0	0	0	0	0	0
gene10823	5573920	https://www.ncbi.nlm.nih.gov/gene/5573920	LOC5573920	0	0	0	0	0	0	0	0
gene10824	5573921	https://www.ncbi.nlm.nih.gov/gene/5573921	LOC5573921	0	0	0	0	0	0	0	0
gene10825	5573922	https://www.ncbi.nlm.nih.gov/gene/5573922	LOC5573922	0	0	0	0	0	0	0	0
gene10826	5573923	https://www.ncbi.nlm.nih.gov/gene/5573923	LOC5573923	0	0	0	0	0	0	1	1
gene10827	5573924	https://www.ncbi.nlm.nih.gov/gene/5573924	LOC5573924	0	0	0	0	0	0	0	0
gene10828	5573926	https://www.ncbi.nlm.nih.gov/gene/5573926	LOC5573926	0	0	2	0	0	0	0	0
gene10829	110676050	https://www.ncbi.nlm.nih.gov/gene/110676050	LOC110676050	0	0	0	0	0	0	0	0
gene1083	5569568	https://www.ncbi.nlm.nih.gov/gene/5569568	LOC5569568	101	27	135	84	23	15	49	24
gene10830	110677073	https://www.ncbi.nlm.nih.gov/gene/110677073	LOC110677073	0	0	0	0	0	0	0	0
gene10831	110677074	https://www.ncbi.nlm.nih.gov/gene/110677074	LOC110677074	0	0	0	0	0	0	0	0
gene10832	110677075	https://www.ncbi.nlm.nih.gov/gene/110677075	LOC110677075	0	0	0	0	0	0	1	0
gene10833	5573927	https://www.ncbi.nlm.nih.gov/gene/5573927	LOC5573927	38	76	344	35	157	76	84	79
gene10834	5573929	https://www.ncbi.nlm.nih.gov/gene/5573929	LOC5573929	15	16	114	9	56	36	54	43
gene10835	5573930	https://www.ncbi.nlm.nih.gov/gene/5573930	LOC5573930	0	3	3	0	1	0	1	2
gene10836	110675236	https://www.ncbi.nlm.nih.gov/gene/110675236	LOC110675236	0	0	1	0	1	1	1	0
gene10837	5573931	https://www.ncbi.nlm.nih.gov/gene/5573931	LOC5573931	1	0	2	1	0	0	1	0
gene10838	110677076	https://www.ncbi.nlm.nih.gov/gene/110677076	LOC110677076	1629	724	833	614	186	21	44	19
gene10839	5573932	https://www.ncbi.nlm.nih.gov/gene/5573932	LOC5573932	27	14	99	36	37	22	52	26
gene1084	5569567	https://www.ncbi.nlm.nih.gov/gene/5569567	LOC5569567	205	102	293	248	84	16	72	24
gene10840	5573933	https://www.ncbi.nlm.nih.gov/gene/5573933	LOC5573933	20	25	22	25	31	39	50	24
gene10841	5573934	https://www.ncbi.nlm.nih.gov/gene/5573934	LOC5573934	418	215	391	423	110	133	127	105
gene10842	5573936	https://www.ncbi.nlm.nih.gov/gene/5573936	LOC5573936	688	595	1463	1654	874	555	1053	661
gene10843	5573937	https://www.ncbi.nlm.nih.gov/gene/5573937	LOC5573937	107	136	147	97	102	139	124	114
gene10844	5573938	https://www.ncbi.nlm.nih.gov/gene/5573938	LOC5573938	319	350	326	401	223	218	229	199
gene10845	5573939	https://www.ncbi.nlm.nih.gov/gene/5573939	LOC5573939	1414	645	2319	1976	1194	684	1381	973
gene10846	5573941	https://www.ncbi.nlm.nih.gov/gene/5573941	LOC5573941	140	147	140	129	25	33	37	21
gene10847	5573942	https://www.ncbi.nlm.nih.gov/gene/5573942	LOC5573942	4499	2148	5684	6142	5733	2379	4911	2833
gene10848	5573943	https://www.ncbi.nlm.nih.gov/gene/5573943	LOC5573943	719	808	871	960	142	192	154	102
gene10849	110677078	https://www.ncbi.nlm.nih.gov/gene/110677078	LOC110677078	0	0	0	0	0	0	0	0
gene1085	5578887	https://www.ncbi.nlm.nih.gov/gene/5578887	LOC5578887	221	185	246	155	188	239	201	182
gene10850	110677079	https://www.ncbi.nlm.nih.gov/gene/110677079	LOC110677079	0	0	0	0	0	0	0	0
gene10851	5573960	https://www.ncbi.nlm.nih.gov/gene/5573960	LOC5573960	0	2	3	9	0	0	1	0
gene10852	5573959	https://www.ncbi.nlm.nih.gov/gene/5573959	LOC5573959	513	294	771	881	937	823	1121	1026
gene10853	5573958	https://www.ncbi.nlm.nih.gov/gene/5573958	LOC5573958	7	6	21	10	8	13	9	6
gene10854	5573947	https://www.ncbi.nlm.nih.gov/gene/5573947	LOC5573947	357	633	736	596	919	1129	1176	1052
gene10855	5573948	https://www.ncbi.nlm.nih.gov/gene/5573948	LOC5573948	1408	1596	1342	1304	1152	903	1147	946
gene10856	5573949	https://www.ncbi.nlm.nih.gov/gene/5573949	LOC5573949	1556	1015	1331	1332	888	1038	721	762
gene10857	5573950	https://www.ncbi.nlm.nih.gov/gene/5573950	LOC5573950	290	179	334	302	201	108	192	98
gene10858	5573951	https://www.ncbi.nlm.nih.gov/gene/5573951	LOC5573951	1392	794	1333	1228	242	170	251	144
gene10859	5573952	https://www.ncbi.nlm.nih.gov/gene/5573952	LOC5573952	269	225	225	237	169	163	167	142
gene1086	5578884	https://www.ncbi.nlm.nih.gov/gene/5578884	LOC5578884	1352	827	1159	992	872	503	691	482
gene10860	5573953	https://www.ncbi.nlm.nih.gov/gene/5573953	LOC5573953	307	217	327	342	413	381	377	365
gene10861	5573954	https://www.ncbi.nlm.nih.gov/gene/5573954	LOC5573954	1161	716	1593	1366	1792	1094	1735	1263
gene10862	5573955	https://www.ncbi.nlm.nih.gov/gene/5573955	LOC5573955	196	176	146	133	48	74	58	51
gene10863	5573956	https://www.ncbi.nlm.nih.gov/gene/5573956	LOC5573956	748	426	731	765	423	456	538	397
gene10864	5573957	https://www.ncbi.nlm.nih.gov/gene/5573957	LOC5573957	212	148	189	172	163	153	127	128
gene10865	110677081	https://www.ncbi.nlm.nih.gov/gene/110677081	LOC110677081	29	15	37	9	25	7	18	18
gene10866	110677082	https://www.ncbi.nlm.nih.gov/gene/110677082	LOC110677082	265	186	282	208	100	118	122	76
gene10867	5569870	https://www.ncbi.nlm.nih.gov/gene/5569870	LOC5569870	121	62	89	90	76	81	94	61
gene10868	110676052	https://www.ncbi.nlm.nih.gov/gene/110676052	LOC110676052	0	0	1	0	1	1	0	0
gene10869	5569868	https://www.ncbi.nlm.nih.gov/gene/5569868	LOC5569868	1218	396	1723	1889	1717	984	1208	1416
gene1087	5578886	https://www.ncbi.nlm.nih.gov/gene/5578886	LOC5578886	527	277	521	470	301	239	278	301
gene10870	110677083	https://www.ncbi.nlm.nih.gov/gene/110677083	LOC110677083	4	0	3	5	6	1	11	4
gene10871	5569869	https://www.ncbi.nlm.nih.gov/gene/5569869	LOC5569869	116	80	331	81	98	76	70	46
gene10872	5569872	https://www.ncbi.nlm.nih.gov/gene/5569872	LOC5569872	253	81	721	236	10	30	8	6
gene10873	110677084	https://www.ncbi.nlm.nih.gov/gene/110677084	LOC110677084	39	32	67	37	27	35	28	18
gene10874	110675237	https://www.ncbi.nlm.nih.gov/gene/110675237	LOC110675237	13	0	24	0	12	0	20	0
gene10875	110676053	https://www.ncbi.nlm.nih.gov/gene/110676053	LOC110676053	0	0	0	0	0	0	0	0
gene10876	5569871	https://www.ncbi.nlm.nih.gov/gene/5569871	LOC5569871	45	28	66	43	36	38	64	26
gene10877	110677085	https://www.ncbi.nlm.nih.gov/gene/110677085	LOC110677085	24	16	26	20	11	13	9	11
gene10878	110677086	https://www.ncbi.nlm.nih.gov/gene/110677086	LOC110677086	67	79	122	97	87	125	97	88
gene10879	5569877	https://www.ncbi.nlm.nih.gov/gene/5569877	LOC5569877	136	103	150	106	84	110	118	74
gene1088	5578888	https://www.ncbi.nlm.nih.gov/gene/5578888	LOC5578888	787	337	827	708	1812	1116	1860	1212
gene10880	5569876	https://www.ncbi.nlm.nih.gov/gene/5569876	LOC5569876	177	106	183	167	106	116	116	94
gene10881	110677087	https://www.ncbi.nlm.nih.gov/gene/110677087	LOC110677087	0	0	0	0	0	0	0	0
gene10882	110677088	https://www.ncbi.nlm.nih.gov/gene/110677088	LOC110677088	54	30	62	57	13	32	31	28
gene10883	5569874	https://www.ncbi.nlm.nih.gov/gene/5569874	LOC5569874	59	44	84	53	40	34	52	25
gene10884	110677089	https://www.ncbi.nlm.nih.gov/gene/110677089	LOC110677089	251	184	271	208	234	207	274	237
gene10885	110677090	https://www.ncbi.nlm.nih.gov/gene/110677090	LOC110677090	25	33	76	39	36	25	50	34
gene10886	5569873	https://www.ncbi.nlm.nih.gov/gene/5569873	LOC5569873	200	158	345	210	174	129	163	115
gene10887	110676054	https://www.ncbi.nlm.nih.gov/gene/110676054	LOC110676054	0	0	0	1	0	0	0	0
gene10888	110677091	https://www.ncbi.nlm.nih.gov/gene/110677091	LOC110677091	51	27	86	111	42	57	52	70
gene10889	110677092	https://www.ncbi.nlm.nih.gov/gene/110677092	LOC110677092	0	0	0	2	0	0	0	0
gene1089	110674912	https://www.ncbi.nlm.nih.gov/gene/110674912	Trnaa-agc	0	0	0	0	0	0	0	0
gene10890	5569878	https://www.ncbi.nlm.nih.gov/gene/5569878	LOC5569878	114	99	187	141	124	123	157	104
gene10891	110677094	https://www.ncbi.nlm.nih.gov/gene/110677094	LOC110677094	243	112	379	417	242	242	256	248
gene10892	110677093	https://www.ncbi.nlm.nih.gov/gene/110677093	LOC110677093	84	43	94	84	74	50	75	52
gene10893	5569879	https://www.ncbi.nlm.nih.gov/gene/5569879	LOC5569879	37	36	67	69	34	65	64	49
gene10894	5569880	https://www.ncbi.nlm.nih.gov/gene/5569880	LOC5569880	0	0	0	0	0	1	0	0
gene10895	5569881	https://www.ncbi.nlm.nih.gov/gene/5569881	LOC5569881	22	13	11	10	19	23	11	12
gene10896	110674010	https://www.ncbi.nlm.nih.gov/gene/110674010	LOC110674010	77	156	108	56	88	202	60	83
gene10897	5569882	https://www.ncbi.nlm.nih.gov/gene/5569882	LOC5569882	0	0	2	4	1	0	0	1
gene10898	5575537	https://www.ncbi.nlm.nih.gov/gene/5575537	LOC5575537	0	0	0	2	0	1	1	0
gene10899	5569884	https://www.ncbi.nlm.nih.gov/gene/5569884	LOC5569884	6	6	10	4	18	8	11	7
gene109	5579813	https://www.ncbi.nlm.nih.gov/gene/5579813	LOC5579813	4	5	4	3	3	6	2	4
gene1090	5563948	https://www.ncbi.nlm.nih.gov/gene/5563948	LOC5563948	71	58	140	62	50	83	96	49
gene10900	110677096	https://www.ncbi.nlm.nih.gov/gene/110677096	LOC110677096	2	2	0	2	1	1	1	1
gene10901	110677098	https://www.ncbi.nlm.nih.gov/gene/110677098	LOC110677098	4	0	0	2	2	2	0	0
gene10902	110677097	https://www.ncbi.nlm.nih.gov/gene/110677097	LOC110677097	0	0	0	0	0	0	0	0
gene10903	23687880	https://www.ncbi.nlm.nih.gov/gene/23687880	LOC23687880	96	78	31	46	91	127	68	49
gene10904	23687871	https://www.ncbi.nlm.nih.gov/gene/23687871	LOC23687871	13	21	53	11	486	136	302	396
gene10905	5575569	https://www.ncbi.nlm.nih.gov/gene/5575569	LOC5575569	339	209	420	396	416	563	623	575
gene10906	110677099	https://www.ncbi.nlm.nih.gov/gene/110677099	LOC110677099	0	0	0	0	0	0	0	0
gene10907	110677577	https://www.ncbi.nlm.nih.gov/gene/110677577	Trnad-guc	0	0	0	0	0	0	0	0
gene10908	110677371	https://www.ncbi.nlm.nih.gov/gene/110677371	Trnan-guu	0	0	0	0	0	0	0	0
gene10909	110677372	https://www.ncbi.nlm.nih.gov/gene/110677372	Trnad-guc	0	0	0	0	0	0	0	0
gene1091	5563944	https://www.ncbi.nlm.nih.gov/gene/5563944	LOC5563944	19	9	62	16	37	15	60	16
gene10910	5575539	https://www.ncbi.nlm.nih.gov/gene/5575539	LOC5575539	0	0	0	0	1	0	0	0
gene10911	110677578	https://www.ncbi.nlm.nih.gov/gene/110677578	Trnas-aga	0	0	0	0	0	0	0	0
gene10912	110677374	https://www.ncbi.nlm.nih.gov/gene/110677374	Trnas-aga	0	0	0	0	0	0	0	0
gene10913	110677375	https://www.ncbi.nlm.nih.gov/gene/110677375	Trnas-aga	0	0	0	0	0	0	0	0
gene10914	110677579	https://www.ncbi.nlm.nih.gov/gene/110677579	Trnam-cau	0	0	0	0	0	0	0	0
gene10915	110677580	https://www.ncbi.nlm.nih.gov/gene/110677580	Trnak-cuu	0	0	0	0	0	0	0	0
gene10916	110677581	https://www.ncbi.nlm.nih.gov/gene/110677581	Trnan-guu	0	0	0	0	0	0	0	0
gene10917	110677376	https://www.ncbi.nlm.nih.gov/gene/110677376	Trnam-cau	0	0	0	0	0	0	0	0
gene10918	110677583	https://www.ncbi.nlm.nih.gov/gene/110677583	Trnak-cuu	0	0	0	0	0	0	0	0
gene10919	110677584	https://www.ncbi.nlm.nih.gov/gene/110677584	Trnan-guu	0	0	1	0	0	0	0	0
gene1092	5563945	https://www.ncbi.nlm.nih.gov/gene/5563945	LOC5563945	641	530	755	686	1325	1155	801	1125
gene10920	110677377	https://www.ncbi.nlm.nih.gov/gene/110677377	Trnas-aga	0	0	0	0	0	0	0	0
gene10921	110677585	https://www.ncbi.nlm.nih.gov/gene/110677585	Trnan-guu	0	0	0	0	0	0	0	0
gene10922	110677378	https://www.ncbi.nlm.nih.gov/gene/110677378	Trnan-guu	0	0	0	0	0	0	0	0
gene10923	110677379	https://www.ncbi.nlm.nih.gov/gene/110677379	Trnak-cuu	0	0	0	0	0	0	0	0
gene10924	110677380	https://www.ncbi.nlm.nih.gov/gene/110677380	Trnay-gua	0	0	0	0	0	0	0	0
gene10925	110677586	https://www.ncbi.nlm.nih.gov/gene/110677586	Trnay-gua	0	0	0	0	0	0	0	0
gene10926	110677381	https://www.ncbi.nlm.nih.gov/gene/110677381	Trnay-gua	0	0	0	0	0	0	0	0
gene10927	5575570	https://www.ncbi.nlm.nih.gov/gene/5575570	LOC5575570	0	0	1	2	0	0	1	1
gene10928	110677100	https://www.ncbi.nlm.nih.gov/gene/110677100	LOC110677100	0	0	0	0	0	0	0	0
gene10929	5575590	https://www.ncbi.nlm.nih.gov/gene/5575590	LOC5575590	485	69	59	39	87	382	713	394
gene1093	5563947	https://www.ncbi.nlm.nih.gov/gene/5563947	LOC5563947	368	187	388	362	396	233	279	265
gene10930	5575571	https://www.ncbi.nlm.nih.gov/gene/5575571	LOC5575571	137	114	136	102	148	238	340	353
gene10931	5575585	https://www.ncbi.nlm.nih.gov/gene/5575585	LOC5575585	1983	1506	2301	2611	3100	2795	3208	2895
gene10932	110677587	https://www.ncbi.nlm.nih.gov/gene/110677587	Trnak-cuu	0	0	0	0	0	0	0	0
gene10933	110677588	https://www.ncbi.nlm.nih.gov/gene/110677588	Trnak-cuu	0	0	0	0	0	0	0	0
gene10934	110677102	https://www.ncbi.nlm.nih.gov/gene/110677102	LOC110677102	0	0	0	0	0	0	0	0
gene10935	110677589	https://www.ncbi.nlm.nih.gov/gene/110677589	Trnan-guu	0	0	0	0	0	0	0	0
gene10936	110677590	https://www.ncbi.nlm.nih.gov/gene/110677590	Trnad-guc	0	0	0	0	0	0	0	0
gene10937	110677591	https://www.ncbi.nlm.nih.gov/gene/110677591	Trnak-cuu	0	0	0	0	0	0	0	0
gene10938	110677592	https://www.ncbi.nlm.nih.gov/gene/110677592	Trnan-guu	0	0	0	0	0	0	0	0
gene10939	110677594	https://www.ncbi.nlm.nih.gov/gene/110677594	Trnae-cuc	0	0	0	0	0	0	0	0
gene1094	110675246	https://www.ncbi.nlm.nih.gov/gene/110675246	LOC110675246	375	199	485	456	425	274	368	355
gene10940	110677382	https://www.ncbi.nlm.nih.gov/gene/110677382	Trnar-ucg	0	0	0	0	0	0	0	0
gene10941	110676055	https://www.ncbi.nlm.nih.gov/gene/110676055	LOC110676055	0	0	0	0	0	0	0	0
gene10942	110677383	https://www.ncbi.nlm.nih.gov/gene/110677383	Trnak-cuu	0	0	0	0	0	0	0	0
gene10943	5575573	https://www.ncbi.nlm.nih.gov/gene/5575573	LOC5575573	558	343	328	272	373	355	338	271
gene10944	110677103	https://www.ncbi.nlm.nih.gov/gene/110677103	LOC110677103	0	0	4	2	1	0	2	1
gene10945	110677105	https://www.ncbi.nlm.nih.gov/gene/110677105	LOC110677105	0	0	0	0	0	0	0	0
gene10946	5575548	https://www.ncbi.nlm.nih.gov/gene/5575548	LOC5575548	2	0	11	2	24	0	11	1
gene10947	5575549	https://www.ncbi.nlm.nih.gov/gene/5575549	LOC5575549	1	0	5	0	5	2	4	1
gene10948	5575574	https://www.ncbi.nlm.nih.gov/gene/5575574	LOC5575574	5	14	21	4	20	14	18	11
gene10949	110676056	https://www.ncbi.nlm.nih.gov/gene/110676056	LOC110676056	0	0	0	0	0	0	0	0
gene1095	5563946	https://www.ncbi.nlm.nih.gov/gene/5563946	LOC5563946	570	603	726	363	477	246	392	142
gene10950	5575575	https://www.ncbi.nlm.nih.gov/gene/5575575	LOC5575575	0	0	0	0	0	0	0	0
gene10951	5575550	https://www.ncbi.nlm.nih.gov/gene/5575550	LOC5575550	3	3	20	2	43	0	139	16
gene10952	5575552	https://www.ncbi.nlm.nih.gov/gene/5575552	LOC5575552	8	47	115	3	19	4	7	4
gene10953	110677385	https://www.ncbi.nlm.nih.gov/gene/110677385	Trnav-cac	0	0	0	0	0	0	0	0
gene10954	110677386	https://www.ncbi.nlm.nih.gov/gene/110677386	Trnad-guc	0	0	0	0	0	0	0	0
gene10955	110677387	https://www.ncbi.nlm.nih.gov/gene/110677387	Trnar-ucg	0	0	0	0	0	0	0	0
gene10956	110677106	https://www.ncbi.nlm.nih.gov/gene/110677106	LOC110677106	0	0	0	0	0	0	0	0
gene10957	110677595	https://www.ncbi.nlm.nih.gov/gene/110677595	Trnad-guc	0	0	0	0	0	0	0	0
gene10958	110677596	https://www.ncbi.nlm.nih.gov/gene/110677596	Trnan-guu	0	0	0	0	0	0	0	0
gene10959	110677597	https://www.ncbi.nlm.nih.gov/gene/110677597	Trnam-cau	0	0	0	0	0	0	0	0
gene1096	5576370	https://www.ncbi.nlm.nih.gov/gene/5576370	LOC5576370	5562	3907	4504	5183	4985	3736	4306	3841
gene10960	110677598	https://www.ncbi.nlm.nih.gov/gene/110677598	Trnar-ucg	0	0	0	0	0	0	0	0
gene10961	5563730	https://www.ncbi.nlm.nih.gov/gene/5563730	LOC5563730	0	0	0	0	0	0	0	0
gene10962	110677107	https://www.ncbi.nlm.nih.gov/gene/110677107	LOC110677107	0	0	0	0	0	0	0	0
gene10963	5575577	https://www.ncbi.nlm.nih.gov/gene/5575577	LOC5575577	0	0	0	0	0	0	0	1
gene10964	110677108	https://www.ncbi.nlm.nih.gov/gene/110677108	LOC110677108	0	0	0	0	0	0	0	0
gene10965	5575581	https://www.ncbi.nlm.nih.gov/gene/5575581	LOC5575581	1	1	0	1	28	133	22	46
gene10966	5575580	https://www.ncbi.nlm.nih.gov/gene/5575580	LOC5575580	18	12	5	3	1374	2855	761	1387
gene10967	110677110	https://www.ncbi.nlm.nih.gov/gene/110677110	LOC110677110	1	0	0	0	2	0	0	0
gene10968	110677112	https://www.ncbi.nlm.nih.gov/gene/110677112	LOC110677112	29	67	14	14	35	28	40	26
gene10969	110677111	https://www.ncbi.nlm.nih.gov/gene/110677111	LOC110677111	23	5	34	36	73	20	105	42
gene1097	110675283	https://www.ncbi.nlm.nih.gov/gene/110675283	LOC110675283	0	0	0	0	0	0	0	0
gene10970	5575579	https://www.ncbi.nlm.nih.gov/gene/5575579	LOC5575579	63	22	87	40	187	131	203	143
gene10971	5575578	https://www.ncbi.nlm.nih.gov/gene/5575578	LOC5575578	174	230	309	213	211	244	266	210
gene10972	5575557	https://www.ncbi.nlm.nih.gov/gene/5575557	LOC5575557	0	0	1	2	0	0	0	0
gene10973	5575559	https://www.ncbi.nlm.nih.gov/gene/5575559	LOC5575559	0	6	6	2	1	19	9	0
gene10974	5575560	https://www.ncbi.nlm.nih.gov/gene/5575560	LOC5575560	0	3	17	5	6	17	13	3
gene10975	5575561	https://www.ncbi.nlm.nih.gov/gene/5575561	LOC5575561	0	0	0	0	0	0	0	0
gene10976	5567004	https://www.ncbi.nlm.nih.gov/gene/5567004	LOC5567004	7	6	17	9	5	10	20	9
gene10977	5567003	https://www.ncbi.nlm.nih.gov/gene/5567003	LOC5567003	9	22	32	9	31	41	26	24
gene10978	5567000	https://www.ncbi.nlm.nih.gov/gene/5567000	LOC5567000	9	8	3	10	4	9	1	2
gene10979	110677599	https://www.ncbi.nlm.nih.gov/gene/110677599	Trnap-agg	0	0	0	0	0	0	0	0
gene1098	5576371	https://www.ncbi.nlm.nih.gov/gene/5576371	LOC5576371	62	31	102	59	68	38	45	38
gene10980	5566999	https://www.ncbi.nlm.nih.gov/gene/5566999	LOC5566999	2	5	19	2	45	5	39	16
gene10981	5567014	https://www.ncbi.nlm.nih.gov/gene/5567014	LOC5567014	80	44	109	26	15786	18954	8515	16985
gene10982	5567009	https://www.ncbi.nlm.nih.gov/gene/5567009	LOC5567009	33	36	59	21	17	21	13	23
gene10983	110677116	https://www.ncbi.nlm.nih.gov/gene/110677116	LOC110677116	31	10	64	37	17	6	31	16
gene10984	5565470	https://www.ncbi.nlm.nih.gov/gene/5565470	LOC5565470	0	0	5	1	1	0	2	1
gene10985	5567015	https://www.ncbi.nlm.nih.gov/gene/5567015	LOC5567015	122	56	110	112	4237	1983	2939	3527
gene10986	5567008	https://www.ncbi.nlm.nih.gov/gene/5567008	LOC5567008	164	101	81	100	123	110	75	83
gene10987	110677600	https://www.ncbi.nlm.nih.gov/gene/110677600	Trnap-ugg	0	0	0	0	0	0	0	0
gene10988	110677388	https://www.ncbi.nlm.nih.gov/gene/110677388	Trnac-gca	0	0	0	0	0	0	0	0
gene10989	5567018	https://www.ncbi.nlm.nih.gov/gene/5567018	LOC5567018	1	0	2	3	1	4	1	3
gene1099	110675287	https://www.ncbi.nlm.nih.gov/gene/110675287	LOC110675287	0	0	0	0	0	0	0	0
gene10990	110677389	https://www.ncbi.nlm.nih.gov/gene/110677389	Trnal-uag	0	0	0	0	0	0	0	0
gene10991	110677391	https://www.ncbi.nlm.nih.gov/gene/110677391	Trnav-aac	0	0	0	0	0	0	0	0
gene10992	110677601	https://www.ncbi.nlm.nih.gov/gene/110677601	Trnan-guu	0	0	0	0	0	0	0	0
gene10993	110677392	https://www.ncbi.nlm.nih.gov/gene/110677392	Trnan-guu	0	0	0	0	0	0	0	0
gene10994	110677393	https://www.ncbi.nlm.nih.gov/gene/110677393	Trnap-agg	0	0	0	0	0	0	0	0
gene10995	110677394	https://www.ncbi.nlm.nih.gov/gene/110677394	Trnac-gca	0	0	0	0	0	0	0	0
gene10996	110677117	https://www.ncbi.nlm.nih.gov/gene/110677117	LOC110677117	0	0	0	0	0	0	0	0
gene10997	110677395	https://www.ncbi.nlm.nih.gov/gene/110677395	Trnap-agg	0	0	0	0	0	0	0	0
gene10998	110677602	https://www.ncbi.nlm.nih.gov/gene/110677602	Trnae-cuc	0	0	0	0	0	0	0	0
gene10999	110677397	https://www.ncbi.nlm.nih.gov/gene/110677397	Trnae-cuc	0	0	0	0	0	0	0	0
gene11	23687587	https://www.ncbi.nlm.nih.gov/gene/23687587	LOC23687587	254	99	151	92	83	188	152	141
gene110	5579815	https://www.ncbi.nlm.nih.gov/gene/5579815	LOC5579815	1735	1731	1723	1522	1466	1595	1710	1418
gene1100	110675275	https://www.ncbi.nlm.nih.gov/gene/110675275	LOC110675275	0	0	0	0	0	0	0	0
gene11000	110677398	https://www.ncbi.nlm.nih.gov/gene/110677398	Trnal-aag	0	0	1	0	0	0	0	0
gene11001	110677603	https://www.ncbi.nlm.nih.gov/gene/110677603	Trnae-cuc	0	0	0	0	1	0	0	0
gene11002	5567028	https://www.ncbi.nlm.nih.gov/gene/5567028	LOC5567028	3262	1386	2302	3399	2652	2151	2730	3409
gene11003	5567023	https://www.ncbi.nlm.nih.gov/gene/5567023	LOC5567023	0	29	22	2	1	2	8	2
gene11004	110677605	https://www.ncbi.nlm.nih.gov/gene/110677605	Trnal-uag	0	0	0	1	1	0	2	0
gene11005	5566981	https://www.ncbi.nlm.nih.gov/gene/5566981	LOC5566981	8843	7770	8725	10274	5345	6827	5200	4776
gene11006	5566979	https://www.ncbi.nlm.nih.gov/gene/5566979	LOC5566979	45	65	73	51	46	77	47	44
gene11007	110676058	https://www.ncbi.nlm.nih.gov/gene/110676058	LOC110676058	0	1	0	0	0	0	0	0
gene11008	110676059	https://www.ncbi.nlm.nih.gov/gene/110676059	LOC110676059	3	4	10	7	2	2	2	1
gene11009	5566978	https://www.ncbi.nlm.nih.gov/gene/5566978	LOC5566978	824	423	747	592	453	358	407	349
gene1101	110675271	https://www.ncbi.nlm.nih.gov/gene/110675271	LOC110675271	1	1	10	4	1	1	2	4
gene11010	5566977	https://www.ncbi.nlm.nih.gov/gene/5566977	LOC5566977	2371	2806	3286	2713	3120	4085	4389	3839
gene11011	5566976	https://www.ncbi.nlm.nih.gov/gene/5566976	LOC5566976	3461	2899	4308	3391	509	564	600	377
gene11012	5566975	https://www.ncbi.nlm.nih.gov/gene/5566975	LOC5566975	299	151	254	157	374	466	417	307
gene11013	110677399	https://www.ncbi.nlm.nih.gov/gene/110677399	Trnae-cuc	0	0	0	0	0	0	0	0
gene11014	5566973	https://www.ncbi.nlm.nih.gov/gene/5566973	LOC5566973	2812	1258	2929	2511	1313	769	1369	839
gene11015	110677606	https://www.ncbi.nlm.nih.gov/gene/110677606	Trnae-uuc	0	0	0	0	0	0	0	0
gene11016	110676060	https://www.ncbi.nlm.nih.gov/gene/110676060	LOC110676060	0	0	0	0	0	0	0	0
gene11017	110677607	https://www.ncbi.nlm.nih.gov/gene/110677607	Trnal-uag	0	0	0	0	0	0	0	0
gene11018	5566982	https://www.ncbi.nlm.nih.gov/gene/5566982	LOC5566982	13	120	115	9	36	31	59	42
gene11019	110677608	https://www.ncbi.nlm.nih.gov/gene/110677608	Trnad-guc	0	0	0	0	0	0	0	0
gene1102	5576373	https://www.ncbi.nlm.nih.gov/gene/5576373	LOC5576373	2	5	2	1	6	6	1	1
gene11020	110677609	https://www.ncbi.nlm.nih.gov/gene/110677609	Trnam-cau	0	0	0	0	0	0	0	0
gene11021	110677400	https://www.ncbi.nlm.nih.gov/gene/110677400	Trnaq-uug	0	0	0	0	0	0	0	0
gene11022	110677611	https://www.ncbi.nlm.nih.gov/gene/110677611	Trnac-gca	0	0	0	0	0	0	0	0
gene11023	5566986	https://www.ncbi.nlm.nih.gov/gene/5566986	LOC5566986	1960	1059	2580	3257	3510	2266	3851	3939
gene11024	5566987	https://www.ncbi.nlm.nih.gov/gene/5566987	LOC5566987	510	474	482	302	260	359	363	248
gene11025	5568000	https://www.ncbi.nlm.nih.gov/gene/5568000	LOC5568000	95	88	238	133	145	165	128	72
gene11026	110677118	https://www.ncbi.nlm.nih.gov/gene/110677118	LOC110677118	0	0	0	0	0	1	0	0
gene11027	5567999	https://www.ncbi.nlm.nih.gov/gene/5567999	LOC5567999	477	503	1012	696	571	419	649	408
gene11028	5567998	https://www.ncbi.nlm.nih.gov/gene/5567998	LOC5567998	511	301	486	449	240	204	254	171
gene11029	110677119	https://www.ncbi.nlm.nih.gov/gene/110677119	LOC110677119	0	0	0	0	0	0	0	0
gene1103	110674266	https://www.ncbi.nlm.nih.gov/gene/110674266	LOC110674266	0	2	1	0	1	2	2	1
gene11030	5567997	https://www.ncbi.nlm.nih.gov/gene/5567997	LOC5567997	502	390	457	508	211	217	240	177
gene11031	110677120	https://www.ncbi.nlm.nih.gov/gene/110677120	LOC110677120	0	0	0	0	0	0	0	0
gene11032	5567996	https://www.ncbi.nlm.nih.gov/gene/5567996	LOC5567996	1288	703	860	816	1239	885	1110	855
gene11033	5567995	https://www.ncbi.nlm.nih.gov/gene/5567995	LOC5567995	262	225	412	304	133	161	189	124
gene11034	5567994	https://www.ncbi.nlm.nih.gov/gene/5567994	LOC5567994	4	17	28	15	64	51	45	22
gene11035	110677401	https://www.ncbi.nlm.nih.gov/gene/110677401	Trnas-aga	0	0	0	0	0	0	0	0
gene11036	110677122	https://www.ncbi.nlm.nih.gov/gene/110677122	LOC110677122	0	0	1	0	0	1	1	0
gene11037	110677121	https://www.ncbi.nlm.nih.gov/gene/110677121	LOC110677121	0	0	0	0	0	0	1	0
gene11038	110677123	https://www.ncbi.nlm.nih.gov/gene/110677123	LOC110677123	0	0	8	3	0	1	1	5
gene11039	5567991	https://www.ncbi.nlm.nih.gov/gene/5567991	LOC5567991	2085	1655	3252	3290	3818	2399	4456	3125
gene1104	110675288	https://www.ncbi.nlm.nih.gov/gene/110675288	LOC110675288	902	350	581	545	234	152	209	157
gene11040	5567990	https://www.ncbi.nlm.nih.gov/gene/5567990	LOC5567990	0	0	0	0	0	0	0	0
gene11041	5567988	https://www.ncbi.nlm.nih.gov/gene/5567988	LOC5567988	2766	1065	2226	2478	1216	991	1096	952
gene11042	5567989	https://www.ncbi.nlm.nih.gov/gene/5567989	LOC5567989	141	152	184	130	106	114	126	92
gene11043	5567987	https://www.ncbi.nlm.nih.gov/gene/5567987	LOC5567987	749	601	716	715	514	553	511	520
gene11044	5568007	https://www.ncbi.nlm.nih.gov/gene/5568007	LOC5568007	696	469	602	208	964	2986	2334	2174
gene11045	5568002	https://www.ncbi.nlm.nih.gov/gene/5568002	LOC5568002	352	246	290	272	128	252	229	208
gene11046	110677124	https://www.ncbi.nlm.nih.gov/gene/110677124	LOC110677124	0	8	3	1	14	14	16	25
gene11047	23687686	https://www.ncbi.nlm.nih.gov/gene/23687686	LOC23687686	0	0	1	0	0	0	0	1
gene11048	5568003	https://www.ncbi.nlm.nih.gov/gene/5568003	LOC5568003	74	64	89	137	77	66	61	69
gene11049	5568005	https://www.ncbi.nlm.nih.gov/gene/5568005	LOC5568005	0	1	1	1	0	0	0	0
gene1105	110675293	https://www.ncbi.nlm.nih.gov/gene/110675293	LOC110675293	108	82	102	83	34	38	46	24
gene11050	5568004	https://www.ncbi.nlm.nih.gov/gene/5568004	LOC5568004	23	24	53	20	102	12	15	26
gene11051	5572060	https://www.ncbi.nlm.nih.gov/gene/5572060	LOC5572060	0	0	0	0	0	0	0	0
gene11052	110677128	https://www.ncbi.nlm.nih.gov/gene/110677128	LOC110677128	0	0	0	0	0	0	0	0
gene11053	110676065	https://www.ncbi.nlm.nih.gov/gene/110676065	LOC110676065	0	0	0	1	0	0	1	0
gene11054	110676066	https://www.ncbi.nlm.nih.gov/gene/110676066	LOC110676066	1	0	1	1	0	0	0	1
gene11055	5572055	https://www.ncbi.nlm.nih.gov/gene/5572055	LOC5572055	0	0	0	0	0	0	0	0
gene11056	23687649	https://www.ncbi.nlm.nih.gov/gene/23687649	LOC23687649	2	7	10	4	4	6	1	1
gene11057	5572057	https://www.ncbi.nlm.nih.gov/gene/5572057	LOC5572057	188	115	183	161	99	100	123	90
gene11058	5572053	https://www.ncbi.nlm.nih.gov/gene/5572053	LOC5572053	406	233	388	339	99	112	153	98
gene11059	5572056	https://www.ncbi.nlm.nih.gov/gene/5572056	LOC5572056	1155	496	1420	1255	720	399	733	416
gene1106	5566748	https://www.ncbi.nlm.nih.gov/gene/5566748	LOC5566748	118	225	217	184	102	188	202	163
gene11060	5572052	https://www.ncbi.nlm.nih.gov/gene/5572052	LOC5572052	159	98	153	122	632	668	769	657
gene11061	5572062	https://www.ncbi.nlm.nih.gov/gene/5572062	LOC5572062	5	2	3	3	34	63	46	43
gene11062	5572061	https://www.ncbi.nlm.nih.gov/gene/5572061	LOC5572061	259	180	421	322	220	141	255	159
gene11063	110676067	https://www.ncbi.nlm.nih.gov/gene/110676067	LOC110676067	0	0	3	1	0	3	1	0
gene11064	110677130	https://www.ncbi.nlm.nih.gov/gene/110677130	LOC110677130	0	7	9	1	1	4	6	1
gene11065	5572063	https://www.ncbi.nlm.nih.gov/gene/5572063	LOC5572063	137	74	300	200	175	85	206	93
gene11066	110675239	https://www.ncbi.nlm.nih.gov/gene/110675239	LOC110675239	0	0	0	0	0	0	0	0
gene11067	5572054	https://www.ncbi.nlm.nih.gov/gene/5572054	LOC5572054	177	76	232	190	1250	1120	987	873
gene11068	110677133	https://www.ncbi.nlm.nih.gov/gene/110677133	LOC110677133	0	0	0	0	0	1	0	0
gene11069	5572065	https://www.ncbi.nlm.nih.gov/gene/5572065	LOC5572065	0	0	0	0	0	0	0	0
gene1107	5566749	https://www.ncbi.nlm.nih.gov/gene/5566749	LOC5566749	0	6	10	7	0	0	0	2
gene11070	5572067	https://www.ncbi.nlm.nih.gov/gene/5572067	LOC5572067	130	73	171	231	1242	852	1299	1199
gene11071	110677134	https://www.ncbi.nlm.nih.gov/gene/110677134	LOC110677134	0	0	0	0	0	0	0	0
gene11072	5572068	https://www.ncbi.nlm.nih.gov/gene/5572068	LOC5572068	34	13	15	13	1	1	3	3
gene11073	5572069	https://www.ncbi.nlm.nih.gov/gene/5572069	LOC5572069	60	38	116	106	116	108	146	68
gene11074	5572071	https://www.ncbi.nlm.nih.gov/gene/5572071	LOC5572071	7870	4712	5508	5059	2897	1775	2437	1372
gene11075	5572072	https://www.ncbi.nlm.nih.gov/gene/5572072	LOC5572072	73	51	108	59	50	64	84	72
gene11076	5572073	https://www.ncbi.nlm.nih.gov/gene/5572073	LOC5572073	0	0	0	0	0	0	1	1
gene11077	110676068	https://www.ncbi.nlm.nih.gov/gene/110676068	LOC110676068	1	0	1	0	0	0	6	1
gene11078	110677135	https://www.ncbi.nlm.nih.gov/gene/110677135	LOC110677135	40	39	55	84	16	30	19	27
gene11079	5572078	https://www.ncbi.nlm.nih.gov/gene/5572078	LOC5572078	1038	641	1316	1292	776	516	709	530
gene1108	110675300	https://www.ncbi.nlm.nih.gov/gene/110675300	LOC110675300	0	0	0	0	0	0	0	0
gene11080	5572074	https://www.ncbi.nlm.nih.gov/gene/5572074	LOC5572074	616	341	681	541	492	309	396	229
gene11081	5572075	https://www.ncbi.nlm.nih.gov/gene/5572075	LOC5572075	20	12	11	36	92	109	99	102
gene11082	5572076	https://www.ncbi.nlm.nih.gov/gene/5572076	LOC5572076	21	28	78	43	194	168	387	354
gene11083	110677136	https://www.ncbi.nlm.nih.gov/gene/110677136	LOC110677136	0	0	0	0	0	0	0	0
gene11084	5572370	https://www.ncbi.nlm.nih.gov/gene/5572370	LOC5572370	108	102	592	1420	178	87	117	159
gene11085	5565839	https://www.ncbi.nlm.nih.gov/gene/5565839	LOC5565839	187	97	153	159	73	46	79	56
gene11086	5565850	https://www.ncbi.nlm.nih.gov/gene/5565850	LOC5565850	238	133	314	500	110	82	148	78
gene11087	5565855	https://www.ncbi.nlm.nih.gov/gene/5565855	LOC5565855	1	1	16	7	5	2	1	4
gene11088	5565856	https://www.ncbi.nlm.nih.gov/gene/5565856	LOC5565856	1200	562	950	1069	1719	2446	1717	1910
gene11089	5565829	https://www.ncbi.nlm.nih.gov/gene/5565829	LOC5565829	1301	817	1368	1164	951	996	1115	962
gene1109	110674267	https://www.ncbi.nlm.nih.gov/gene/110674267	LOC110674267	0	0	0	1	0	0	0	0
gene11090	5565847	https://www.ncbi.nlm.nih.gov/gene/5565847	LOC5565847	72	48	152	91	99	75	87	75
gene11091	5565853	https://www.ncbi.nlm.nih.gov/gene/5565853	LOC5565853	133	96	194	107	88	99	98	122
gene11092	110676069	https://www.ncbi.nlm.nih.gov/gene/110676069	LOC110676069	0	0	0	0	0	0	0	0
gene11093	5565854	https://www.ncbi.nlm.nih.gov/gene/5565854	LOC5565854	3177	1388	2409	2646	995	585	1009	643
gene11094	5565832	https://www.ncbi.nlm.nih.gov/gene/5565832	LOC5565832	1306	720	1386	1170	668	405	552	356
gene11095	5565833	https://www.ncbi.nlm.nih.gov/gene/5565833	LOC5565833	64	40	108	54	38	47	51	39
gene11096	5565844	https://www.ncbi.nlm.nih.gov/gene/5565844	LOC5565844	40	34	99	58	34	44	55	34
gene11097	5565845	https://www.ncbi.nlm.nih.gov/gene/5565845	LOC5565845	985	539	824	765	211	149	166	94
gene11098	110677137	https://www.ncbi.nlm.nih.gov/gene/110677137	LOC110677137	60	67	72	47	12	24	16	10
gene11099	5565846	https://www.ncbi.nlm.nih.gov/gene/5565846	LOC5565846	148	90	187	184	69	52	94	48
gene111	5579817	https://www.ncbi.nlm.nih.gov/gene/5579817	LOC5579817	107	104	85	113	359	530	230	257
gene1110	110674436	https://www.ncbi.nlm.nih.gov/gene/110674436	LOC110674436	2	2	2	7	0	1	1	2
gene11100	5565848	https://www.ncbi.nlm.nih.gov/gene/5565848	LOC5565848	3169	2559	3383	3418	2096	2399	2430	2235
gene11101	5565849	https://www.ncbi.nlm.nih.gov/gene/5565849	LOC5565849	0	0	0	0	1	1	1	0
gene11102	5565830	https://www.ncbi.nlm.nih.gov/gene/5565830	LOC5565830	497	214	569	582	332	252	221	233
gene11103	5565831	https://www.ncbi.nlm.nih.gov/gene/5565831	LOC5565831	0	0	2	0	0	1	0	0
gene11104	5565851	https://www.ncbi.nlm.nih.gov/gene/5565851	LOC5565851	792	398	1005	781	839	470	607	502
gene11105	5565852	https://www.ncbi.nlm.nih.gov/gene/5565852	LOC5565852	44	21	71	18	32	35	40	12
gene11106	5565835	https://www.ncbi.nlm.nih.gov/gene/5565835	LOC5565835	63	55	135	82	69	66	82	64
gene11107	110677139	https://www.ncbi.nlm.nih.gov/gene/110677139	LOC110677139	34	39	72	48	41	34	52	29
gene11108	5565836	https://www.ncbi.nlm.nih.gov/gene/5565836	LOC5565836	811	833	1055	1147	918	701	832	681
gene11109	5565837	https://www.ncbi.nlm.nih.gov/gene/5565837	LOC5565837	554	1046	856	557	1439	2611	1391	1618
gene1111	5566747	https://www.ncbi.nlm.nih.gov/gene/5566747	LOC5566747	29	120	288	348	5	44	63	54
gene11110	5565838	https://www.ncbi.nlm.nih.gov/gene/5565838	LOC5565838	176	101	272	519	168	71	195	164
gene11111	110677140	https://www.ncbi.nlm.nih.gov/gene/110677140	LOC110677140	0	0	1	0	1	0	1	0
gene11112	5565841	https://www.ncbi.nlm.nih.gov/gene/5565841	LOC5565841	2004	4331	2155	2733	5977	7553	7230	8437
gene11113	110677402	https://www.ncbi.nlm.nih.gov/gene/110677402	Trnaa-agc	0	0	0	0	0	0	0	0
gene11114	5565842	https://www.ncbi.nlm.nih.gov/gene/5565842	LOC5565842	99	77	40	27	72	127	118	107
gene11115	5565843	https://www.ncbi.nlm.nih.gov/gene/5565843	LOC5565843	558	640	374	168	3127	4063	4017	3341
gene11116	5565861	https://www.ncbi.nlm.nih.gov/gene/5565861	LOC5565861	109	46	51	30	117	135	153	122
gene11117	5565862	https://www.ncbi.nlm.nih.gov/gene/5565862	LOC5565862	81	66	55	54	22	46	20	21
gene11118	5565859	https://www.ncbi.nlm.nih.gov/gene/5565859	LOC5565859	0	0	0	0	0	0	0	0
gene11119	110677142	https://www.ncbi.nlm.nih.gov/gene/110677142	LOC110677142	0	0	0	0	0	0	0	0
gene1112	110675305	https://www.ncbi.nlm.nih.gov/gene/110675305	LOC110675305	7	4	20	12	4	4	2	7
gene11120	5565860	https://www.ncbi.nlm.nih.gov/gene/5565860	LOC5565860	95	84	146	56	47	53	74	31
gene11121	110677143	https://www.ncbi.nlm.nih.gov/gene/110677143	LOC110677143	547	255	306	33	891	330	838	116
gene11122	5565857	https://www.ncbi.nlm.nih.gov/gene/5565857	LOC5565857	1153	717	1541	1704	950	862	1012	935
gene11123	5565858	https://www.ncbi.nlm.nih.gov/gene/5565858	LOC5565858	92	77	117	87	52	61	79	54
gene11124	5565834	https://www.ncbi.nlm.nih.gov/gene/5565834	LOC5565834	2114	854	1184	1128	944	819	991	815
gene11125	110676070	https://www.ncbi.nlm.nih.gov/gene/110676070	LOC110676070	1	0	2	1	0	0	0	1
gene11126	110677145	https://www.ncbi.nlm.nih.gov/gene/110677145	LOC110677145	0	0	0	0	0	0	0	0
gene11127	5579487	https://www.ncbi.nlm.nih.gov/gene/5579487	LOC5579487	49	36	76	31	44	35	73	32
gene11128	110677144	https://www.ncbi.nlm.nih.gov/gene/110677144	LOC110677144	52	44	60	54	43	42	45	58
gene11129	110677146	https://www.ncbi.nlm.nih.gov/gene/110677146	LOC110677146	28	31	44	35	19	26	31	19
gene1113	5566746	https://www.ncbi.nlm.nih.gov/gene/5566746	LOC5566746	1680	1409	1406	1398	1531	2212	1779	1615
gene11130	110677147	https://www.ncbi.nlm.nih.gov/gene/110677147	LOC110677147	43	38	91	47	25	27	33	26
gene11131	110677148	https://www.ncbi.nlm.nih.gov/gene/110677148	LOC110677148	35	27	87	15	48	40	53	28
gene11132	5579157	https://www.ncbi.nlm.nih.gov/gene/5579157	LOC5579157	1223	701	1500	1383	734	657	757	636
gene11133	110676071	https://www.ncbi.nlm.nih.gov/gene/110676071	LOC110676071	2	9	1	2	1	6	1	3
gene11134	5573450	https://www.ncbi.nlm.nih.gov/gene/5573450	LOC5573450	5	21	132	66	2	10	45	46
gene11135	5573455	https://www.ncbi.nlm.nih.gov/gene/5573455	LOC5573455	3	1	8	9	2	2	4	1
gene11136	5573446	https://www.ncbi.nlm.nih.gov/gene/5573446	LOC5573446	16	33	48	42	18	29	25	21
gene11137	110677149	https://www.ncbi.nlm.nih.gov/gene/110677149	LOC110677149	1	0	2	0	2	0	1	0
gene11138	5573451	https://www.ncbi.nlm.nih.gov/gene/5573451	LOC5573451	1135	599	1412	1449	1124	726	1081	691
gene11139	5573447	https://www.ncbi.nlm.nih.gov/gene/5573447	LOC5573447	5	12	6	9	4	8	1	5
gene1114	110675309	https://www.ncbi.nlm.nih.gov/gene/110675309	LOC110675309	0	0	0	0	0	0	0	0
gene11140	5573443	https://www.ncbi.nlm.nih.gov/gene/5573443	LOC5573443	1480	749	1414	1265	564	517	627	497
gene11141	110677151	https://www.ncbi.nlm.nih.gov/gene/110677151	LOC110677151	0	0	0	0	0	0	0	0
gene11142	110677150	https://www.ncbi.nlm.nih.gov/gene/110677150	LOC110677150	0	0	4	0	0	0	0	0
gene11143	110676072	https://www.ncbi.nlm.nih.gov/gene/110676072	LOC110676072	10	14	25	57	5	13	9	13
gene11144	5573452	https://www.ncbi.nlm.nih.gov/gene/5573452	LOC5573452	1490	733	1131	1213	1039	757	949	946
gene11145	110677153	https://www.ncbi.nlm.nih.gov/gene/110677153	LOC110677153	0	0	0	1	0	0	1	0
gene11146	110677152	https://www.ncbi.nlm.nih.gov/gene/110677152	LOC110677152	341	185	603	335	301	272	316	225
gene11147	5573448	https://www.ncbi.nlm.nih.gov/gene/5573448	LOC5573448	73	40	178	130	87	46	98	80
gene11148	5573445	https://www.ncbi.nlm.nih.gov/gene/5573445	LOC5573445	56	43	89	67	47	46	94	45
gene11149	110677154	https://www.ncbi.nlm.nih.gov/gene/110677154	LOC110677154	166	140	213	120	91	58	86	52
gene1115	5574245	https://www.ncbi.nlm.nih.gov/gene/5574245	LOC5574245	2857	2083	3063	3172	2453	2044	2319	2019
gene11150	110677155	https://www.ncbi.nlm.nih.gov/gene/110677155	LOC110677155	76	34	115	54	32	40	56	37
gene11151	110677157	https://www.ncbi.nlm.nih.gov/gene/110677157	LOC110677157	0	0	0	0	0	0	0	0
gene11152	5573453	https://www.ncbi.nlm.nih.gov/gene/5573453	LOC5573453	220	180	294	205	207	179	261	128
gene11153	110677156	https://www.ncbi.nlm.nih.gov/gene/110677156	LOC110677156	44	49	65	38	21	21	31	16
gene11154	5573456	https://www.ncbi.nlm.nih.gov/gene/5573456	LOC5573456	139	80	166	107	131	86	122	97
gene11155	5573444	https://www.ncbi.nlm.nih.gov/gene/5573444	LOC5573444	224	208	297	247	1090	641	1125	1073
gene11156	110675240	https://www.ncbi.nlm.nih.gov/gene/110675240	LOC110675240	0	0	0	0	0	0	1	0
gene11157	110677158	https://www.ncbi.nlm.nih.gov/gene/110677158	LOC110677158	1	1	0	1	1	0	0	1
gene11158	110677159	https://www.ncbi.nlm.nih.gov/gene/110677159	LOC110677159	2	0	0	1	0	0	0	1
gene11159	110677161	https://www.ncbi.nlm.nih.gov/gene/110677161	LOC110677161	0	0	0	0	1	0	0	0
gene1116	110675314	https://www.ncbi.nlm.nih.gov/gene/110675314	LOC110675314	0	2	0	1	0	0	0	0
gene11160	5578923	https://www.ncbi.nlm.nih.gov/gene/5578923	LOC5578923	0	0	0	0	0	0	0	0
gene11161	110677162	https://www.ncbi.nlm.nih.gov/gene/110677162	LOC110677162	0	0	0	0	0	0	0	0
gene11162	5569824	https://www.ncbi.nlm.nih.gov/gene/5569824	LOC5569824	121	113	214	111	91	84	91	64
gene11163	5569823	https://www.ncbi.nlm.nih.gov/gene/5569823	LOC5569823	0	0	0	0	0	0	0	0
gene11164	5569822	https://www.ncbi.nlm.nih.gov/gene/5569822	LOC5569822	463	662	732	424	341	350	303	257
gene11165	5569821	https://www.ncbi.nlm.nih.gov/gene/5569821	LOC5569821	126	196	222	24	118	158	284	25
gene11166	5569820	https://www.ncbi.nlm.nih.gov/gene/5569820	LOC5569820	23	47	37	9	17	43	21	6
gene11167	110675241	https://www.ncbi.nlm.nih.gov/gene/110675241	LOC110675241	6	9	6	2	4	7	5	1
gene11168	5569819	https://www.ncbi.nlm.nih.gov/gene/5569819	LOC5569819	37	48	44	32	51	45	42	21
gene11169	110677163	https://www.ncbi.nlm.nih.gov/gene/110677163	LOC110677163	0	0	0	0	0	0	0	0
gene1117	110675316	https://www.ncbi.nlm.nih.gov/gene/110675316	LOC110675316	0	0	0	0	0	0	0	0
gene11170	5569818	https://www.ncbi.nlm.nih.gov/gene/5569818	LOC5569818	238	155	100	233	199	190	101	178
gene11171	5569817	https://www.ncbi.nlm.nih.gov/gene/5569817	LOC5569817	3	1	1	9	2	4	4	3
gene11172	5569826	https://www.ncbi.nlm.nih.gov/gene/5569826	LOC5569826	850	380	320	142	5592	8297	8600	6053
gene11173	5569816	https://www.ncbi.nlm.nih.gov/gene/5569816	LOC5569816	226	231	417	250	552	446	623	618
gene11174	5569815	https://www.ncbi.nlm.nih.gov/gene/5569815	LOC5569815	590	638	728	625	4272	5919	5382	5290
gene11175	5569814	https://www.ncbi.nlm.nih.gov/gene/5569814	LOC5569814	0	1	2	1	0	0	0	0
gene11176	5569813	https://www.ncbi.nlm.nih.gov/gene/5569813	LOC5569813	6	9	6	1	12	1	0	4
gene11177	5569811	https://www.ncbi.nlm.nih.gov/gene/5569811	LOC5569811	613	519	353	440	100	150	39	55
gene11178	5569812	https://www.ncbi.nlm.nih.gov/gene/5569812	LOC5569812	0	0	1	0	0	0	0	0
gene11179	5569810	https://www.ncbi.nlm.nih.gov/gene/5569810	LOC5569810	4	17	45	44	7	6	10	9
gene1118	110675318	https://www.ncbi.nlm.nih.gov/gene/110675318	LOC110675318	2922	1049	3198	2647	2572	868	3076	1973
gene11180	5569808	https://www.ncbi.nlm.nih.gov/gene/5569808	LOC5569808	0	0	1	1	1	0	0	2
gene11181	5569807	https://www.ncbi.nlm.nih.gov/gene/5569807	LOC5569807	11	6	34	29	11	12	11	2
gene11182	5569806	https://www.ncbi.nlm.nih.gov/gene/5569806	LOC5569806	1	5	12	15	23	21	14	6
gene11183	110677166	https://www.ncbi.nlm.nih.gov/gene/110677166	LOC110677166	0	0	0	0	1	0	0	0
gene11184	110677165	https://www.ncbi.nlm.nih.gov/gene/110677165	LOC110677165	0	0	0	0	0	0	0	0
gene11185	5569805	https://www.ncbi.nlm.nih.gov/gene/5569805	LOC5569805	4	6	19	12	5	19	5	5
gene11186	5569804	https://www.ncbi.nlm.nih.gov/gene/5569804	LOC5569804	6253	3614	5673	7438	7080	5595	5924	4924
gene11187	23687984	https://www.ncbi.nlm.nih.gov/gene/23687984	LOC23687984	0	0	0	1	0	0	0	1
gene11188	5569825	https://www.ncbi.nlm.nih.gov/gene/5569825	LOC5569825	0	0	0	0	0	0	0	0
gene11189	110676073	https://www.ncbi.nlm.nih.gov/gene/110676073	LOC110676073	0	0	0	0	0	0	0	0
gene1119	5574246	https://www.ncbi.nlm.nih.gov/gene/5574246	LOC5574246	0	1	4	0	0	0	0	0
gene11190	5569793	https://www.ncbi.nlm.nih.gov/gene/5569793	LOC5569793	318	284	419	384	493	490	493	451
gene11191	5575526	https://www.ncbi.nlm.nih.gov/gene/5575526	LOC5575526	865	486	1147	1233	1453	611	1426	735
gene11192	5575525	https://www.ncbi.nlm.nih.gov/gene/5575525	LOC5575525	1524	1037	1216	1635	729	839	919	860
gene11193	5575523	https://www.ncbi.nlm.nih.gov/gene/5575523	LOC5575523	2	3	3	5	4	5	4	5
gene11194	5575524	https://www.ncbi.nlm.nih.gov/gene/5575524	LOC5575524	49	51	85	87	59	53	82	90
gene11195	5575519	https://www.ncbi.nlm.nih.gov/gene/5575519	LOC5575519	3	0	4	2	1	2	5	3
gene11196	5575521	https://www.ncbi.nlm.nih.gov/gene/5575521	LOC5575521	1277	470	843	1022	955	596	709	810
gene11197	110677169	https://www.ncbi.nlm.nih.gov/gene/110677169	LOC110677169	0	0	2	2	2	0	2	3
gene11198	5575522	https://www.ncbi.nlm.nih.gov/gene/5575522	LOC5575522	4443	3403	3736	4442	4087	5330	3800	4666
gene11199	110676074	https://www.ncbi.nlm.nih.gov/gene/110676074	LOC110676074	0	0	0	0	0	0	0	0
gene112	5579811	https://www.ncbi.nlm.nih.gov/gene/5579811	LOC5579811	1578	1196	1327	1242	807	553	610	499
gene1120	5574247	https://www.ncbi.nlm.nih.gov/gene/5574247	LOC5574247	68	55	113	88	73	46	89	63
gene11200	110677170	https://www.ncbi.nlm.nih.gov/gene/110677170	LOC110677170	0	0	0	0	0	0	1	0
gene11201	110675242	https://www.ncbi.nlm.nih.gov/gene/110675242	LOC110675242	0	0	0	0	0	0	0	0
gene11202	110676075	https://www.ncbi.nlm.nih.gov/gene/110676075	LOC110676075	0	0	0	0	0	0	0	0
gene11203	110677171	https://www.ncbi.nlm.nih.gov/gene/110677171	LOC110677171	0	0	0	0	0	0	0	0
gene11204	110675243	https://www.ncbi.nlm.nih.gov/gene/110675243	LOC110675243	0	0	0	0	0	0	0	0
gene11205	110677172	https://www.ncbi.nlm.nih.gov/gene/110677172	LOC110677172	0	0	0	0	0	0	0	0
gene11206	110676076	https://www.ncbi.nlm.nih.gov/gene/110676076	LOC110676076	0	0	2	0	0	0	1	0
gene11207	110677173	https://www.ncbi.nlm.nih.gov/gene/110677173	LOC110677173	0	1	8	0	0	0	0	0
gene11208	5573507	https://www.ncbi.nlm.nih.gov/gene/5573507	LOC5573507	0	0	4	0	0	1	0	0
gene11209	110677175	https://www.ncbi.nlm.nih.gov/gene/110677175	LOC110677175	211	143	170	232	256	117	191	186
gene1121	5574249	https://www.ncbi.nlm.nih.gov/gene/5574249	LOC5574249	103	106	104	81	75	106	93	56
gene11210	5577937	https://www.ncbi.nlm.nih.gov/gene/5577937	LOC5577937	15	5	2	1	15	14	12	1
gene11211	5564933	https://www.ncbi.nlm.nih.gov/gene/5564933	LOC5564933	110	87	154	118	179	136	143	121
gene11212	110677177	https://www.ncbi.nlm.nih.gov/gene/110677177	LOC110677177	1	0	0	0	0	0	1	0
gene11213	110677178	https://www.ncbi.nlm.nih.gov/gene/110677178	LOC110677178	0	0	0	0	0	0	0	0
gene11214	110677179	https://www.ncbi.nlm.nih.gov/gene/110677179	LOC110677179	0	0	0	0	0	0	0	0
gene11215	5564930	https://www.ncbi.nlm.nih.gov/gene/5564930	LOC5564930	0	0	0	0	0	1	0	0
gene11216	110676077	https://www.ncbi.nlm.nih.gov/gene/110676077	LOC110676077	0	0	0	0	1	0	0	0
gene11217	110675244	https://www.ncbi.nlm.nih.gov/gene/110675244	LOC110675244	0	0	0	0	0	0	0	0
gene11218	5564929	https://www.ncbi.nlm.nih.gov/gene/5564929	LOC5564929	160	77	240	307	166	76	169	131
gene11219	5564932	https://www.ncbi.nlm.nih.gov/gene/5564932	LOC5564932	3	0	5	2	5	2	5	6
gene1122	23687986	https://www.ncbi.nlm.nih.gov/gene/23687986	LOC23687986	419	158	503	397	370	118	270	192
gene11220	110677180	https://www.ncbi.nlm.nih.gov/gene/110677180	LOC110677180	0	0	0	0	0	0	0	0
gene11221	110677181	https://www.ncbi.nlm.nih.gov/gene/110677181	LOC110677181	4	2	3	3	2	5	0	6
gene11222	110677182	https://www.ncbi.nlm.nih.gov/gene/110677182	LOC110677182	1917	3927	1737	1603	1166	2110	1075	826
gene11223	110677183	https://www.ncbi.nlm.nih.gov/gene/110677183	LOC110677183	0	0	1	0	0	0	0	0
gene11224	110677184	https://www.ncbi.nlm.nih.gov/gene/110677184	LOC110677184	0	0	0	0	0	0	0	0
gene11225	5564939	https://www.ncbi.nlm.nih.gov/gene/5564939	LOC5564939	96	176	126	55	267	327	285	284
gene11226	5564941	https://www.ncbi.nlm.nih.gov/gene/5564941	LOC5564941	0	6	0	1	0	0	1	7
gene11227	5564934	https://www.ncbi.nlm.nih.gov/gene/5564934	LOC5564934	180	141	246	147	147	196	260	182
gene11228	5564943	https://www.ncbi.nlm.nih.gov/gene/5564943	LOC5564943	363	287	353	302	525	522	600	505
gene11229	5564942	https://www.ncbi.nlm.nih.gov/gene/5564942	LOC5564942	340	258	259	255	1235	1549	1484	1270
gene1123	5574250	https://www.ncbi.nlm.nih.gov/gene/5574250	LOC5574250	1722	1595	1642	1549	2234	1510	1627	1648
gene11230	5564920	https://www.ncbi.nlm.nih.gov/gene/5564920	LOC5564920	2439	1437	2685	2459	550	514	644	391
gene11231	5564922	https://www.ncbi.nlm.nih.gov/gene/5564922	LOC5564922	1324	565	1092	1007	435	328	419	392
gene11232	110677185	https://www.ncbi.nlm.nih.gov/gene/110677185	LOC110677185	325	223	455	525	103	100	141	126
gene11233	5564921	https://www.ncbi.nlm.nih.gov/gene/5564921	LOC5564921	195790	154197	217032	241375	89707	89094	98702	77631
gene11234	110676078	https://www.ncbi.nlm.nih.gov/gene/110676078	LOC110676078	0	3	6	1	0	0	0	0
gene11235	110676079	https://www.ncbi.nlm.nih.gov/gene/110676079	LOC110676079	57	386	296	155	58	249	246	57
gene11236	5564918	https://www.ncbi.nlm.nih.gov/gene/5564918	LOC5564918	11	17	99	10	45	11	93	20
gene11237	5564923	https://www.ncbi.nlm.nih.gov/gene/5564923	LOC5564923	3899	2567	1935	2255	1153	1400	1168	1801
gene11238	5564924	https://www.ncbi.nlm.nih.gov/gene/5564924	LOC5564924	1984	1084	1976	1521	838	749	1024	698
gene11239	5564926	https://www.ncbi.nlm.nih.gov/gene/5564926	LOC5564926	982	727	1210	1150	849	827	923	942
gene1124	5579485	https://www.ncbi.nlm.nih.gov/gene/5579485	LOC5579485	553	281	625	557	139	211	177	187
gene11240	5564938	https://www.ncbi.nlm.nih.gov/gene/5564938	LOC5564938	1649	1231	1748	2016	1719	1292	1590	1573
gene11241	110675245	https://www.ncbi.nlm.nih.gov/gene/110675245	LOC110675245	14	8	9	2	6	6	8	1
gene11242	5564925	https://www.ncbi.nlm.nih.gov/gene/5564925	LOC5564925	49893	36192	56608	64742	12182	12575	12986	10756
gene11243	5564940	https://www.ncbi.nlm.nih.gov/gene/5564940	LOC5564940	0	1	0	0	0	9	2	2
gene11244	5564936	https://www.ncbi.nlm.nih.gov/gene/5564936	LOC5564936	190	138	148	168	345	455	374	444
gene11245	110677187	https://www.ncbi.nlm.nih.gov/gene/110677187	LOC110677187	0	0	0	1	0	0	0	0
gene11246	23687794	https://www.ncbi.nlm.nih.gov/gene/23687794	LOC23687794	37	22	57	36	32	26	29	42
gene11247	110677403	https://www.ncbi.nlm.nih.gov/gene/110677403	Trnat-agu	0	0	0	0	0	0	0	0
gene11248	110677612	https://www.ncbi.nlm.nih.gov/gene/110677612	Trnat-agu	0	0	0	0	0	0	0	0
gene11249	5575796	https://www.ncbi.nlm.nih.gov/gene/5575796	LOC5575796	0	0	0	0	0	0	0	0
gene1125	5574253	https://www.ncbi.nlm.nih.gov/gene/5574253	LOC5574253	11	20	44	17	12	19	15	7
gene11250	110676080	https://www.ncbi.nlm.nih.gov/gene/110676080	LOC110676080	0	0	1	0	0	0	0	0
gene11251	110677188	https://www.ncbi.nlm.nih.gov/gene/110677188	LOC110677188	0	0	0	0	0	0	0	0
gene11252	110677404	https://www.ncbi.nlm.nih.gov/gene/110677404	Trnat-agu	0	0	0	0	0	0	0	0
gene11253	5576846	https://www.ncbi.nlm.nih.gov/gene/5576846	LOC5576846	0	1	2	0	13	4	8	14
gene11254	110676081	https://www.ncbi.nlm.nih.gov/gene/110676081	LOC110676081	2	3	3	5	1	3	1	2
gene11255	5570853	https://www.ncbi.nlm.nih.gov/gene/5570853	LOC5570853	107	54	250	252	84	120	97	81
gene11256	5570854	https://www.ncbi.nlm.nih.gov/gene/5570854	LOC5570854	96	60	131	142	56	65	85	86
gene11257	110676082	https://www.ncbi.nlm.nih.gov/gene/110676082	LOC110676082	3	7	8	5	13	8	10	0
gene11258	110675247	https://www.ncbi.nlm.nih.gov/gene/110675247	LOC110675247	0	0	0	0	0	0	0	0
gene11259	5570855	https://www.ncbi.nlm.nih.gov/gene/5570855	LOC5570855	25	8	110	18	78	24	110	29
gene1126	110675348	https://www.ncbi.nlm.nih.gov/gene/110675348	LOC110675348	0	0	1	0	0	0	0	0
gene11260	5570856	https://www.ncbi.nlm.nih.gov/gene/5570856	LOC5570856	6	12	28	16	57	20	64	19
gene11261	5570857	https://www.ncbi.nlm.nih.gov/gene/5570857	LOC5570857	1423	864	1603	1370	1107	850	939	718
gene11262	110677191	https://www.ncbi.nlm.nih.gov/gene/110677191	LOC110677191	0	0	0	0	0	0	0	0
gene11263	5570858	https://www.ncbi.nlm.nih.gov/gene/5570858	LOC5570858	273	921	451	588	3739	5607	4744	6081
gene11264	5570859	https://www.ncbi.nlm.nih.gov/gene/5570859	LOC5570859	656	416	450	410	421	394	323	221
gene11265	5570863	https://www.ncbi.nlm.nih.gov/gene/5570863	LOC5570863	1553	1313	1222	2039	20941	21730	18784	24763
gene11266	110677193	https://www.ncbi.nlm.nih.gov/gene/110677193	LOC110677193	0	0	0	0	0	0	0	0
gene11267	110677192	https://www.ncbi.nlm.nih.gov/gene/110677192	LOC110677192	0	0	0	0	0	0	0	0
gene11268	5570851	https://www.ncbi.nlm.nih.gov/gene/5570851	LOC5570851	16	11	9	12	9	9	9	9
gene11269	5570850	https://www.ncbi.nlm.nih.gov/gene/5570850	LOC5570850	12	16	7	11	5	9	2	4
gene1127	5574254	https://www.ncbi.nlm.nih.gov/gene/5574254	LOC5574254	0	0	0	0	0	0	0	0
gene11270	5570852	https://www.ncbi.nlm.nih.gov/gene/5570852	LOC5570852	2036	1396	2034	2172	3161	3266	3171	3503
gene11271	5570848	https://www.ncbi.nlm.nih.gov/gene/5570848	LOC5570848	2821	1092	1615	1369	2736	2712	1947	1322
gene11272	5570849	https://www.ncbi.nlm.nih.gov/gene/5570849	LOC5570849	27	42	35	28	11	31	18	15
gene11273	5565904	https://www.ncbi.nlm.nih.gov/gene/5565904	LOC5565904	476	831	870	509	425	339	426	272
gene11274	110677195	https://www.ncbi.nlm.nih.gov/gene/110677195	LOC110677195	0	0	0	0	0	0	0	0
gene11275	110676087	https://www.ncbi.nlm.nih.gov/gene/110676087	LOC110676087	0	0	0	0	0	0	0	0
gene11276	5565883	https://www.ncbi.nlm.nih.gov/gene/5565883	LOC5565883	369	262	1211	587	371	254	498	237
gene11277	110677196	https://www.ncbi.nlm.nih.gov/gene/110677196	LOC110677196	0	0	0	0	0	0	0	0
gene11278	5565898	https://www.ncbi.nlm.nih.gov/gene/5565898	LOC5565898	0	0	0	0	0	0	0	0
gene11279	5565887	https://www.ncbi.nlm.nih.gov/gene/5565887	LOC5565887	5	2	2	2	0	4	1	1
gene1128	5574255	https://www.ncbi.nlm.nih.gov/gene/5574255	LOC5574255	1165	968	560	577	405	830	369	446
gene11280	5565886	https://www.ncbi.nlm.nih.gov/gene/5565886	LOC5565886	2	2	5	6	3	0	9	2
gene11281	5565914	https://www.ncbi.nlm.nih.gov/gene/5565914	LOC5565914	1	2	0	1	0	0	1	1
gene11282	5565913	https://www.ncbi.nlm.nih.gov/gene/5565913	LOC5565913	0	0	0	0	0	0	0	0
gene11283	110676097	https://www.ncbi.nlm.nih.gov/gene/110676097	LOC110676097	0	0	0	0	0	0	0	0
gene11284	110677198	https://www.ncbi.nlm.nih.gov/gene/110677198	LOC110677198	0	1	3	2	1	0	3	1
gene11285	5565897	https://www.ncbi.nlm.nih.gov/gene/5565897	LOC5565897	2	1	0	0	0	0	0	0
gene11286	5565896	https://www.ncbi.nlm.nih.gov/gene/5565896	LOC5565896	910	883	583	843	2355	1039	1248	1448
gene11287	5565917	https://www.ncbi.nlm.nih.gov/gene/5565917	LOC5565917	0	7	41	1	0	8	3	1
gene11288	110675248	https://www.ncbi.nlm.nih.gov/gene/110675248	LOC110675248	0	0	0	0	0	0	0	0
gene11289	110675249	https://www.ncbi.nlm.nih.gov/gene/110675249	LOC110675249	0	0	0	0	0	0	0	0
gene1129	110675351	https://www.ncbi.nlm.nih.gov/gene/110675351	LOC110675351	1	0	2	0	0	1	0	1
gene11290	5565916	https://www.ncbi.nlm.nih.gov/gene/5565916	LOC5565916	2115	1409	2996	2746	2103	972	1976	1261
gene11291	5565919	https://www.ncbi.nlm.nih.gov/gene/5565919	LOC5565919	652	334	477	414	158	128	158	98
gene11292	5565918	https://www.ncbi.nlm.nih.gov/gene/5565918	LOC5565918	24	14	41	11	16	20	35	17
gene11293	5565920	https://www.ncbi.nlm.nih.gov/gene/5565920	LOC5565920	43	44	94	34	30	32	82	26
gene11294	5565922	https://www.ncbi.nlm.nih.gov/gene/5565922	LOC5565922	2950	2636	2663	2418	3713	3561	2871	2683
gene11295	110677200	https://www.ncbi.nlm.nih.gov/gene/110677200	LOC110677200	0	0	0	0	0	0	0	0
gene11296	5565921	https://www.ncbi.nlm.nih.gov/gene/5565921	LOC5565921	4251	1714	3606	3714	1550	1807	1481	1110
gene11297	110676098	https://www.ncbi.nlm.nih.gov/gene/110676098	LOC110676098	0	0	0	0	0	0	0	0
gene11298	5565892	https://www.ncbi.nlm.nih.gov/gene/5565892	LOC5565892	14624	13710	15493	19479	1144	1307	1051	1075
gene11299	5565891	https://www.ncbi.nlm.nih.gov/gene/5565891	LOC5565891	3117	2434	3429	3254	1889	1012	1643	1090
gene113	5579810	https://www.ncbi.nlm.nih.gov/gene/5579810	LOC5579810	29604	14128	24585	25467	11234	9354	10651	7146
gene1130	5574256	https://www.ncbi.nlm.nih.gov/gene/5574256	LOC5574256	0	0	0	1	0	0	0	1
gene11300	5565901	https://www.ncbi.nlm.nih.gov/gene/5565901	LOC5565901	70	42	74	110	60	59	41	49
gene11301	5565900	https://www.ncbi.nlm.nih.gov/gene/5565900	LOC5565900	1005	1290	1416	1436	732	920	1012	1004
gene11302	5565899	https://www.ncbi.nlm.nih.gov/gene/5565899	LOC5565899	34	29	14	21	9	25	11	15
gene11303	5565895	https://www.ncbi.nlm.nih.gov/gene/5565895	LOC5565895	252	220	367	431	322	190	300	291
gene11304	5565894	https://www.ncbi.nlm.nih.gov/gene/5565894	LOC5565894	1396	605	1571	1434	1252	1049	1242	1037
gene11305	5565910	https://www.ncbi.nlm.nih.gov/gene/5565910	LOC5565910	495	367	771	500	286	189	302	162
gene11306	5565909	https://www.ncbi.nlm.nih.gov/gene/5565909	LOC5565909	129	116	212	157	37	27	31	33
gene11307	5565908	https://www.ncbi.nlm.nih.gov/gene/5565908	LOC5565908	73	84	82	76	35	45	52	45
gene11308	5573482	https://www.ncbi.nlm.nih.gov/gene/5573482	LOC5573482	0	0	0	0	0	0	0	0
gene11309	5565906	https://www.ncbi.nlm.nih.gov/gene/5565906	LOC5565906	835	553	849	674	1464	909	1068	953
gene1131	5574257	https://www.ncbi.nlm.nih.gov/gene/5574257	LOC5574257	819	360	1085	843	764	383	662	460
gene11310	5565905	https://www.ncbi.nlm.nih.gov/gene/5565905	LOC5565905	1	0	0	0	0	0	0	0
gene11311	5565889	https://www.ncbi.nlm.nih.gov/gene/5565889	LOC5565889	139	56	226	139	82	108	160	96
gene11312	110677201	https://www.ncbi.nlm.nih.gov/gene/110677201	LOC110677201	0	0	0	0	0	0	0	0
gene11313	5565878	https://www.ncbi.nlm.nih.gov/gene/5565878	LOC5565878	515	883	599	519	369	519	451	398
gene11314	5565923	https://www.ncbi.nlm.nih.gov/gene/5565923	LOC5565923	480	300	511	394	67	92	102	44
gene11315	5565890	https://www.ncbi.nlm.nih.gov/gene/5565890	LOC5565890	16	5	16	16	11	9	5	10
gene11316	5565885	https://www.ncbi.nlm.nih.gov/gene/5565885	LOC5565885	2	0	32	4	7	6	5	3
gene11317	110677613	https://www.ncbi.nlm.nih.gov/gene/110677613	Trnag-acc	0	0	0	0	0	0	0	0
gene11318	5569697	https://www.ncbi.nlm.nih.gov/gene/5569697	LOC5569697	51	42	38	26	22	56	36	27
gene11319	5569706	https://www.ncbi.nlm.nih.gov/gene/5569706	LOC5569706	995	955	1307	1176	1271	1394	1291	1144
gene1132	5569921	https://www.ncbi.nlm.nih.gov/gene/5569921	LOC5569921	587	369	755	721	800	417	721	504
gene11320	5569698	https://www.ncbi.nlm.nih.gov/gene/5569698	LOC5569698	230	217	339	311	209	155	205	154
gene11321	5569699	https://www.ncbi.nlm.nih.gov/gene/5569699	LOC5569699	35	23	43	47	20	27	24	14
gene11322	5569696	https://www.ncbi.nlm.nih.gov/gene/5569696	LOC5569696	317	240	361	311	407	498	470	632
gene11323	5569703	https://www.ncbi.nlm.nih.gov/gene/5569703	LOC5569703	1	1	9	4	6	2	6	2
gene11324	5569700	https://www.ncbi.nlm.nih.gov/gene/5569700	LOC5569700	7827	5256	9462	9624	7596	7097	7424	7441
gene11325	5569704	https://www.ncbi.nlm.nih.gov/gene/5569704	LOC5569704	813	593	905	809	790	864	771	732
gene11326	5569702	https://www.ncbi.nlm.nih.gov/gene/5569702	LOC5569702	350	444	452	509	289	316	246	250
gene11327	5569701	https://www.ncbi.nlm.nih.gov/gene/5569701	LOC5569701	1	4	31	0	0	0	4	1
gene11328	5569705	https://www.ncbi.nlm.nih.gov/gene/5569705	LOC5569705	761	296	515	477	171	127	172	83
gene11329	5569709	https://www.ncbi.nlm.nih.gov/gene/5569709	LOC5569709	370	173	544	424	462	161	384	234
gene1133	5569920	https://www.ncbi.nlm.nih.gov/gene/5569920	LOC5569920	84	75	66	61	52	54	48	42
gene11330	5569708	https://www.ncbi.nlm.nih.gov/gene/5569708	LOC5569708	585	288	804	696	548	260	401	323
gene11331	5569712	https://www.ncbi.nlm.nih.gov/gene/5569712	LOC5569712	1304	854	1743	1284	1078	994	1133	803
gene11332	110677202	https://www.ncbi.nlm.nih.gov/gene/110677202	LOC110677202	1	0	2	1	2	1	2	1
gene11333	110677203	https://www.ncbi.nlm.nih.gov/gene/110677203	LOC110677203	0	0	1	0	0	0	3	0
gene11334	5569713	https://www.ncbi.nlm.nih.gov/gene/5569713	LOC5569713	1189	786	815	958	578	519	488	400
gene11335	5569714	https://www.ncbi.nlm.nih.gov/gene/5569714	LOC5569714	49	28	52	22	11	35	30	12
gene11336	5569716	https://www.ncbi.nlm.nih.gov/gene/5569716	LOC5569716	112	61	188	184	44	66	112	68
gene11337	5569717	https://www.ncbi.nlm.nih.gov/gene/5569717	LOC5569717	209	140	349	263	916	797	1089	903
gene11338	5569718	https://www.ncbi.nlm.nih.gov/gene/5569718	LOC5569718	130	53	164	106	73	43	72	49
gene11339	5569719	https://www.ncbi.nlm.nih.gov/gene/5569719	LOC5569719	111	110	127	100	53	46	74	45
gene1134	5569917	https://www.ncbi.nlm.nih.gov/gene/5569917	LOC5569917	70	10	279	105	54	11	120	18
gene11340	110677204	https://www.ncbi.nlm.nih.gov/gene/110677204	LOC110677204	0	0	1	0	0	0	0	0
gene11341	110677205	https://www.ncbi.nlm.nih.gov/gene/110677205	LOC110677205	0	0	2	7	3	1	2	0
gene11342	110677206	https://www.ncbi.nlm.nih.gov/gene/110677206	LOC110677206	0	0	0	0	0	0	0	0
gene11343	5577909	https://www.ncbi.nlm.nih.gov/gene/5577909	LOC5577909	2	20	103	41	3	18	27	24
gene11344	5577910	https://www.ncbi.nlm.nih.gov/gene/5577910	LOC5577910	1901	946	1690	1200	239	160	309	93
gene11345	5577908	https://www.ncbi.nlm.nih.gov/gene/5577908	LOC5577908	799	2241	395	364	943	1112	410	372
gene11346	110677207	https://www.ncbi.nlm.nih.gov/gene/110677207	LOC110677207	0	0	0	0	0	0	0	0
gene11347	5577907	https://www.ncbi.nlm.nih.gov/gene/5577907	LOC5577907	298	256	445	235	243	279	289	270
gene11348	110677208	https://www.ncbi.nlm.nih.gov/gene/110677208	LOC110677208	0	0	0	0	0	0	0	0
gene11349	110676107	https://www.ncbi.nlm.nih.gov/gene/110676107	LOC110676107	0	0	0	0	0	0	0	0
gene1135	110674437	https://www.ncbi.nlm.nih.gov/gene/110674437	LOC110674437	0	0	0	0	0	0	0	0
gene11350	5577906	https://www.ncbi.nlm.nih.gov/gene/5577906	LOC5577906	180	114	209	195	74	55	57	55
gene11351	5577905	https://www.ncbi.nlm.nih.gov/gene/5577905	LOC5577905	788	502	1117	1111	553	387	479	337
gene11352	110677209	https://www.ncbi.nlm.nih.gov/gene/110677209	LOC110677209	0	0	0	0	0	0	0	0
gene11353	110677614	https://www.ncbi.nlm.nih.gov/gene/110677614	Trnas-aga	0	0	0	0	0	0	0	0
gene11354	110677405	https://www.ncbi.nlm.nih.gov/gene/110677405	Trnaa-ggc	0	0	0	0	0	0	0	0
gene11355	5568166	https://www.ncbi.nlm.nih.gov/gene/5568166	LOC5568166	1185	1062	1589	1400	523	804	862	299
gene11356	5568165	https://www.ncbi.nlm.nih.gov/gene/5568165	LOC5568165	223	200	244	206	135	155	137	116
gene11357	5568170	https://www.ncbi.nlm.nih.gov/gene/5568170	LOC5568170	16	5	11	16	8	6	4	0
gene11358	110677210	https://www.ncbi.nlm.nih.gov/gene/110677210	LOC110677210	0	0	0	0	0	0	0	0
gene11359	5568168	https://www.ncbi.nlm.nih.gov/gene/5568168	LOC5568168	1350	762	1338	1122	397	178	272	91
gene1136	5569919	https://www.ncbi.nlm.nih.gov/gene/5569919	LOC5569919	0	1	1	0	0	1	0	0
gene11360	5568167	https://www.ncbi.nlm.nih.gov/gene/5568167	LOC5568167	373	66	520	732	67	80	94	193
gene11361	5568164	https://www.ncbi.nlm.nih.gov/gene/5568164	LOC5568164	153	52	65	44	55	131	231	123
gene11362	5568169	https://www.ncbi.nlm.nih.gov/gene/5568169	LOC5568169	125	63	135	101	243	309	353	250
gene11363	5568171	https://www.ncbi.nlm.nih.gov/gene/5568171	LOC5568171	33	31	49	36	20	33	17	18
gene11364	5568172	https://www.ncbi.nlm.nih.gov/gene/5568172	LOC5568172	544	249	276	160	173	653	603	483
gene11365	5568173	https://www.ncbi.nlm.nih.gov/gene/5568173	LOC5568173	695	309	341	199	242	765	823	747
gene11366	5568174	https://www.ncbi.nlm.nih.gov/gene/5568174	LOC5568174	477	192	391	299	702	565	605	613
gene11367	5568175	https://www.ncbi.nlm.nih.gov/gene/5568175	LOC5568175	96	80	109	79	356	100	102	84
gene11368	5568178	https://www.ncbi.nlm.nih.gov/gene/5568178	LOC5568178	3017	1903	1842	1854	1153	1763	1523	1225
gene11369	110677212	https://www.ncbi.nlm.nih.gov/gene/110677212	LOC110677212	3	2	0	0	0	0	2	2
gene1137	5569918	https://www.ncbi.nlm.nih.gov/gene/5569918	LOC5569918	947	510	738	1136	2675	2294	2447	1899
gene11370	5568179	https://www.ncbi.nlm.nih.gov/gene/5568179	LOC5568179	0	0	0	0	1	0	3	0
gene11371	5568180	https://www.ncbi.nlm.nih.gov/gene/5568180	LOC5568180	1	1	1	1	2	2	1	2
gene11372	110677213	https://www.ncbi.nlm.nih.gov/gene/110677213	LOC110677213	0	0	0	0	0	0	0	0
gene11373	5568181	https://www.ncbi.nlm.nih.gov/gene/5568181	LOC5568181	14	9	26	27	23	20	21	14
gene11374	110675250	https://www.ncbi.nlm.nih.gov/gene/110675250	LOC110675250	0	0	1	2	0	0	0	1
gene11375	5568182	https://www.ncbi.nlm.nih.gov/gene/5568182	LOC5568182	1	1	1	16	4	1	8	12
gene11376	5568183	https://www.ncbi.nlm.nih.gov/gene/5568183	LOC5568183	31	36	30	31	17	31	8	10
gene11377	110676112	https://www.ncbi.nlm.nih.gov/gene/110676112	LOC110676112	0	0	0	0	0	0	0	0
gene11378	5568184	https://www.ncbi.nlm.nih.gov/gene/5568184	LOC5568184	512	265	566	463	1352	778	1128	888
gene11379	5568185	https://www.ncbi.nlm.nih.gov/gene/5568185	LOC5568185	163	204	134	155	67	96	75	61
gene1138	5569924	https://www.ncbi.nlm.nih.gov/gene/5569924	LOC5569924	459	785	411	426	557	668	250	415
gene11380	5568186	https://www.ncbi.nlm.nih.gov/gene/5568186	LOC5568186	0	0	4	0	0	0	0	0
gene11381	5568187	https://www.ncbi.nlm.nih.gov/gene/5568187	LOC5568187	0	0	32	2	0	0	5	1
gene11382	110675251	https://www.ncbi.nlm.nih.gov/gene/110675251	LOC110675251	0	0	0	2	0	0	0	0
gene11383	110677214	https://www.ncbi.nlm.nih.gov/gene/110677214	LOC110677214	0	0	0	0	0	0	0	0
gene11384	5568189	https://www.ncbi.nlm.nih.gov/gene/5568189	LOC5568189	166	78	164	147	110	107	114	102
gene11385	5568190	https://www.ncbi.nlm.nih.gov/gene/5568190	LOC5568190	691	371	651	579	221	232	159	182
gene11386	110677215	https://www.ncbi.nlm.nih.gov/gene/110677215	LOC110677215	38	32	51	43	42	40	37	23
gene11387	5568192	https://www.ncbi.nlm.nih.gov/gene/5568192	LOC5568192	131	116	253	178	154	168	193	139
gene11388	5568191	https://www.ncbi.nlm.nih.gov/gene/5568191	LOC5568191	24	11	53	32	19	19	32	18
gene11389	110677216	https://www.ncbi.nlm.nih.gov/gene/110677216	LOC110677216	0	0	0	0	0	0	0	0
gene1139	5569922	https://www.ncbi.nlm.nih.gov/gene/5569922	LOC5569922	0	3	0	0	0	1	0	1
gene11390	110677217	https://www.ncbi.nlm.nih.gov/gene/110677217	LOC110677217	0	0	0	0	0	0	1	1
gene11391	110676113	https://www.ncbi.nlm.nih.gov/gene/110676113	LOC110676113	9	1	10	6	9	2	12	3
gene11392	5568193	https://www.ncbi.nlm.nih.gov/gene/5568193	LOC5568193	100	119	123	120	43	64	62	35
gene11393	5568194	https://www.ncbi.nlm.nih.gov/gene/5568194	LOC5568194	1318	910	996	1010	819	617	667	701
gene11394	5568195	https://www.ncbi.nlm.nih.gov/gene/5568195	LOC5568195	510	280	463	542	731	668	700	797
gene11395	110677219	https://www.ncbi.nlm.nih.gov/gene/110677219	LOC110677219	0	0	4	1	0	0	1	0
gene11396	110677218	https://www.ncbi.nlm.nih.gov/gene/110677218	LOC110677218	0	0	0	0	0	0	0	0
gene11397	5579520	https://www.ncbi.nlm.nih.gov/gene/5579520	LOC5579520	46	8	67	39	48	27	34	43
gene11398	5579519	https://www.ncbi.nlm.nih.gov/gene/5579519	LOC5579519	1317	653	1813	1559	2302	1156	2052	1701
gene11399	5564527	https://www.ncbi.nlm.nih.gov/gene/5564527	LOC5564527	107	118	168	103	54	76	89	61
gene114	5579809	https://www.ncbi.nlm.nih.gov/gene/5579809	LOC5579809	1622	727	1764	2088	896	548	792	646
gene1140	5569925	https://www.ncbi.nlm.nih.gov/gene/5569925	LOC5569925	5205	3248	3480	4355	3193	2665	2616	2510
gene11400	5565077	https://www.ncbi.nlm.nih.gov/gene/5565077	LOC5565077	2885	1288	2319	2283	657	303	516	344
gene11401	5564524	https://www.ncbi.nlm.nih.gov/gene/5564524	LOC5564524	1923	1299	2974	2542	2587	1405	2049	1747
gene11402	5564525	https://www.ncbi.nlm.nih.gov/gene/5564525	LOC5564525	475	399	450	425	196	241	226	224
gene11403	5564522	https://www.ncbi.nlm.nih.gov/gene/5564522	LOC5564522	86	86	152	77	59	54	95	55
gene11404	110676116	https://www.ncbi.nlm.nih.gov/gene/110676116	LOC110676116	0	0	0	0	0	0	0	0
gene11405	5564528	https://www.ncbi.nlm.nih.gov/gene/5564528	LOC5564528	428	327	319	456	724	1165	587	883
gene11406	5575671	https://www.ncbi.nlm.nih.gov/gene/5575671	LOC5575671	2511	1897	3040	3540	4276	3843	5469	4543
gene11407	110677222	https://www.ncbi.nlm.nih.gov/gene/110677222	LOC110677222	0	0	0	2	0	0	1	0
gene11408	5575670	https://www.ncbi.nlm.nih.gov/gene/5575670	LOC5575670	2970	1861	2963	3300	1611	943	1381	1149
gene11409	5575669	https://www.ncbi.nlm.nih.gov/gene/5575669	LOC5575669	20	67	16	24	23	11	74	25
gene1141	5569926	https://www.ncbi.nlm.nih.gov/gene/5569926	LOC5569926	1208	608	1097	1038	1200	676	977	704
gene11410	5575668	https://www.ncbi.nlm.nih.gov/gene/5575668	LOC5575668	5149	4734	5676	6176	12719	18902	15045	14971
gene11411	110677223	https://www.ncbi.nlm.nih.gov/gene/110677223	LOC110677223	0	0	0	0	0	0	0	0
gene11412	110676119	https://www.ncbi.nlm.nih.gov/gene/110676119	LOC110676119	0	0	0	0	0	0	0	0
gene11413	110677224	https://www.ncbi.nlm.nih.gov/gene/110677224	LOC110677224	67	56	94	71	36	38	53	43
gene11414	110677225	https://www.ncbi.nlm.nih.gov/gene/110677225	LOC110677225	3	0	2	2	1	4	0	0
gene11415	110675252	https://www.ncbi.nlm.nih.gov/gene/110675252	LOC110675252	0	0	0	0	0	0	0	0
gene11416	5575667	https://www.ncbi.nlm.nih.gov/gene/5575667	LOC5575667	34	23	35	39	14	14	19	28
gene11417	5575674	https://www.ncbi.nlm.nih.gov/gene/5575674	LOC5575674	3	2	3	0	2	2	0	5
gene11418	5575665	https://www.ncbi.nlm.nih.gov/gene/5575665	LOC5575665	1170	1027	1266	1557	862	663	705	798
gene11419	5575664	https://www.ncbi.nlm.nih.gov/gene/5575664	LOC5575664	11	7	10	18	2	2	5	11
gene1142	110674438	https://www.ncbi.nlm.nih.gov/gene/110674438	LOC110674438	0	0	0	0	0	0	0	0
gene11420	5575663	https://www.ncbi.nlm.nih.gov/gene/5575663	LOC5575663	20	13	50	17	52	16	42	15
gene11421	5575660	https://www.ncbi.nlm.nih.gov/gene/5575660	LOC5575660	0	0	0	0	0	0	0	0
gene11422	110676123	https://www.ncbi.nlm.nih.gov/gene/110676123	LOC110676123	0	0	0	0	0	0	0	0
gene11423	5575657	https://www.ncbi.nlm.nih.gov/gene/5575657	LOC5575657	0	0	0	0	0	0	0	0
gene11424	110676125	https://www.ncbi.nlm.nih.gov/gene/110676125	LOC110676125	0	0	0	0	0	0	0	0
gene11425	110677227	https://www.ncbi.nlm.nih.gov/gene/110677227	LOC110677227	0	0	0	0	0	0	0	0
gene11426	110677226	https://www.ncbi.nlm.nih.gov/gene/110677226	LOC110677226	0	0	0	0	0	0	0	0
gene11427	110677228	https://www.ncbi.nlm.nih.gov/gene/110677228	LOC110677228	0	0	0	0	0	0	0	0
gene11428	5575658	https://www.ncbi.nlm.nih.gov/gene/5575658	LOC5575658	0	0	10	0	0	0	0	1
gene11429	5568094	https://www.ncbi.nlm.nih.gov/gene/5568094	LOC5568094	0	0	1	1	0	0	0	0
gene1143	5569927	https://www.ncbi.nlm.nih.gov/gene/5569927	LOC5569927	1701	1196	2010	2464	1306	709	1101	663
gene11430	5568093	https://www.ncbi.nlm.nih.gov/gene/5568093	LOC5568093	376	332	375	474	350	587	331	708
gene11431	5568092	https://www.ncbi.nlm.nih.gov/gene/5568092	LOC5568092	64	36	55	78	27	54	27	41
gene11432	5568091	https://www.ncbi.nlm.nih.gov/gene/5568091	LOC5568091	372	201	871	1727	804	427	773	811
gene11433	5568090	https://www.ncbi.nlm.nih.gov/gene/5568090	LOC5568090	38957	40866	39264	43120	16730	19174	19893	15965
gene11434	5568089	https://www.ncbi.nlm.nih.gov/gene/5568089	LOC5568089	5553	3412	3679	4623	2870	1894	2047	2204
gene11435	5568088	https://www.ncbi.nlm.nih.gov/gene/5568088	LOC5568088	29	30	52	52	12	9	29	21
gene11436	5568087	https://www.ncbi.nlm.nih.gov/gene/5568087	LOC5568087	374	201	282	226	91	98	114	79
gene11437	5568085	https://www.ncbi.nlm.nih.gov/gene/5568085	LOC5568085	0	1	2	0	0	1	0	0
gene11438	110675253	https://www.ncbi.nlm.nih.gov/gene/110675253	LOC110675253	0	0	1	0	1	1	2	1
gene11439	5568083	https://www.ncbi.nlm.nih.gov/gene/5568083	LOC5568083	0	1	0	0	0	0	0	0
gene1144	5574754	https://www.ncbi.nlm.nih.gov/gene/5574754	LOC5574754	0	0	2	5	2	0	1	1
gene11440	110677229	https://www.ncbi.nlm.nih.gov/gene/110677229	LOC110677229	0	0	0	0	0	0	0	0
gene11441	5568082	https://www.ncbi.nlm.nih.gov/gene/5568082	LOC5568082	717	468	862	958	628	389	543	444
gene11442	5568095	https://www.ncbi.nlm.nih.gov/gene/5568095	LOC5568095	1692	1146	1840	2059	1231	753	992	682
gene11443	110677230	https://www.ncbi.nlm.nih.gov/gene/110677230	LOC110677230	0	0	0	0	0	0	0	0
gene11444	5568081	https://www.ncbi.nlm.nih.gov/gene/5568081	LOC5568081	8892	6059	7253	7803	8531	5558	7981	7590
gene11445	5568080	https://www.ncbi.nlm.nih.gov/gene/5568080	LOC5568080	17	13	27	22	18	12	15	7
gene11446	5568079	https://www.ncbi.nlm.nih.gov/gene/5568079	LOC5568079	0	0	0	0	0	0	0	0
gene11447	110677231	https://www.ncbi.nlm.nih.gov/gene/110677231	LOC110677231	0	0	0	0	0	0	0	0
gene11448	5568078	https://www.ncbi.nlm.nih.gov/gene/5568078	LOC5568078	4848	3793	3368	3857	1640	1147	1933	1252
gene11449	5568076	https://www.ncbi.nlm.nih.gov/gene/5568076	LOC5568076	2034	1422	2404	2645	1385	1182	1673	1375
gene1145	5574756	https://www.ncbi.nlm.nih.gov/gene/5574756	LOC5574756	2	9	4	1	0	15	1	4
gene11450	5568075	https://www.ncbi.nlm.nih.gov/gene/5568075	LOC5568075	4	4	21	12	3	1	0	1
gene11451	5568073	https://www.ncbi.nlm.nih.gov/gene/5568073	LOC5568073	19	25	25	16	12	19	13	14
gene11452	5568069	https://www.ncbi.nlm.nih.gov/gene/5568069	LOC5568069	1	2	2	1	5	4	7	1
gene11453	110676133	https://www.ncbi.nlm.nih.gov/gene/110676133	LOC110676133	0	0	0	0	0	0	0	0
gene11454	110677232	https://www.ncbi.nlm.nih.gov/gene/110677232	LOC110677232	0	0	0	0	0	0	0	0
gene11455	5568070	https://www.ncbi.nlm.nih.gov/gene/5568070	LOC5568070	1831	3374	2700	2418	1348	1974	1553	1338
gene11456	5568096	https://www.ncbi.nlm.nih.gov/gene/5568096	LOC5568096	2256	2551	2873	3085	1314	1160	1379	1014
gene11457	5568071	https://www.ncbi.nlm.nih.gov/gene/5568071	LOC5568071	2529	1189	2346	2369	673	512	644	478
gene11458	5568072	https://www.ncbi.nlm.nih.gov/gene/5568072	LOC5568072	3973	6717	3663	5640	3601	3389	3690	3601
gene11459	5572555	https://www.ncbi.nlm.nih.gov/gene/5572555	LOC5572555	1	0	0	1	1	0	0	0
gene1146	5574758	https://www.ncbi.nlm.nih.gov/gene/5574758	LOC5574758	3	0	3	4	1	2	0	0
gene11460	5568068	https://www.ncbi.nlm.nih.gov/gene/5568068	LOC5568068	35	51	113	77	108	58	117	91
gene11461	110677234	https://www.ncbi.nlm.nih.gov/gene/110677234	LOC110677234	0	0	0	0	0	1	0	0
gene11462	110677235	https://www.ncbi.nlm.nih.gov/gene/110677235	LOC110677235	2	0	7	7	3	1	15	0
gene11463	110677236	https://www.ncbi.nlm.nih.gov/gene/110677236	LOC110677236	0	0	0	0	0	0	0	0
gene11464	110677237	https://www.ncbi.nlm.nih.gov/gene/110677237	LOC110677237	0	0	0	0	0	0	0	0
gene11465	23687865	https://www.ncbi.nlm.nih.gov/gene/23687865	LOC23687865	2352	1688	2907	3802	792	556	712	495
gene11466	110675254	https://www.ncbi.nlm.nih.gov/gene/110675254	LOC110675254	1	0	1	3	1	0	0	0
gene11467	5569518	https://www.ncbi.nlm.nih.gov/gene/5569518	LOC5569518	630	541	1352	758	1053	564	1396	757
gene11468	5569517	https://www.ncbi.nlm.nih.gov/gene/5569517	LOC5569517	357	222	308	236	37	40	40	17
gene11469	5569514	https://www.ncbi.nlm.nih.gov/gene/5569514	LOC5569514	6360	3740	4941	4770	2777	1553	2345	1442
gene1147	110674923	https://www.ncbi.nlm.nih.gov/gene/110674923	Trnaa-cgc	0	0	0	0	0	0	0	0
gene11470	5569516	https://www.ncbi.nlm.nih.gov/gene/5569516	LOC5569516	0	0	0	0	0	0	0	0
gene11471	110677239	https://www.ncbi.nlm.nih.gov/gene/110677239	LOC110677239	0	0	0	0	0	0	0	0
gene11472	110676136	https://www.ncbi.nlm.nih.gov/gene/110676136	LOC110676136	0	0	0	0	0	0	0	0
gene11473	110677240	https://www.ncbi.nlm.nih.gov/gene/110677240	LOC110677240	0	0	0	0	0	0	0	0
gene11474	5569515	https://www.ncbi.nlm.nih.gov/gene/5569515	LOC5569515	651	361	637	573	543	505	603	488
gene11475	5569529	https://www.ncbi.nlm.nih.gov/gene/5569529	LOC5569529	47711	45347	45845	47267	24929	26729	25844	20613
gene11476	5569521	https://www.ncbi.nlm.nih.gov/gene/5569521	LOC5569521	1770	632	1686	1470	478	301	503	229
gene11477	5569520	https://www.ncbi.nlm.nih.gov/gene/5569520	LOC5569520	11896	6885	8558	11061	7182	5768	6253	6624
gene11478	110677243	https://www.ncbi.nlm.nih.gov/gene/110677243	LOC110677243	1	0	2	0	0	0	1	1
gene11479	5569522	https://www.ncbi.nlm.nih.gov/gene/5569522	LOC5569522	2675	1531	3626	3690	2987	2021	2956	2445
gene1148	110675386	https://www.ncbi.nlm.nih.gov/gene/110675386	LOC110675386	0	0	0	0	0	0	0	0
gene11480	5569519	https://www.ncbi.nlm.nih.gov/gene/5569519	LOC5569519	329	239	401	180	189	219	205	105
gene11481	5569523	https://www.ncbi.nlm.nih.gov/gene/5569523	LOC5569523	6	0	1	5	7	0	1	1
gene11482	5569524	https://www.ncbi.nlm.nih.gov/gene/5569524	LOC5569524	0	2	1	0	0	0	0	0
gene11483	5569525	https://www.ncbi.nlm.nih.gov/gene/5569525	LOC5569525	0	0	2	2	0	0	0	2
gene11484	110675255	https://www.ncbi.nlm.nih.gov/gene/110675255	LOC110675255	0	0	1	0	1	0	0	0
gene11485	5569526	https://www.ncbi.nlm.nih.gov/gene/5569526	LOC5569526	886	675	901	1138	931	794	864	852
gene11486	5569528	https://www.ncbi.nlm.nih.gov/gene/5569528	LOC5569528	1334	553	365	1330	835	1442	2062	1677
gene11487	110677244	https://www.ncbi.nlm.nih.gov/gene/110677244	LOC110677244	20	13	11	5	12	12	7	5
gene11488	110675256	https://www.ncbi.nlm.nih.gov/gene/110675256	LOC110675256	0	0	6	1	0	1	0	0
gene11489	5567332	https://www.ncbi.nlm.nih.gov/gene/5567332	LOC5567332	163	89	98	93	88	142	137	94
gene1149	5576026	https://www.ncbi.nlm.nih.gov/gene/5576026	LOC5576026	541	293	461	527	270	281	272	265
gene11490	110677245	https://www.ncbi.nlm.nih.gov/gene/110677245	LOC110677245	0	0	0	0	1	0	0	0
gene11491	5567345	https://www.ncbi.nlm.nih.gov/gene/5567345	LOC5567345	0	0	0	0	0	0	0	0
gene11492	110676146	https://www.ncbi.nlm.nih.gov/gene/110676146	LOC110676146	0	0	0	0	0	0	0	0
gene11493	5567334	https://www.ncbi.nlm.nih.gov/gene/5567334	LOC5567334	0	0	0	0	0	0	0	0
gene11494	5567346	https://www.ncbi.nlm.nih.gov/gene/5567346	LOC5567346	0	0	0	0	0	0	0	0
gene11495	5567333	https://www.ncbi.nlm.nih.gov/gene/5567333	LOC5567333	8	19	42	10	10	11	5	4
gene11496	110676153	https://www.ncbi.nlm.nih.gov/gene/110676153	LOC110676153	0	0	0	0	0	0	0	0
gene11497	5567335	https://www.ncbi.nlm.nih.gov/gene/5567335	LOC5567335	838	800	1154	965	1189	1640	1344	1307
gene11498	110677247	https://www.ncbi.nlm.nih.gov/gene/110677247	LOC110677247	178	140	237	206	187	121	145	136
gene11499	5567336	https://www.ncbi.nlm.nih.gov/gene/5567336	LOC5567336	384	283	321	297	308	300	256	223
gene115	110674732	https://www.ncbi.nlm.nih.gov/gene/110674732	LOC110674732	395	333	600	603	491	445	633	494
gene1150	110675388	https://www.ncbi.nlm.nih.gov/gene/110675388	LOC110675388	18	6	1	7	3	4	0	6
gene11500	5567337	https://www.ncbi.nlm.nih.gov/gene/5567337	LOC5567337	85	97	121	76	610	490	369	340
gene11501	110673978	https://www.ncbi.nlm.nih.gov/gene/110673978	LOC110673978	260	190	333	283	217	131	162	114
gene11502	110677248	https://www.ncbi.nlm.nih.gov/gene/110677248	LOC110677248	8	10	8	5	67	34	36	39
gene11503	5567338	https://www.ncbi.nlm.nih.gov/gene/5567338	LOC5567338	560	445	745	659	523	220	297	224
gene11504	5567339	https://www.ncbi.nlm.nih.gov/gene/5567339	LOC5567339	969	700	1569	1647	2689	915	1801	928
gene11505	5567341	https://www.ncbi.nlm.nih.gov/gene/5567341	LOC5567341	40714	85074	53945	53220	55198	106459	78988	81789
gene11506	5567342	https://www.ncbi.nlm.nih.gov/gene/5567342	LOC5567342	304	442	471	143	604	651	663	502
gene11507	5567343	https://www.ncbi.nlm.nih.gov/gene/5567343	LOC5567343	154	82	84	64	20	19	11	4
gene11508	110677250	https://www.ncbi.nlm.nih.gov/gene/110677250	LOC110677250	66	62	127	89	49	51	74	53
gene11509	5567344	https://www.ncbi.nlm.nih.gov/gene/5567344	LOC5567344	777	343	961	845	882	763	974	920
gene1151	110675389	https://www.ncbi.nlm.nih.gov/gene/110675389	LOC110675389	0	0	0	0	0	0	0	0
gene11510	110677251	https://www.ncbi.nlm.nih.gov/gene/110677251	LOC110677251	0	0	0	0	0	0	0	0
gene11511	110677252	https://www.ncbi.nlm.nih.gov/gene/110677252	LOC110677252	25	12	35	13	3	18	25	9
gene11512	5564878	https://www.ncbi.nlm.nih.gov/gene/5564878	LOC5564878	25215	14696	18369	22991	6081	3193	5889	4345
gene11513	5564871	https://www.ncbi.nlm.nih.gov/gene/5564871	LOC5564871	1246	728	1501	1344	1440	943	1400	1030
gene11514	110677253	https://www.ncbi.nlm.nih.gov/gene/110677253	LOC110677253	0	0	0	0	0	0	0	0
gene11515	23687430	https://www.ncbi.nlm.nih.gov/gene/23687430	LOC23687430	1356	481	1489	1191	278	150	253	109
gene11516	110677254	https://www.ncbi.nlm.nih.gov/gene/110677254	LOC110677254	3	0	7	3	3	2	3	2
gene11517	5569774	https://www.ncbi.nlm.nih.gov/gene/5569774	LOC5569774	227	182	281	268	133	172	209	151
gene11518	5569772	https://www.ncbi.nlm.nih.gov/gene/5569772	LOC5569772	576	372	641	810	250	295	286	284
gene11519	5569771	https://www.ncbi.nlm.nih.gov/gene/5569771	LOC5569771	1546	1191	1468	1530	1159	858	1094	1165
gene1152	5576023	https://www.ncbi.nlm.nih.gov/gene/5576023	LOC5576023	509	278	481	462	104	70	109	72
gene11520	23687575	https://www.ncbi.nlm.nih.gov/gene/23687575	LOC23687575	90	118	90	104	49	112	75	74
gene11521	5569756	https://www.ncbi.nlm.nih.gov/gene/5569756	LOC5569756	25	35	50	28	23	25	45	30
gene11522	5569757	https://www.ncbi.nlm.nih.gov/gene/5569757	LOC5569757	293	204	320	246	61	72	101	64
gene11523	5569758	https://www.ncbi.nlm.nih.gov/gene/5569758	LOC5569758	50	62	46	37	33	23	33	20
gene11524	5569759	https://www.ncbi.nlm.nih.gov/gene/5569759	LOC5569759	0	0	3	0	0	0	1	0
gene11525	110677255	https://www.ncbi.nlm.nih.gov/gene/110677255	LOC110677255	0	0	0	0	0	0	0	0
gene11526	5569760	https://www.ncbi.nlm.nih.gov/gene/5569760	LOC5569760	7	8	9	1	3	8	10	6
gene11527	5569761	https://www.ncbi.nlm.nih.gov/gene/5569761	LOC5569761	183	58	73	40	106	372	420	228
gene11528	5569762	https://www.ncbi.nlm.nih.gov/gene/5569762	LOC5569762	4836	3348	8405	7698	6537	3144	6184	4511
gene11529	110675257	https://www.ncbi.nlm.nih.gov/gene/110675257	LOC110675257	105	113	121	146	181	65	117	86
gene1153	110675390	https://www.ncbi.nlm.nih.gov/gene/110675390	LOC110675390	0	0	1	3	0	0	0	0
gene11530	5569763	https://www.ncbi.nlm.nih.gov/gene/5569763	LOC5569763	461	162	515	559	188	200	295	247
gene11531	5569765	https://www.ncbi.nlm.nih.gov/gene/5569765	LOC5569765	252	287	238	225	228	316	271	247
gene11532	5569764	https://www.ncbi.nlm.nih.gov/gene/5569764	LOC5569764	23	11	10	11	18	19	19	12
gene11533	5569766	https://www.ncbi.nlm.nih.gov/gene/5569766	LOC5569766	156	102	137	130	92	111	123	109
gene11534	5569767	https://www.ncbi.nlm.nih.gov/gene/5569767	LOC5569767	1100	787	963	1264	648	839	910	840
gene11535	23687632	https://www.ncbi.nlm.nih.gov/gene/23687632	LOC23687632	6664	5988	8274	7539	7078	9669	11813	9538
gene11536	5569768	https://www.ncbi.nlm.nih.gov/gene/5569768	LOC5569768	39	47	42	28	6	12	25	13
gene11537	5569754	https://www.ncbi.nlm.nih.gov/gene/5569754	LOC5569754	1056	734	1510	1537	994	770	1246	1101
gene11538	5566128	https://www.ncbi.nlm.nih.gov/gene/5566128	LOC5566128	137	106	200	134	108	178	193	123
gene11539	110677258	https://www.ncbi.nlm.nih.gov/gene/110677258	LOC110677258	6	3	10	9	3	10	10	6
gene1154	110674439	https://www.ncbi.nlm.nih.gov/gene/110674439	LOC110674439	0	0	0	0	0	0	0	0
gene11540	110677260	https://www.ncbi.nlm.nih.gov/gene/110677260	LOC110677260	0	0	0	0	0	0	0	0
gene11541	110678785	https://www.ncbi.nlm.nih.gov/gene/110678785	LOC110678785	0	0	0	0	0	0	0	0
gene11542	5566684	https://www.ncbi.nlm.nih.gov/gene/5566684	LOC5566684	6381	3746	7429	6653	1585	1115	1635	841
gene11543	5566683	https://www.ncbi.nlm.nih.gov/gene/5566683	LOC5566683	616	256	450	642	664	606	767	627
gene11544	110679665	https://www.ncbi.nlm.nih.gov/gene/110679665	LOC110679665	0	0	2	1	0	0	0	0
gene11545	110679666	https://www.ncbi.nlm.nih.gov/gene/110679666	LOC110679666	0	0	0	0	0	0	0	0
gene11546	5568572	https://www.ncbi.nlm.nih.gov/gene/5568572	LOC5568572	582	403	771	728	305	289	317	268
gene11547	5568570	https://www.ncbi.nlm.nih.gov/gene/5568570	LOC5568570	2098	1417	2931	3087	1304	1323	1636	1325
gene11548	5568569	https://www.ncbi.nlm.nih.gov/gene/5568569	LOC5568569	258	150	312	309	561	450	518	440
gene11549	5568568	https://www.ncbi.nlm.nih.gov/gene/5568568	LOC5568568	446	255	750	660	458	311	616	394
gene1155	5576024	https://www.ncbi.nlm.nih.gov/gene/5576024	LOC5576024	321	285	314	289	157	154	186	149
gene11550	5568567	https://www.ncbi.nlm.nih.gov/gene/5568567	LOC5568567	3	1	9	1	2	1	3	4
gene11551	5568566	https://www.ncbi.nlm.nih.gov/gene/5568566	LOC5568566	0	0	0	0	0	0	0	0
gene11552	5568565	https://www.ncbi.nlm.nih.gov/gene/5568565	LOC5568565	0	0	0	0	0	0	1	1
gene11553	5568564	https://www.ncbi.nlm.nih.gov/gene/5568564	LOC5568564	96	147	150	99	247	357	286	262
gene11554	5568559	https://www.ncbi.nlm.nih.gov/gene/5568559	LOC5568559	111	90	211	96	69	72	118	62
gene11555	5568562	https://www.ncbi.nlm.nih.gov/gene/5568562	LOC5568562	2	4	19	5	28	45	34	35
gene11556	5568561	https://www.ncbi.nlm.nih.gov/gene/5568561	LOC5568561	8	4	7	10	8	4	14	11
gene11557	5568560	https://www.ncbi.nlm.nih.gov/gene/5568560	LOC5568560	434	287	479	385	711	807	784	766
gene11558	5568558	https://www.ncbi.nlm.nih.gov/gene/5568558	LOC5568558	2073	965	2097	2330	505	430	523	393
gene11559	5568553	https://www.ncbi.nlm.nih.gov/gene/5568553	LOC5568553	724	422	466	471	165	207	176	157
gene1156	5571213	https://www.ncbi.nlm.nih.gov/gene/5571213	LOC5571213	0	0	2	0	0	0	0	0
gene11560	5568555	https://www.ncbi.nlm.nih.gov/gene/5568555	LOC5568555	672	312	856	628	401	234	382	244
gene11561	5568557	https://www.ncbi.nlm.nih.gov/gene/5568557	LOC5568557	86	36	56	32	32	99	85	53
gene11562	110679365	https://www.ncbi.nlm.nih.gov/gene/110679365	LOC110679365	8572	2773	9472	9388	8755	3483	7539	4520
gene11563	5568556	https://www.ncbi.nlm.nih.gov/gene/5568556	LOC5568556	2125	1443	2386	2408	1487	1177	1317	1027
gene11564	110679322	https://www.ncbi.nlm.nih.gov/gene/110679322	LOC110679322	0	0	0	0	0	0	2	0
gene11565	110679321	https://www.ncbi.nlm.nih.gov/gene/110679321	LOC110679321	7	4	3	2	2	1	5	3
gene11566	110679034	https://www.ncbi.nlm.nih.gov/gene/110679034	LOC110679034	1	0	0	0	0	1	0	2
gene11567	5568552	https://www.ncbi.nlm.nih.gov/gene/5568552	LOC5568552	718	702	736	619	1230	1576	1160	1046
gene11568	5568551	https://www.ncbi.nlm.nih.gov/gene/5568551	LOC5568551	0	3	0	0	0	0	0	0
gene11569	110678404	https://www.ncbi.nlm.nih.gov/gene/110678404	LOC110678404	0	0	0	0	0	0	0	0
gene1157	110674440	https://www.ncbi.nlm.nih.gov/gene/110674440	LOC110674440	10	4	6	6	7	7	4	9
gene11570	5563804	https://www.ncbi.nlm.nih.gov/gene/5563804	LOC5563804	0	0	0	0	1	0	0	0
gene11571	5563803	https://www.ncbi.nlm.nih.gov/gene/5563803	LOC5563803	0	0	0	1	0	4	0	0
gene11572	110678315	https://www.ncbi.nlm.nih.gov/gene/110678315	LOC110678315	0	1	0	0	0	0	5	0
gene11573	110679674	https://www.ncbi.nlm.nih.gov/gene/110679674	LOC110679674	0	0	0	0	0	0	0	0
gene11574	5567863	https://www.ncbi.nlm.nih.gov/gene/5567863	LOC5567863	1	0	0	1	1	1	0	7
gene11575	5567861	https://www.ncbi.nlm.nih.gov/gene/5567861	LOC5567861	385	434	504	537	559	1127	879	623
gene11576	5567859	https://www.ncbi.nlm.nih.gov/gene/5567859	LOC5567859	50	8	38	5	118	17	195	74
gene11577	110678684	https://www.ncbi.nlm.nih.gov/gene/110678684	LOC110678684	0	0	0	0	0	0	0	0
gene11578	5567858	https://www.ncbi.nlm.nih.gov/gene/5567858	LOC5567858	1625	1442	1798	1858	3049	1019	2211	1608
gene11579	110679679	https://www.ncbi.nlm.nih.gov/gene/110679679	LOC110679679	0	0	1	0	0	0	0	0
gene1158	5579262	https://www.ncbi.nlm.nih.gov/gene/5579262	LOC5579262	0	0	6	0	0	0	0	0
gene11580	5567857	https://www.ncbi.nlm.nih.gov/gene/5567857	LOC5567857	2481	1075	2072	1994	2542	1868	2390	2099
gene11581	5567852	https://www.ncbi.nlm.nih.gov/gene/5567852	LOC5567852	66	112	57	64	52	170	88	51
gene11582	5567855	https://www.ncbi.nlm.nih.gov/gene/5567855	LOC5567855	1349	822	1149	1198	827	622	684	629
gene11583	5567869	https://www.ncbi.nlm.nih.gov/gene/5567869	LOC5567869	302	310	351	436	362	279	381	345
gene11584	5567867	https://www.ncbi.nlm.nih.gov/gene/5567867	LOC5567867	968	531	1454	1137	1174	595	972	580
gene11585	5575370	https://www.ncbi.nlm.nih.gov/gene/5575370	LOC5575370	2	7	6	3	4	2	1	4
gene11586	110678018	https://www.ncbi.nlm.nih.gov/gene/110678018	LOC110678018	88	40	192	153	31	37	76	31
gene11587	5575374	https://www.ncbi.nlm.nih.gov/gene/5575374	LOC5575374	50	61	131	62	69	60	93	39
gene11588	5575371	https://www.ncbi.nlm.nih.gov/gene/5575371	LOC5575371	1	1	9	1	0	0	1	0
gene11589	110679695	https://www.ncbi.nlm.nih.gov/gene/110679695	LOC110679695	0	0	0	0	0	0	0	0
gene1159	110674441	https://www.ncbi.nlm.nih.gov/gene/110674441	LOC110674441	0	0	0	0	0	0	0	0
gene11590	5575372	https://www.ncbi.nlm.nih.gov/gene/5575372	LOC5575372	1294	909	1558	1355	1518	1418	1402	1300
gene11591	110679697	https://www.ncbi.nlm.nih.gov/gene/110679697	LOC110679697	0	0	2	0	0	0	0	0
gene11592	5575373	https://www.ncbi.nlm.nih.gov/gene/5575373	LOC5575373	580	396	603	587	427	475	415	368
gene11593	5575375	https://www.ncbi.nlm.nih.gov/gene/5575375	LOC5575375	0	0	0	0	0	0	0	0
gene11594	5575376	https://www.ncbi.nlm.nih.gov/gene/5575376	LOC5575376	78	46	117	93	62	55	53	59
gene11595	110678474	https://www.ncbi.nlm.nih.gov/gene/110678474	LOC110678474	10	0	4	20	6	0	1	13
gene11596	5575377	https://www.ncbi.nlm.nih.gov/gene/5575377	LOC5575377	2118	1018	1742	1506	2288	1233	2066	1446
gene11597	110678881	https://www.ncbi.nlm.nih.gov/gene/110678881	LOC110678881	0	0	0	1	0	0	0	0
gene11598	5575378	https://www.ncbi.nlm.nih.gov/gene/5575378	LOC5575378	0	0	0	0	0	0	2	0
gene11599	5575379	https://www.ncbi.nlm.nih.gov/gene/5575379	LOC5575379	0	0	0	0	0	0	0	0
gene116	5579816	https://www.ncbi.nlm.nih.gov/gene/5579816	LOC5579816	457	462	744	731	736	413	698	383
gene1160	110674442	https://www.ncbi.nlm.nih.gov/gene/110674442	LOC110674442	0	0	0	0	0	0	0	0
gene11600	110678882	https://www.ncbi.nlm.nih.gov/gene/110678882	LOC110678882	1	0	0	0	3	0	0	0
gene11601	110679685	https://www.ncbi.nlm.nih.gov/gene/110679685	LOC110679685	0	0	0	0	0	0	0	0
gene11602	5568419	https://www.ncbi.nlm.nih.gov/gene/5568419	LOC5568419	202	182	197	153	101	242	140	101
gene11603	5568418	https://www.ncbi.nlm.nih.gov/gene/5568418	LOC5568418	853	667	1285	1148	716	668	606	517
gene11604	5568420	https://www.ncbi.nlm.nih.gov/gene/5568420	LOC5568420	104	60	90	73	30	41	38	37
gene11605	110679268	https://www.ncbi.nlm.nih.gov/gene/110679268	LOC110679268	0	11	1	0	0	7	1	0
gene11606	5568422	https://www.ncbi.nlm.nih.gov/gene/5568422	LOC5568422	0	0	0	0	0	0	0	0
gene11607	5568423	https://www.ncbi.nlm.nih.gov/gene/5568423	LOC5568423	631	358	860	847	575	376	547	463
gene11608	110679584	https://www.ncbi.nlm.nih.gov/gene/110679584	LOC110679584	0	0	0	0	0	0	0	0
gene11609	5568425	https://www.ncbi.nlm.nih.gov/gene/5568425	LOC5568425	177	291	185	220	132	271	131	160
gene1161	110674443	https://www.ncbi.nlm.nih.gov/gene/110674443	LOC110674443	0	0	0	0	0	0	0	0
gene11610	5568426	https://www.ncbi.nlm.nih.gov/gene/5568426	LOC5568426	1721	2442	3399	1858	8457	8431	7676	8222
gene11611	110679337	https://www.ncbi.nlm.nih.gov/gene/110679337	LOC110679337	0	0	0	0	0	0	0	0
gene11612	110679688	https://www.ncbi.nlm.nih.gov/gene/110679688	LOC110679688	0	0	3	0	1	0	0	0
gene11613	5568427	https://www.ncbi.nlm.nih.gov/gene/5568427	LOC5568427	1	0	7	0	0	0	0	0
gene11614	110679522	https://www.ncbi.nlm.nih.gov/gene/110679522	LOC110679522	0	0	1	0	0	0	0	0
gene11615	110679690	https://www.ncbi.nlm.nih.gov/gene/110679690	LOC110679690	0	0	0	0	0	0	0	0
gene11616	5568428	https://www.ncbi.nlm.nih.gov/gene/5568428	LOC5568428	148	133	286	107	99	175	136	100
gene11617	5568430	https://www.ncbi.nlm.nih.gov/gene/5568430	LOC5568430	6978	3440	4626	4524	3208	2626	2882	2333
gene11618	110679348	https://www.ncbi.nlm.nih.gov/gene/110679348	LOC110679348	0	0	0	0	0	0	0	0
gene11619	5568431	https://www.ncbi.nlm.nih.gov/gene/5568431	LOC5568431	423	110	417	349	430	114	311	246
gene1162	5566508	https://www.ncbi.nlm.nih.gov/gene/5566508	LOC5566508	12	13	32	8	219	62	69	48
gene11620	5568434	https://www.ncbi.nlm.nih.gov/gene/5568434	LOC5568434	23	14	27	10	18	11	16	2
gene11621	110678424	https://www.ncbi.nlm.nih.gov/gene/110678424	LOC110678424	0	0	0	0	0	0	0	0
gene11622	5570305	https://www.ncbi.nlm.nih.gov/gene/5570305	LOC5570305	0	12	51	0	0	2	6	1
gene11623	5568435	https://www.ncbi.nlm.nih.gov/gene/5568435	LOC5568435	286	206	333	233	171	157	210	174
gene11624	110677737	https://www.ncbi.nlm.nih.gov/gene/110677737	LOC110677737	0	0	1	0	1	0	0	0
gene11625	5570307	https://www.ncbi.nlm.nih.gov/gene/5570307	LOC5570307	458	334	457	375	242	238	250	200
gene11626	110678425	https://www.ncbi.nlm.nih.gov/gene/110678425	LOC110678425	0	0	0	0	0	0	0	0
gene11627	5570310	https://www.ncbi.nlm.nih.gov/gene/5570310	LOC5570310	470	256	293	291	96	132	116	99
gene11628	5570306	https://www.ncbi.nlm.nih.gov/gene/5570306	LOC5570306	57	47	30	27	70	63	48	6
gene11629	110679349	https://www.ncbi.nlm.nih.gov/gene/110679349	LOC110679349	0	0	0	0	0	0	0	0
gene1163	5566507	https://www.ncbi.nlm.nih.gov/gene/5566507	LOC5566507	533	366	544	465	255	235	334	155
gene11630	5570308	https://www.ncbi.nlm.nih.gov/gene/5570308	LOC5570308	0	2	2	0	0	0	0	0
gene11631	110679694	https://www.ncbi.nlm.nih.gov/gene/110679694	LOC110679694	0	0	0	0	0	0	0	0
gene11632	5570309	https://www.ncbi.nlm.nih.gov/gene/5570309	LOC5570309	142	155	164	154	95	111	118	106
gene11633	5570311	https://www.ncbi.nlm.nih.gov/gene/5570311	LOC5570311	353	329	564	477	531	410	509	455
gene11634	5570313	https://www.ncbi.nlm.nih.gov/gene/5570313	LOC5570313	8821	10044	13530	13622	3227	3409	3235	2580
gene11635	5570312	https://www.ncbi.nlm.nih.gov/gene/5570312	LOC5570312	428	562	499	512	133	189	126	140
gene11636	5570314	https://www.ncbi.nlm.nih.gov/gene/5570314	LOC5570314	279	259	326	293	55	141	111	70
gene11637	5570315	https://www.ncbi.nlm.nih.gov/gene/5570315	LOC5570315	1112	439	1303	1140	1243	775	1107	845
gene11638	5570316	https://www.ncbi.nlm.nih.gov/gene/5570316	LOC5570316	110	130	86	108	76	201	93	67
gene11639	110678413	https://www.ncbi.nlm.nih.gov/gene/110678413	LOC110678413	39	7	43	71	30	1	32	37
gene1164	5568484	https://www.ncbi.nlm.nih.gov/gene/5568484	LOC5568484	2694	1812	2653	3275	1934	1089	1520	947
gene11640	5570317	https://www.ncbi.nlm.nih.gov/gene/5570317	LOC5570317	81	37	302	31	134	32	180	44
gene11641	110677830	https://www.ncbi.nlm.nih.gov/gene/110677830	LOC110677830	0	0	0	0	0	0	0	0
gene11642	110678691	https://www.ncbi.nlm.nih.gov/gene/110678691	LOC110678691	0	0	0	0	0	0	0	0
gene11643	110678689	https://www.ncbi.nlm.nih.gov/gene/110678689	LOC110678689	0	0	0	0	0	2	0	0
gene11644	110678690	https://www.ncbi.nlm.nih.gov/gene/110678690	LOC110678690	0	0	0	0	0	0	0	0
gene11645	5575069	https://www.ncbi.nlm.nih.gov/gene/5575069	LOC5575069	0	0	0	0	0	0	0	0
gene11646	110679700	https://www.ncbi.nlm.nih.gov/gene/110679700	LOC110679700	1	1	0	0	0	2	0	0
gene11647	110678692	https://www.ncbi.nlm.nih.gov/gene/110678692	LOC110678692	0	0	0	0	0	0	0	0
gene11648	5570318	https://www.ncbi.nlm.nih.gov/gene/5570318	LOC5570318	15873	7979	17266	19327	6499	3987	6000	4605
gene11649	110679139	https://www.ncbi.nlm.nih.gov/gene/110679139	LOC110679139	0	0	0	0	0	0	0	0
gene1165	23687425	https://www.ncbi.nlm.nih.gov/gene/23687425	LOC23687425	2	4	9	0	2	5	1	4
gene11650	5570320	https://www.ncbi.nlm.nih.gov/gene/5570320	LOC5570320	0	0	0	0	0	0	0	0
gene11651	110678879	https://www.ncbi.nlm.nih.gov/gene/110678879	LOC110678879	0	0	0	1	0	0	0	1
gene11652	110678880	https://www.ncbi.nlm.nih.gov/gene/110678880	LOC110678880	0	0	0	0	0	0	0	1
gene11653	110678297	https://www.ncbi.nlm.nih.gov/gene/110678297	LOC110678297	3	3	17	1	2	2	7	1
gene11654	5570321	https://www.ncbi.nlm.nih.gov/gene/5570321	LOC5570321	0	2	8	1	0	3	1	0
gene11655	110677750	https://www.ncbi.nlm.nih.gov/gene/110677750	LOC110677750	0	0	0	0	0	0	0	0
gene11656	5571891	https://www.ncbi.nlm.nih.gov/gene/5571891	LOC5571891	84	97	345	94	102	70	74	37
gene11657	110677751	https://www.ncbi.nlm.nih.gov/gene/110677751	LOC110677751	0	0	0	0	0	0	0	0
gene11658	5571892	https://www.ncbi.nlm.nih.gov/gene/5571892	LOC5571892	95	33	91	56	46	44	71	45
gene11659	5571895	https://www.ncbi.nlm.nih.gov/gene/5571895	LOC5571895	237	161	289	263	163	158	155	85
gene1166	23687435	https://www.ncbi.nlm.nih.gov/gene/23687435	LOC23687435	0	0	0	0	0	1	0	0
gene11660	5571893	https://www.ncbi.nlm.nih.gov/gene/5571893	LOC5571893	2	2	8	7	4	12	23	10
gene11661	5571889	https://www.ncbi.nlm.nih.gov/gene/5571889	LOC5571889	283	337	261	235	57	55	47	45
gene11662	5571894	https://www.ncbi.nlm.nih.gov/gene/5571894	LOC5571894	371	167	490	340	71	40	72	29
gene11663	5571896	https://www.ncbi.nlm.nih.gov/gene/5571896	LOC5571896	1280	758	1295	1113	673	515	765	551
gene11664	110678766	https://www.ncbi.nlm.nih.gov/gene/110678766	LOC110678766	1	0	0	0	0	0	0	0
gene11665	5571900	https://www.ncbi.nlm.nih.gov/gene/5571900	LOC5571900	3127	1839	3526	3633	3320	2693	3221	2450
gene11666	110680004	https://www.ncbi.nlm.nih.gov/gene/110680004	Trnaa-agc	0	0	0	0	0	0	0	0
gene11667	110678843	https://www.ncbi.nlm.nih.gov/gene/110678843	LOC110678843	0	0	0	0	0	0	0	0
gene11668	5571898	https://www.ncbi.nlm.nih.gov/gene/5571898	LOC5571898	1587	863	2364	2197	1803	1055	1752	1070
gene11669	110679334	https://www.ncbi.nlm.nih.gov/gene/110679334	LOC110679334	0	0	0	0	0	0	0	0
gene1167	5566500	https://www.ncbi.nlm.nih.gov/gene/5566500	LOC5566500	4	15	24	6	15	4	9	16
gene11670	110679341	https://www.ncbi.nlm.nih.gov/gene/110679341	LOC110679341	0	0	0	0	0	0	0	0
gene11671	5571897	https://www.ncbi.nlm.nih.gov/gene/5571897	LOC5571897	213	158	224	173	55	78	100	65
gene11672	5571899	https://www.ncbi.nlm.nih.gov/gene/5571899	LOC5571899	226	183	285	237	159	157	159	123
gene11673	5571901	https://www.ncbi.nlm.nih.gov/gene/5571901	LOC5571901	0	0	1	0	0	0	0	0
gene11674	5570210	https://www.ncbi.nlm.nih.gov/gene/5570210	LOC5570210	5785	3193	4876	6300	17163	7071	11442	15395
gene11675	5570208	https://www.ncbi.nlm.nih.gov/gene/5570208	LOC5570208	660	273	375	406	143	80	118	72
gene11676	5570209	https://www.ncbi.nlm.nih.gov/gene/5570209	LOC5570209	0	0	0	0	0	0	0	0
gene11677	5570213	https://www.ncbi.nlm.nih.gov/gene/5570213	LOC5570213	1	1	0	0	1	0	3	7
gene11678	110677717	https://www.ncbi.nlm.nih.gov/gene/110677717	LOC110677717	12	43	15	3	114	177	142	36
gene11679	5570211	https://www.ncbi.nlm.nih.gov/gene/5570211	LOC5570211	9071	10649	9097	8742	16343	26009	19394	16815
gene1168	5566499	https://www.ncbi.nlm.nih.gov/gene/5566499	LOC5566499	61	53	138	107	91	67	111	77
gene11680	5570203	https://www.ncbi.nlm.nih.gov/gene/5570203	LOC5570203	403	265	464	450	449	552	540	438
gene11681	5570204	https://www.ncbi.nlm.nih.gov/gene/5570204	LOC5570204	1238	972	1725	1893	1012	763	1062	1058
gene11682	110678856	https://www.ncbi.nlm.nih.gov/gene/110678856	LOC110678856	6526	10564	5889	7444	9836	16250	4173	7464
gene11683	5570205	https://www.ncbi.nlm.nih.gov/gene/5570205	LOC5570205	4401	1817	2603	3004	1206	983	1241	905
gene11684	5570212	https://www.ncbi.nlm.nih.gov/gene/5570212	LOC5570212	267	139	258	237	135	106	143	105
gene11685	5570214	https://www.ncbi.nlm.nih.gov/gene/5570214	LOC5570214	5019	3087	5556	5131	4555	2656	3463	3130
gene11686	110678855	https://www.ncbi.nlm.nih.gov/gene/110678855	LOC110678855	6689	2561	2809	3892	3264	4274	2707	2226
gene11687	5570206	https://www.ncbi.nlm.nih.gov/gene/5570206	LOC5570206	94	106	90	117	74	110	83	80
gene11688	5570202	https://www.ncbi.nlm.nih.gov/gene/5570202	LOC5570202	1952	1067	2046	1824	1378	1034	1319	1136
gene11689	5570219	https://www.ncbi.nlm.nih.gov/gene/5570219	LOC5570219	6497	9551	6108	6303	8336	15322	9595	10181
gene1169	5566497	https://www.ncbi.nlm.nih.gov/gene/5566497	LOC5566497	0	0	2	0	0	1	0	0
gene11690	5570217	https://www.ncbi.nlm.nih.gov/gene/5570217	LOC5570217	1	0	0	2	1	0	1	0
gene11691	5570216	https://www.ncbi.nlm.nih.gov/gene/5570216	LOC5570216	0	0	1	4	2	2	6	10
gene11692	110678284	https://www.ncbi.nlm.nih.gov/gene/110678284	LOC110678284	0	0	3	2	5	2	3	0
gene11693	5570215	https://www.ncbi.nlm.nih.gov/gene/5570215	LOC5570215	2	1	2	1	0	0	1	0
gene11694	5570218	https://www.ncbi.nlm.nih.gov/gene/5570218	LOC5570218	285	268	306	247	132	183	179	176
gene11695	5570220	https://www.ncbi.nlm.nih.gov/gene/5570220	LOC5570220	36	38	35	29	27	27	34	26
gene11696	5570221	https://www.ncbi.nlm.nih.gov/gene/5570221	LOC5570221	56	90	52	40	24	164	32	18
gene11697	5570222	https://www.ncbi.nlm.nih.gov/gene/5570222	LOC5570222	37	104	62	55	32	93	57	72
gene11698	5570223	https://www.ncbi.nlm.nih.gov/gene/5570223	LOC5570223	321	802	523	644	326	793	441	424
gene11699	110677785	https://www.ncbi.nlm.nih.gov/gene/110677785	LOC110677785	7	5	3	2	1	6	9	6
gene117	5579819	https://www.ncbi.nlm.nih.gov/gene/5579819	LOC5579819	876	758	707	732	1223	1293	1263	1242
gene1170	5566490	https://www.ncbi.nlm.nih.gov/gene/5566490	LOC5566490	1	0	28	2	1	0	0	0
gene11700	5570225	https://www.ncbi.nlm.nih.gov/gene/5570225	LOC5570225	39	21	39	36	9	16	16	13
gene11701	5570226	https://www.ncbi.nlm.nih.gov/gene/5570226	LOC5570226	28	12	74	43	24	14	27	7
gene11702	110678426	https://www.ncbi.nlm.nih.gov/gene/110678426	LOC110678426	9	9	8	6	8	7	3	2
gene11703	5570227	https://www.ncbi.nlm.nih.gov/gene/5570227	LOC5570227	28	20	28	23	12	16	22	17
gene11704	5570228	https://www.ncbi.nlm.nih.gov/gene/5570228	LOC5570228	813	501	1087	856	807	418	926	565
gene11705	110679308	https://www.ncbi.nlm.nih.gov/gene/110679308	LOC110679308	0	0	0	0	0	0	0	0
gene11706	5570229	https://www.ncbi.nlm.nih.gov/gene/5570229	LOC5570229	129	82	753	591	341	103	427	339
gene11707	5570230	https://www.ncbi.nlm.nih.gov/gene/5570230	LOC5570230	1689	727	1184	855	2143	2122	3113	3331
gene11708	5570231	https://www.ncbi.nlm.nih.gov/gene/5570231	LOC5570231	6	15	60	3	6	12	17	5
gene11709	110679834	https://www.ncbi.nlm.nih.gov/gene/110679834	LOC110679834	284	120	74	61	685	1651	945	831
gene1171	5567617	https://www.ncbi.nlm.nih.gov/gene/5567617	LOC5567617	2	1	2	1	0	0	0	1
gene11710	5570233	https://www.ncbi.nlm.nih.gov/gene/5570233	LOC5570233	14261	7742	7933	9870	3211	2701	2772	2223
gene11711	5570234	https://www.ncbi.nlm.nih.gov/gene/5570234	LOC5570234	3415	1871	3389	3551	3191	2626	3399	3420
gene11712	5570235	https://www.ncbi.nlm.nih.gov/gene/5570235	LOC5570235	49	23	138	51	72	32	92	27
gene11713	5570236	https://www.ncbi.nlm.nih.gov/gene/5570236	LOC5570236	80	66	122	80	63	64	100	59
gene11714	110679211	https://www.ncbi.nlm.nih.gov/gene/110679211	LOC110679211	0	1	0	1	0	0	2	0
gene11715	110678927	https://www.ncbi.nlm.nih.gov/gene/110678927	LOC110678927	0	8	91	3	1	4	9	4
gene11716	5570237	https://www.ncbi.nlm.nih.gov/gene/5570237	LOC5570237	4988	2142	4733	4931	2488	1480	1911	1481
gene11717	110678885	https://www.ncbi.nlm.nih.gov/gene/110678885	LOC110678885	1	0	10	12	2	0	5	2
gene11718	5579028	https://www.ncbi.nlm.nih.gov/gene/5579028	LOC5579028	680	874	1091	785	1578	1993	1985	1449
gene11719	5579027	https://www.ncbi.nlm.nih.gov/gene/5579027	LOC5579027	7111	3900	6724	7107	3136	2689	2455	2332
gene1172	110675452	https://www.ncbi.nlm.nih.gov/gene/110675452	LOC110675452	0	0	0	1	1	1	1	0
gene11720	5579026	https://www.ncbi.nlm.nih.gov/gene/5579026	LOC5579026	223	133	346	295	115	70	172	92
gene11721	5579025	https://www.ncbi.nlm.nih.gov/gene/5579025	LOC5579025	577	470	700	633	302	213	334	204
gene11722	5579024	https://www.ncbi.nlm.nih.gov/gene/5579024	LOC5579024	497	370	330	354	112	154	146	114
gene11723	5579023	https://www.ncbi.nlm.nih.gov/gene/5579023	LOC5579023	2217	879	2334	2505	420	173	370	146
gene11724	5579029	https://www.ncbi.nlm.nih.gov/gene/5579029	LOC5579029	448	286	521	419	361	225	285	203
gene11725	5572840	https://www.ncbi.nlm.nih.gov/gene/5572840	LOC5572840	6210	2872	4398	4266	2394	1073	1848	1012
gene11726	110680005	https://www.ncbi.nlm.nih.gov/gene/110680005	Trnad-guc	0	0	0	0	0	0	0	0
gene11727	110679892	https://www.ncbi.nlm.nih.gov/gene/110679892	Trnad-guc	0	0	0	0	0	0	0	0
gene11728	5572836	https://www.ncbi.nlm.nih.gov/gene/5572836	LOC5572836	5638	2450	3396	3612	3618	2619	3798	3347
gene11729	5572832	https://www.ncbi.nlm.nih.gov/gene/5572832	LOC5572832	607	346	668	592	504	440	498	521
gene1173	5566491	https://www.ncbi.nlm.nih.gov/gene/5566491	LOC5566491	0	0	1	0	0	0	1	0
gene11730	5572835	https://www.ncbi.nlm.nih.gov/gene/5572835	LOC5572835	116	126	240	126	102	99	106	70
gene11731	110677674	https://www.ncbi.nlm.nih.gov/gene/110677674	LOC110677674	3	3	8	3	0	1	8	3
gene11732	110677673	https://www.ncbi.nlm.nih.gov/gene/110677673	LOC110677673	3	4	9	5	1	7	2	2
gene11733	5572837	https://www.ncbi.nlm.nih.gov/gene/5572837	LOC5572837	1397	1591	3733	2992	4086	2496	4600	3273
gene11734	5572841	https://www.ncbi.nlm.nih.gov/gene/5572841	LOC5572841	0	0	2	0	0	0	0	0
gene11735	5572846	https://www.ncbi.nlm.nih.gov/gene/5572846	LOC5572846	0	0	0	0	0	0	0	0
gene11736	5572845	https://www.ncbi.nlm.nih.gov/gene/5572845	LOC5572845	1252	777	1321	1138	657	587	830	695
gene11737	110680006	https://www.ncbi.nlm.nih.gov/gene/110680006	Trnaa-agc	0	0	0	0	0	0	0	0
gene11738	110677946	https://www.ncbi.nlm.nih.gov/gene/110677946	LOC110677946	0	0	0	0	0	0	1	0
gene11739	5572847	https://www.ncbi.nlm.nih.gov/gene/5572847	LOC5572847	2081	1069	1612	1627	870	586	829	651
gene1174	5566493	https://www.ncbi.nlm.nih.gov/gene/5566493	LOC5566493	46411	31385	41853	50381	51173	31961	49722	40384
gene11740	5572843	https://www.ncbi.nlm.nih.gov/gene/5572843	LOC5572843	12136	8919	12455	14403	5101	4828	5991	4950
gene11741	5572842	https://www.ncbi.nlm.nih.gov/gene/5572842	LOC5572842	334	197	338	315	30	89	16	17
gene11742	5572844	https://www.ncbi.nlm.nih.gov/gene/5572844	LOC5572844	0	1	3	2	0	2	0	1
gene11743	5564321	https://www.ncbi.nlm.nih.gov/gene/5564321	LOC5564321	460	269	439	367	1580	1293	1429	1530
gene11744	110678657	https://www.ncbi.nlm.nih.gov/gene/110678657	LOC110678657	0	0	4	1	0	0	2	0
gene11745	5564307	https://www.ncbi.nlm.nih.gov/gene/5564307	LOC5564307	0	6	4	0	1	25	1	1
gene11746	5564312	https://www.ncbi.nlm.nih.gov/gene/5564312	LOC5564312	35	22	43	37	15	14	22	12
gene11747	5564303	https://www.ncbi.nlm.nih.gov/gene/5564303	LOC5564303	1544	1079	1634	1393	4429	2677	3081	2070
gene11748	110680008	https://www.ncbi.nlm.nih.gov/gene/110680008	Trnam-cau	0	0	0	0	0	0	0	0
gene11749	5564314	https://www.ncbi.nlm.nih.gov/gene/5564314	LOC5564314	1427	770	1886	1851	1679	3675	2624	2147
gene1175	110674947	https://www.ncbi.nlm.nih.gov/gene/110674947	Trnaf-aaa	0	0	0	0	0	0	0	0
gene11750	5564326	https://www.ncbi.nlm.nih.gov/gene/5564326	LOC5564326	1198	744	1520	1980	643	416	606	426
gene11751	110679135	https://www.ncbi.nlm.nih.gov/gene/110679135	LOC110679135	20	9	40	49	12	15	12	15
gene11752	5564297	https://www.ncbi.nlm.nih.gov/gene/5564297	LOC5564297	632	596	937	463	825	1853	1732	1228
gene11753	5564310	https://www.ncbi.nlm.nih.gov/gene/5564310	LOC5564310	18	11	63	16	107	76	345	213
gene11754	5564320	https://www.ncbi.nlm.nih.gov/gene/5564320	LOC5564320	238	229	292	237	252	320	232	187
gene11755	5564319	https://www.ncbi.nlm.nih.gov/gene/5564319	LOC5564319	1281	739	1231	1206	892	661	935	823
gene11756	5564323	https://www.ncbi.nlm.nih.gov/gene/5564323	LOC5564323	366	188	533	577	645	473	703	444
gene11757	5564325	https://www.ncbi.nlm.nih.gov/gene/5564325	LOC5564325	256	149	279	234	272	228	269	254
gene11758	110677861	https://www.ncbi.nlm.nih.gov/gene/110677861	LOC110677861	76	85	34	34	215	134	244	328
gene11759	5564316	https://www.ncbi.nlm.nih.gov/gene/5564316	LOC5564316	52	26	30	32	69	15	34	47
gene1176	5566495	https://www.ncbi.nlm.nih.gov/gene/5566495	LOC5566495	6360	3970	6623	8588	4290	1913	4004	3085
gene11760	110678961	https://www.ncbi.nlm.nih.gov/gene/110678961	LOC110678961	0	0	1	0	0	0	0	0
gene11761	5573308	https://www.ncbi.nlm.nih.gov/gene/5573308	LOC5573308	0	3	5	0	8	2	6	0
gene11762	5573303	https://www.ncbi.nlm.nih.gov/gene/5573303	LOC5573303	3	0	4	1	12	2	10	1
gene11763	110680001	https://www.ncbi.nlm.nih.gov/gene/110680001	Trnaa-agc	0	0	0	0	0	0	0	0
gene11764	110679717	https://www.ncbi.nlm.nih.gov/gene/110679717	LOC110679717	0	0	1	0	0	0	0	0
gene11765	5573301	https://www.ncbi.nlm.nih.gov/gene/5573301	LOC5573301	0	2	0	0	0	0	0	0
gene11766	5573307	https://www.ncbi.nlm.nih.gov/gene/5573307	LOC5573307	1	2	3	0	0	0	0	1
gene11767	5573304	https://www.ncbi.nlm.nih.gov/gene/5573304	LOC5573304	2	2	5	4	12	4	4	3
gene11768	5570144	https://www.ncbi.nlm.nih.gov/gene/5570144	LOC5570144	2964	1106	2977	3001	2696	1393	2692	1965
gene11769	5570142	https://www.ncbi.nlm.nih.gov/gene/5570142	LOC5570142	429	378	412	255	622	421	413	370
gene1177	110675460	https://www.ncbi.nlm.nih.gov/gene/110675460	LOC110675460	0	0	0	0	0	0	0	0
gene11770	5570143	https://www.ncbi.nlm.nih.gov/gene/5570143	LOC5570143	0	0	0	0	0	0	0	0
gene11771	110678075	https://www.ncbi.nlm.nih.gov/gene/110678075	LOC110678075	0	0	0	0	0	0	0	0
gene11772	5570141	https://www.ncbi.nlm.nih.gov/gene/5570141	LOC5570141	38	37	84	64	33	27	42	30
gene11773	5570140	https://www.ncbi.nlm.nih.gov/gene/5570140	LOC5570140	0	2	3	2	1	1	0	2
gene11774	5570139	https://www.ncbi.nlm.nih.gov/gene/5570139	LOC5570139	58903	53540	44788	47112	23204	27790	23957	18558
gene11775	5570138	https://www.ncbi.nlm.nih.gov/gene/5570138	LOC5570138	1025	482	1064	882	601	440	503	481
gene11776	5570137	https://www.ncbi.nlm.nih.gov/gene/5570137	LOC5570137	276	185	351	280	430	465	499	391
gene11777	5570136	https://www.ncbi.nlm.nih.gov/gene/5570136	LOC5570136	1299	1102	1510	1650	7138	5086	5451	6497
gene11778	110678076	https://www.ncbi.nlm.nih.gov/gene/110678076	LOC110678076	0	1	3	7	2	0	0	2
gene11779	110678077	https://www.ncbi.nlm.nih.gov/gene/110678077	LOC110678077	0	0	0	1	0	0	0	0
gene1178	5566496	https://www.ncbi.nlm.nih.gov/gene/5566496	LOC5566496	10	8	8	11	7	10	5	5
gene11780	23687765	https://www.ncbi.nlm.nih.gov/gene/23687765	LOC23687765	43	64	115	57	433	94	299	82
gene11781	5570135	https://www.ncbi.nlm.nih.gov/gene/5570135	LOC5570135	27	29	95	25	269	71	79	37
gene11782	23687565	https://www.ncbi.nlm.nih.gov/gene/23687565	LOC23687565	7	2	4	1	7	6	1	4
gene11783	23687801	https://www.ncbi.nlm.nih.gov/gene/23687801	LOC23687801	1	7	5	3	2	23	2	4
gene11784	23687564	https://www.ncbi.nlm.nih.gov/gene/23687564	LOC23687564	31	29	97	23	1047	27	135	40
gene11785	110679821	https://www.ncbi.nlm.nih.gov/gene/110679821	LOC110679821	2	1	3	0	24	0	10	0
gene11786	110679824	https://www.ncbi.nlm.nih.gov/gene/110679824	LOC110679824	2	1	4	1	59	2	10	1
gene11787	110678078	https://www.ncbi.nlm.nih.gov/gene/110678078	LOC110678078	1	3	5	0	21	3	22	0
gene11788	23687800	https://www.ncbi.nlm.nih.gov/gene/23687800	LOC23687800	0	0	2	3	124	0	18	0
gene11789	110679826	https://www.ncbi.nlm.nih.gov/gene/110679826	LOC110679826	0	0	0	5	37	0	6	0
gene1179	5571316	https://www.ncbi.nlm.nih.gov/gene/5571316	LOC5571316	0	0	7	7	1	0	1	0
gene11790	5570134	https://www.ncbi.nlm.nih.gov/gene/5570134	LOC5570134	1108	859	861	898	1194	820	907	955
gene11791	5570133	https://www.ncbi.nlm.nih.gov/gene/5570133	LOC5570133	0	1	8	3	0	0	0	2
gene11792	5570132	https://www.ncbi.nlm.nih.gov/gene/5570132	LOC5570132	1	0	5	3	3	0	0	2
gene11793	5570130	https://www.ncbi.nlm.nih.gov/gene/5570130	LOC5570130	54	17	70	53	36	17	25	23
gene11794	110678079	https://www.ncbi.nlm.nih.gov/gene/110678079	LOC110678079	5	0	6	3	1	0	4	0
gene11795	5567846	https://www.ncbi.nlm.nih.gov/gene/5567846	LOC5567846	0	0	0	0	0	0	0	0
[truncated: 17,612 more rows]

## Sheet: TPM
ID	NCBI_gene	NCBI_link	Locus	NBF.WT.midgut.TPM	NBF.TADV-A.midgut.TPM	NBF.TADV-B.midgut.TPM	NBF.TADV-C.midgut.TPM	PBM.WT.midgut.TPM	PBM.TADV-A.midgut.TPM	PBM.TADV-B.midgut.TPM	PBM.TADV-C.midgut.TPM
1C19				0	61.0883	62.1563	498.091	0	140.835	1047	2423.15
gene0	110674347	https://www.ncbi.nlm.nih.gov/gene/110674347	LOC110674347	0.731621	0.0689917	0.515682	0.522751	0.180763	0.080889	0.343363	0.175081
gene1	110674348	https://www.ncbi.nlm.nih.gov/gene/110674348	LOC110674348	0	0	0	0	0	0	0	0
gene10	5575832	https://www.ncbi.nlm.nih.gov/gene/5575832	LOC5575832	1.87231	0.552906	0.764033	0.551543	0.610705	1.15669	1.57821	1.32058
gene100	5572018	https://www.ncbi.nlm.nih.gov/gene/5572018	LOC5572018	0.996796	0.0164496	0.281036	0.178056	0.280144	0.135004	0.307003	0.125233
gene1000	110674341	https://www.ncbi.nlm.nih.gov/gene/110674341	LOC110674341	0	0	0.0266582	0	0	0	0	0
gene10000	5575167	https://www.ncbi.nlm.nih.gov/gene/5575167	LOC5575167	0	0	0	0	0	0	0	0
gene10001	5575166	https://www.ncbi.nlm.nih.gov/gene/5575166	LOC5575166	7.42957	3.63491	6.94943	6.66998	4.38393	3.58527	4.06318	2.88444
gene10002	5575165	https://www.ncbi.nlm.nih.gov/gene/5575165	LOC5575165	3.57957	1.74647	2.88871	2.81711	1.25612	1.56584	1.91734	1.65115
gene10003	5575164	https://www.ncbi.nlm.nih.gov/gene/5575164	LOC5575164	0.352859	0.249559	0.373068	0.306148	0.348726	0.331607	0.310506	0.337765
gene10004	5575163	https://www.ncbi.nlm.nih.gov/gene/5575163	LOC5575163	0.0412418	0.0816709	1.03196	0.147339	0.267479	0.191509	0.372593	0.3627
gene10005	110676908	https://www.ncbi.nlm.nih.gov/gene/110676908	LOC110676908	1.08961	0.2877	0.307204	0.0778539	0	0.168656	0.178981	0.182525
gene10006	5575162	https://www.ncbi.nlm.nih.gov/gene/5575162	LOC5575162	134.919	57.1384	88.03	93.1745	88.0023	84.1191	77.5501	64.4287
gene10007	5575161	https://www.ncbi.nlm.nih.gov/gene/5575161	LOC5575161	0.620023	0.227376	1.09256	0.467626	0.268083	0.346562	0.56581	0.288507
gene10008	5575159	https://www.ncbi.nlm.nih.gov/gene/5575159	LOC5575159	10.5048	3.80288	10.8204	10.0622	9.39047	4.62675	9.15341	6.80713
gene10009	5575158	https://www.ncbi.nlm.nih.gov/gene/5575158	LOC5575158	0	0	0.120811	0.14696	0.0889306	0	0.112617	0.0287118
gene1001	110674346	https://www.ncbi.nlm.nih.gov/gene/110674346	LOC110674346	0	0	0.0263625	0	0	0	0	0
gene10010	110675930	https://www.ncbi.nlm.nih.gov/gene/110675930	LOC110675930	0	0	0	0	0	0	0	0
gene10011	5575157	https://www.ncbi.nlm.nih.gov/gene/5575157	LOC5575157	0	0	0	0	0	0	0.033634	0
gene10012	5575155	https://www.ncbi.nlm.nih.gov/gene/5575155	LOC5575155	0.165197	0.0908722	0.0970326	0.0983629	0.190473	0.14916	0.0452259	0.0461215
gene10013	5575153	https://www.ncbi.nlm.nih.gov/gene/5575153	LOC5575153	0.229803	0.0606771	0.0323952	0.0985181	0.0794889	0	0	0.0384952
gene10014	5575152	https://www.ncbi.nlm.nih.gov/gene/5575152	LOC5575152	38.9417	24.1668	25.1039	25.184	10.0287	11.4173	11.6026	8.88024
gene10015	5575149	https://www.ncbi.nlm.nih.gov/gene/5575149	LOC5575149	0	0	0	0.0111391	0.0179751	0	0.00426801	0
gene10016	5575148	https://www.ncbi.nlm.nih.gov/gene/5575148	LOC5575148	0	0	0.056126	0.0341373	0.110174	0.0369761	0.0261598	0.0266778
gene10017	5575147	https://www.ncbi.nlm.nih.gov/gene/5575147	LOC5575147	16.1325	5.47665	10.2571	9.08034	4.15671	2.85381	3.56931	3.03333
gene10018	5566387	https://www.ncbi.nlm.nih.gov/gene/5566387	LOC5566387	19.3681	9.1563	16.7347	14.0393	11.5096	10.4275	13.4096	9.46291
gene10019	5566385	https://www.ncbi.nlm.nih.gov/gene/5566385	LOC5566385	11.9256	4.17793	13.2706	13.7612	12.2098	6.5963	12.3459	6.43135
gene1002	5572394	https://www.ncbi.nlm.nih.gov/gene/5572394	LOC5572394	0.0808545	0.106744	0.490115	0.0577714	0.825043	0.938635	0.810157	0.446961
gene10020	5566375	https://www.ncbi.nlm.nih.gov/gene/5566375	LOC5566375	14.5119	5.79047	11.0531	10.632	9.88952	9.23641	12.488	11.4291
gene10021	110675931	https://www.ncbi.nlm.nih.gov/gene/110675931	LOC110675931	0	0	0	0	0	0	0	0
gene10022	5566374	https://www.ncbi.nlm.nih.gov/gene/5566374	LOC5566374	0	0.0491195	0.0874157	0.0886142	0.386089	0.0383933	0.0611154	0.249303
gene10023	110676910	https://www.ncbi.nlm.nih.gov/gene/110676910	LOC110676910	0	0	0	0	0	0	0	0
gene10024	5566384	https://www.ncbi.nlm.nih.gov/gene/5566384	LOC5566384	0.29115	0.170833	0.0684054	0.20803	0.181835	0.200293	0.106277	0.189668
gene10025	5566382	https://www.ncbi.nlm.nih.gov/gene/5566382	LOC5566382	8.52803	5.41375	9.15713	9.01041	13.5018	8.83289	12.9651	11.003
gene10026	5566397	https://www.ncbi.nlm.nih.gov/gene/5566397	LOC5566397	18.1745	8.30044	12.0029	13.0223	8.43053	8.53011	8.17424	8.14423
gene10027	5566398	https://www.ncbi.nlm.nih.gov/gene/5566398	LOC5566398	25.2344	12.601	25.8711	18.7327	10.4856	8.24302	12.1794	8.57774
gene10028	5566369	https://www.ncbi.nlm.nih.gov/gene/5566369	LOC5566369	0.0430861	0	0.0303692	0	0.111776	0	0	0.216526
gene10029	5566381	https://www.ncbi.nlm.nih.gov/gene/5566381	LOC5566381	9.10637	6.0111	8.66297	10.6873	5.55967	6.14515	7.87889	6.92226
gene1003	5572392	https://www.ncbi.nlm.nih.gov/gene/5572392	LOC5572392	0.128211	0.108813	0.322749	0.0130869	0.205903	0.0141752	0.0601719	0.0613635
gene10030	5569446	https://www.ncbi.nlm.nih.gov/gene/5569446	LOC5569446	4.01704	1.25157	3.08812	3.01564	2.38067	2.27986	3.44878	1.91107
gene10031	110677336	https://www.ncbi.nlm.nih.gov/gene/110677336	Trnaa-ggc	0	0	0	0	0	0	0	0
gene10032	5569445	https://www.ncbi.nlm.nih.gov/gene/5569445	LOC5569445	7.10351	10.0436	7.30038	6.31986	18.8246	29.3679	24.6917	31.8596
gene10033	5569444	https://www.ncbi.nlm.nih.gov/gene/5569444	LOC5569444	9.77233	3.42137	7.89013	9.07846	5.54038	3.62137	4.71514	5.53205
gene10034	5569441	https://www.ncbi.nlm.nih.gov/gene/5569441	LOC5569441	10.0268	1.99994	8.06211	7.37583	1.44227	0.572839	1.28876	0.562083
gene10035	5569442	https://www.ncbi.nlm.nih.gov/gene/5569442	LOC5569442	13.579	2.01093	4.52755	2.86851	13.0698	16.4126	29.2098	12.9953
gene10036	5569439	https://www.ncbi.nlm.nih.gov/gene/5569439	LOC5569439	0.136691	0.180459	0.302803	0.0418574	0.13509	0.196466	0.0641516	0.130844
gene10037	5569440	https://www.ncbi.nlm.nih.gov/gene/5569440	LOC5569440	0.0580757	0.00766713	0.0409345	0.00829914	0.0301326	0	0.0190792	0.00972849
gene10038	5569437	https://www.ncbi.nlm.nih.gov/gene/5569437	LOC5569437	0	0	0	0	0	0.0523048	0.0555067	0
gene10039	110675936	https://www.ncbi.nlm.nih.gov/gene/110675936	LOC110675936	0.230051	0	0.162151	0	0.0497341	0	0.094471	0
gene1004	110674389	https://www.ncbi.nlm.nih.gov/gene/110674389	LOC110674389	0	0	0	0	0	0	0	0
gene10040	110675215	https://www.ncbi.nlm.nih.gov/gene/110675215	LOC110675215	0.0088726	0	0.00625384	0	0	0	0	0
gene10041	5577296	https://www.ncbi.nlm.nih.gov/gene/5577296	LOC5577296	0.267289	0.105862	0.169558	0	0.0231138	0.0413725	0	0.0447746
gene10042	5577300	https://www.ncbi.nlm.nih.gov/gene/5577300	LOC5577300	0.0296205	0.0195524	0.167023	0	0	0.114621	0.0243275	0.0248092
gene10043	5577302	https://www.ncbi.nlm.nih.gov/gene/5577302	LOC5577302	0.0352028	0	0.0248126	0	0	0	0	0
gene10044	5577301	https://www.ncbi.nlm.nih.gov/gene/5577301	LOC5577301	1.42376	0.577083	1.7958	0.76743	0.950396	0.618604	1.31294	0.606709
gene10045	5577299	https://www.ncbi.nlm.nih.gov/gene/5577299	LOC5577299	0	0	0.180797	0	0	0	0.0234076	0
gene10046	5577304	https://www.ncbi.nlm.nih.gov/gene/5577304	LOC5577304	5.93391	1.56111	5.06144	3.90189	1.93355	1.13147	2.78994	1.51263
gene10047	110676912	https://www.ncbi.nlm.nih.gov/gene/110676912	LOC110676912	0	0	0	0	0	0	0	0
gene10048	110675937	https://www.ncbi.nlm.nih.gov/gene/110675937	LOC110675937	0	0	0	0	0	0	0	0
gene10049	110675938	https://www.ncbi.nlm.nih.gov/gene/110675938	LOC110675938	0.618427	0.408223	0.0871795	0	0.7487	0.574343	0.304751	0
gene1005	110674382	https://www.ncbi.nlm.nih.gov/gene/110674382	LOC110674382	0	0	0	0	0	0	0	0
gene10050	110675939	https://www.ncbi.nlm.nih.gov/gene/110675939	LOC110675939	0	0	0	0	0	0	0	0
gene10051	5577303	https://www.ncbi.nlm.nih.gov/gene/5577303	LOC5577303	16.6269	5.34137	9.64902	6.73207	2.77977	3.38859	2.32149	1.39262
gene10052	5577305	https://www.ncbi.nlm.nih.gov/gene/5577305	LOC5577305	0	0	0	0	0	0.0549114	0	0
gene10053	5577298	https://www.ncbi.nlm.nih.gov/gene/5577298	LOC5577298	0	0	0.0243052	0.0246384	0	0	0	0
gene10054	5572422	https://www.ncbi.nlm.nih.gov/gene/5572422	LOC5572422	0.0118734	0	0.0669518	0.0169674	0	0.0551352	0.0877656	0.0298345
gene10055	110676913	https://www.ncbi.nlm.nih.gov/gene/110676913	LOC110676913	0	0	0	0	0	0	0	0
gene10056	5572424	https://www.ncbi.nlm.nih.gov/gene/5572424	LOC5572424	0	0	0	0	0	0	0.0624945	0
gene10057	110675940	https://www.ncbi.nlm.nih.gov/gene/110675940	LOC110675940	0	0	0	0.0523777	0	0	0	0
gene10058	110675941	https://www.ncbi.nlm.nih.gov/gene/110675941	LOC110675941	0	0	0	0	0	0	0	0
gene10059	110675942	https://www.ncbi.nlm.nih.gov/gene/110675942	LOC110675942	0	0	0	0	0	0	0	0
gene1006	5572391	https://www.ncbi.nlm.nih.gov/gene/5572391	LOC5572391	6.2546	5.41551	5.25304	4.39644	21.0201	28.1322	29.1205	29.1018
gene10060	5572434	https://www.ncbi.nlm.nih.gov/gene/5572434	LOC5572434	0	0	0	0	0	0	0	0
gene10061	5572433	https://www.ncbi.nlm.nih.gov/gene/5572433	LOC5572433	7.37437	2.32226	3.57648	3.04543	2.80822	2.82744	2.33374	1.6433
gene10062	110676914	https://www.ncbi.nlm.nih.gov/gene/110676914	LOC110676914	0	0	0.0628955	0	0	0	0	0
gene10063	110676915	https://www.ncbi.nlm.nih.gov/gene/110676915	LOC110676915	0	0	0	0	0	0	0	0
gene10064	110676916	https://www.ncbi.nlm.nih.gov/gene/110676916	LOC110676916	0	0	0	0.0482891	0	0	0.0555067	0
gene10065	110675943	https://www.ncbi.nlm.nih.gov/gene/110675943	LOC110675943	0	0	0	0	0	0	0	0
gene10066	5572432	https://www.ncbi.nlm.nih.gov/gene/5572432	LOC5572432	30.8706	20.6449	31.6041	33.3633	14.1208	16.6328	16.3209	14.6378
gene10067	5572431	https://www.ncbi.nlm.nih.gov/gene/5572431	LOC5572431	9.23843	3.15209	4.82034	4.25205	5.78938	3.67709	4.90729	2.51228
gene10068	5572430	https://www.ncbi.nlm.nih.gov/gene/5572430	LOC5572430	54.9909	30.4217	34.1266	30.643	49.5686	43.6089	41.3935	36.5615
gene10069	5572429	https://www.ncbi.nlm.nih.gov/gene/5572429	LOC5572429	0.132429	0	0.168016	0.246017	0.664204	0	0	0
gene1007	5572395	https://www.ncbi.nlm.nih.gov/gene/5572395	LOC5572395	2.31076	1.03968	2.28607	2.20635	1.44267	0.978387	1.22551	0.772433
gene10070	110676918	https://www.ncbi.nlm.nih.gov/gene/110676918	LOC110676918	0.0356732	0.0470957	0.502884	0.0254889	0.678665	0.0828257	0.0585973	0.0298788
gene10071	5572428	https://www.ncbi.nlm.nih.gov/gene/5572428	LOC5572428	0.997869	0.464959	1.43772	0.807355	7.61389	0.442926	0.530301	0.565384
gene10072	5572427	https://www.ncbi.nlm.nih.gov/gene/5572427	LOC5572427	13.7951	3.91939	2.60629	9.19626	17.5865	20.61	12.7025	30.911
gene10073	5572435	https://www.ncbi.nlm.nih.gov/gene/5572435	LOC5572435	0.127882	0	0	0	0	0	0.105031	0
gene10074	5572436	https://www.ncbi.nlm.nih.gov/gene/5572436	LOC5572436	7.04928	2.30279	3.4255	7.01369	4.5771	7.35489	3.67532	5.5214
gene10075	110676919	https://www.ncbi.nlm.nih.gov/gene/110676919	LOC110676919	0	0	0	0	0	0	0	0
gene10076	110676920	https://www.ncbi.nlm.nih.gov/gene/110676920	LOC110676920	0.0957207	0.0421234	0.0674686	0.0227978	0.137958	0.0740811	0.0262054	0.160346
gene10077	5572437	https://www.ncbi.nlm.nih.gov/gene/5572437	LOC5572437	0.937559	0.705119	0.59042	0.571059	1.22278	1.1122	1.60947	0.669412
gene10078	5572438	https://www.ncbi.nlm.nih.gov/gene/5572438	LOC5572438	3.49296	1.51636	2.30675	4.85661	1.85042	3.09297	5.53082	6.16748
gene10079	5572439	https://www.ncbi.nlm.nih.gov/gene/5572439	LOC5572439	0	0	0	0	0	0	0	0
gene1008	110674430	https://www.ncbi.nlm.nih.gov/gene/110674430	LOC110674430	0	0	0	0	0	0	0	0
gene10080	5572440	https://www.ncbi.nlm.nih.gov/gene/5572440	LOC5572440	4.4861	2.14796	3.18429	3.38595	5.31363	3.19075	4.69639	7.7133
gene10081	5572441	https://www.ncbi.nlm.nih.gov/gene/5572441	LOC5572441	27.0758	20.6363	20.1728	27.4619	31.5152	49.7709	56.3689	51.6216
gene10082	110676921	https://www.ncbi.nlm.nih.gov/gene/110676921	LOC110676921	0.221233	0	0.21831	0.0632294	0.0382623	0.0684875	0.07268	0.0370596
gene10083	5572443	https://www.ncbi.nlm.nih.gov/gene/5572443	LOC5572443	0.0377543	0	0.133055	0	0	0.0292192	0.0310079	0.0948657
gene10084	5572444	https://www.ncbi.nlm.nih.gov/gene/5572444	LOC5572444	23.9354	10.4436	17.1366	18.4061	14.2813	13.0382	14.3938	13.3398
gene10085	5572446	https://www.ncbi.nlm.nih.gov/gene/5572446	LOC5572446	7.51697	5.59661	6.65371	3.87209	2.87223	4.12644	5.02514	3.44083
gene10086	5572447	https://www.ncbi.nlm.nih.gov/gene/5572447	LOC5572447	28.0491	19.4476	24.6063	21.1949	12.215	20.8491	15.7447	14.2818
gene10087	110676922	https://www.ncbi.nlm.nih.gov/gene/110676922	LOC110676922	0	0	0	0	0	0	0	0
gene10088	5572448	https://www.ncbi.nlm.nih.gov/gene/5572448	LOC5572448	23.7878	15.4148	21.908	19.0191	8.09639	11.1219	8.36024	6.79328
gene10089	5572449	https://www.ncbi.nlm.nih.gov/gene/5572449	LOC5572449	0.397799	2.84212	0.610256	0.35111	2.95433	5.12511	3.59387	1.72472
gene1009	5572390	https://www.ncbi.nlm.nih.gov/gene/5572390	LOC5572390	30.2981	21.2645	22.0308	21.2205	13.2555	22.151	12.3928	11.6352
gene10090	5572451	https://www.ncbi.nlm.nih.gov/gene/5572451	LOC5572451	0	0	0.029593	0	0	0.0324934	0	0
gene10091	5572450	https://www.ncbi.nlm.nih.gov/gene/5572450	LOC5572450	19.3717	1.63601	3.39345	3.21607	5.78919	10.9135	22.2742	17.0126
gene10092	5572452	https://www.ncbi.nlm.nih.gov/gene/5572452	LOC5572452	0.0693013	0.0914914	0.0976938	0.173308	0.0599284	0.160903	0.0284588	0.174134
gene10093	5572453	https://www.ncbi.nlm.nih.gov/gene/5572453	LOC5572453	13.795	2.59961	1.71309	1.54362	2.43255	8.44703	19.4069	16.4361
gene10094	5572454	https://www.ncbi.nlm.nih.gov/gene/5572454	LOC5572454	1.46828	1.05134	1.21909	1.09355	3.19575	2.09934	2.2483	2.34493
gene10095	110675216	https://www.ncbi.nlm.nih.gov/gene/110675216	LOC110675216	0	0	0	0	0	0	0	0
gene10096	110676923	https://www.ncbi.nlm.nih.gov/gene/110676923	LOC110676923	0	0	0	0	0	0.0618266	0	0
gene10097	23687804	https://www.ncbi.nlm.nih.gov/gene/23687804	LOC23687804	0	0	0.0704508	0	0	0	0	0
gene10098	110676925	https://www.ncbi.nlm.nih.gov/gene/110676925	LOC110676925	0	0	0	0	0	0	0	0
gene10099	110675217	https://www.ncbi.nlm.nih.gov/gene/110675217	LOC110675217	0	0	0	0	0	0	0	0
gene101	5572019	https://www.ncbi.nlm.nih.gov/gene/5572019	LOC5572019	1.32572	0.121941	0.574444	0.31057	0.404064	0.100919	0.624733	0.191131
gene1010	5577441	https://www.ncbi.nlm.nih.gov/gene/5577441	LOC5577441	0	0	0.0278759	0.0423871	0.0512998	0.030608	0.0162408	0.0165625
gene10100	5572455	https://www.ncbi.nlm.nih.gov/gene/5572455	LOC5572455	0	0	0	0	0.0680636	0	0	0.0659243
gene10101	110676924	https://www.ncbi.nlm.nih.gov/gene/110676924	LOC110676924	0	0	0	0	0	0	0	0
gene10102	5572456	https://www.ncbi.nlm.nih.gov/gene/5572456	LOC5572456	0	0	0.0793655	0	0	0	0	0
gene10103	5572457	https://www.ncbi.nlm.nih.gov/gene/5572457	LOC5572457	11.0645	6.08439	10.224	9.27724	10.2257	5.85826	9.99459	8.50893
gene10104	5572458	https://www.ncbi.nlm.nih.gov/gene/5572458	LOC5572458	6.56882	5.55749	5.70601	2.28064	2.84019	3.32953	2.96346	2.16974
gene10105	5572459	https://www.ncbi.nlm.nih.gov/gene/5572459	LOC5572459	7.24843	2.17061	6.65422	3.89063	2.66011	1.91553	3.39767	2.90227
gene10106	5572460	https://www.ncbi.nlm.nih.gov/gene/5572460	LOC5572460	39.5224	30.9854	14.3762	13.0131	12.8432	18.458	10.1374	10.1436
gene10107	5572461	https://www.ncbi.nlm.nih.gov/gene/5572461	LOC5572461	6.20226	2.53024	3.31758	3.00313	2.98119	4.55646	5.31375	3.89612
gene10108	5572463	https://www.ncbi.nlm.nih.gov/gene/5572463	LOC5572463	42.8884	17.1197	28.8638	32.8841	29.1641	14.9732	21.1789	19.4877
gene10109	5572464	https://www.ncbi.nlm.nih.gov/gene/5572464	LOC5572464	59.793	22.2463	23.0903	18.1766	6.0167	4.71169	6.25015	3.0352
gene1011	110674560	https://www.ncbi.nlm.nih.gov/gene/110674560	LOC110674560	0	0	0	0	0	0	0	0
gene10110	5572466	https://www.ncbi.nlm.nih.gov/gene/5572466	LOC5572466	1.77204	1.36034	2.05394	1.85701	1.941	1.46286	2.83531	1.93497
gene10111	5572468	https://www.ncbi.nlm.nih.gov/gene/5572468	LOC5572468	17.0103	10.7658	12.9779	12.6883	29.0961	35.082	24.5638	37.4971
gene10112	5565305	https://www.ncbi.nlm.nih.gov/gene/5565305	LOC5565305	0.22605	0.106582	0.14795	0.0807577	0.20944	0.112466	0.172395	0.0676189
gene10113	5565327	https://www.ncbi.nlm.nih.gov/gene/5565327	LOC5565327	10.5199	3.63778	11.1686	9.23983	12.1452	6.40187	8.02167	4.57012
gene10114	110676927	https://www.ncbi.nlm.nih.gov/gene/110676927	LOC110676927	0.242993	0.106933	0.342546	0	0.233476	0.292537	0.221746	0.0904549
gene10115	110676929	https://www.ncbi.nlm.nih.gov/gene/110676929	LOC110676929	0.0695647	0	0.0980651	0.198819	0	0	0.0571339	0.0582653
gene10116	5565328	https://www.ncbi.nlm.nih.gov/gene/5565328	LOC5565328	21.7331	12.1079	16.4808	14.6019	19.4025	14.1098	17.6821	12.8492
gene10117	110676928	https://www.ncbi.nlm.nih.gov/gene/110676928	LOC110676928	0	0	0	0	0	0	0	0
gene10118	5565324	https://www.ncbi.nlm.nih.gov/gene/5565324	LOC5565324	0.0877659	0.0579341	0	0	0	0	0.0720827	0
gene10119	5565329	https://www.ncbi.nlm.nih.gov/gene/5565329	LOC5565329	0	0	0	0	0	0	0	0
gene1012	110674569	https://www.ncbi.nlm.nih.gov/gene/110674569	LOC110674569	33.1392	15.971	22.7382	30.5749	28.3047	15.7204	24.3459	17.7138
gene10120	5565301	https://www.ncbi.nlm.nih.gov/gene/5565301	LOC5565301	8.14985	5.75588	11.407	13.9273	6.17536	4.63298	8.87223	6.08686
gene10121	5565307	https://www.ncbi.nlm.nih.gov/gene/5565307	LOC5565307	35.8946	18.3002	33.9212	30.6055	38.4586	16.817	27.9345	15.9912
gene10122	5565304	https://www.ncbi.nlm.nih.gov/gene/5565304	LOC5565304	0.849937	0.400745	0.998461	0.462697	0.279994	0.344558	0.664818	0.237294
gene10123	110676932	https://www.ncbi.nlm.nih.gov/gene/110676932	LOC110676932	0	0	0	0	0	0	0	0
gene10124	5565303	https://www.ncbi.nlm.nih.gov/gene/5565303	LOC5565303	1.15678	1.06902	4.00688	1.26341	4.91589	3.5427	7.9263	4.62296
gene10125	110676931	https://www.ncbi.nlm.nih.gov/gene/110676931	LOC110676931	0.147966	0	0.208586	0	0	0	0.121525	0
gene10126	110676930	https://www.ncbi.nlm.nih.gov/gene/110676930	LOC110676930	0	0.019128	0	0	0	0	0.0237993	0
gene10127	5565316	https://www.ncbi.nlm.nih.gov/gene/5565316	LOC5565316	27.1741	12.3959	8.87607	7.10349	5.25381	6.24087	3.71971	3.8859
gene10128	5565312	https://www.ncbi.nlm.nih.gov/gene/5565312	LOC5565312	0.56506	0.114768	0.122548	0.279513	0.0751747	0.100919	0.071398	0.145624
gene10129	5565300	https://www.ncbi.nlm.nih.gov/gene/5565300	LOC5565300	22.5519	8.73393	22.2011	24.5027	30.3152	20.4443	29.4802	29.2577
gene1013	110674619	https://www.ncbi.nlm.nih.gov/gene/110674619	LOC110674619	0	0	0.0101641	0	0.0124699	0	0.0118434	0
gene10130	110676934	https://www.ncbi.nlm.nih.gov/gene/110676934	LOC110676934	0	0	0	0	0	0	0	0
gene10131	110676933	https://www.ncbi.nlm.nih.gov/gene/110676933	LOC110676933	0	0	0	0	0	0	0	0
gene10132	5565309	https://www.ncbi.nlm.nih.gov/gene/5565309	LOC5565309	0	0	0	0.0122483	0	0	0	0
gene10133	5565314	https://www.ncbi.nlm.nih.gov/gene/5565314	LOC5565314	0.662857	0.461075	0.728452	0.621307	1.20805	0.799846	1.70347	0.740253
gene10134	5565302	https://www.ncbi.nlm.nih.gov/gene/5565302	LOC5565302	7.06617	2.95731	7.57356	4.89271	3.62219	3.66461	4.24792	2.34906
gene10135	5565320	https://www.ncbi.nlm.nih.gov/gene/5565320	LOC5565320	0.185923	0.71182	0.891123	0.265688	0.225088	0.287783	0.427559	0.155724
gene10136	5565319	https://www.ncbi.nlm.nih.gov/gene/5565319	LOC5565319	0	0.0227866	0.072994	0.0246649	0	0	0	0
gene10137	5565323	https://www.ncbi.nlm.nih.gov/gene/5565323	LOC5565323	45.1654	22.0104	21.3406	22.8521	91.4356	84.8066	97.1877	80.6234
gene10138	110676935	https://www.ncbi.nlm.nih.gov/gene/110676935	LOC110676935	0	0	0	0.124228	0.0751747	0	0	0
gene10139	5565322	https://www.ncbi.nlm.nih.gov/gene/5565322	LOC5565322	7.12323	2.37743	4.00536	6.17618	26.854	36.1434	35.135	35.395
gene1014	110674431	https://www.ncbi.nlm.nih.gov/gene/110674431	LOC110674431	0	0.128939	0	0	0	0.151174	0	0
gene10140	110675945	https://www.ncbi.nlm.nih.gov/gene/110675945	LOC110675945	0.20535	0	0.361851	0.733623	0.0887881	0	0.0843275	0.0859974
gene10141	5565308	https://www.ncbi.nlm.nih.gov/gene/5565308	LOC5565308	0.0953409	0	0.0672008	0.544977	0	0	0	0.0798547
gene10142	110675946	https://www.ncbi.nlm.nih.gov/gene/110675946	LOC110675946	0	0	0.225795	0	0	0	0.131551	0.268312
gene10143	5565311	https://www.ncbi.nlm.nih.gov/gene/5565311	LOC5565311	0.285598	0.0628409	0.536808	3.06094	0	0.221033	0.0781877	0.637888
gene10144	5565306	https://www.ncbi.nlm.nih.gov/gene/5565306	LOC5565306	0.54682	0.0601592	2.18408	5.14434	0.394052	0.2116	0.523958	1.67933
gene10145	5565325	https://www.ncbi.nlm.nih.gov/gene/5565325	LOC5565325	0.177231	0	0	0.189951	0	0.0685822	0	0
gene10146	5565317	https://www.ncbi.nlm.nih.gov/gene/5565317	LOC5565317	0.0595714	0.0294923	0.0944748	0.202181	0	0	0.0366948	0.0374215
gene10147	110676936	https://www.ncbi.nlm.nih.gov/gene/110676936	LOC110676936	0	0	0	0	0	0	0	0
gene10148	110675218	https://www.ncbi.nlm.nih.gov/gene/110675218	LOC110675218	0	0	0	0	0	0	0	0
gene10149	5565318	https://www.ncbi.nlm.nih.gov/gene/5565318	LOC5565318	60.3609	23.1178	35.8658	33.34	52.687	40.8956	43.103	42.8781
gene1015	5572384	https://www.ncbi.nlm.nih.gov/gene/5572384	LOC5572384	3.23671	1.65363	2.8908	3.04131	1.55284	1.37259	1.54766	1.28121
gene10150	5572674	https://www.ncbi.nlm.nih.gov/gene/5572674	LOC5572674	24.2879	3.18844	3.34035	6.93509	10.797	7.37074	2.32039	10.076
gene10151	5572673	https://www.ncbi.nlm.nih.gov/gene/5572673	LOC5572673	32.7548	14.535	17.9621	18.3063	22.6894	40.0024	41.4089	41.8268
gene10152	110675948	https://www.ncbi.nlm.nih.gov/gene/110675948	LOC110675948	0	0	0	0	0.189091	0	0	0
gene10153	5572937	https://www.ncbi.nlm.nih.gov/gene/5572937	LOC5572937	0	0.04932	0.105327	0	0.0161527	0	0	0
gene10154	5572942	https://www.ncbi.nlm.nih.gov/gene/5572942	LOC5572942	9.98479	1.4385	0.893684	3.36895	47.4547	48.3584	33.6158	48.0207
gene10155	110676938	https://www.ncbi.nlm.nih.gov/gene/110676938	LOC110676938	0	0	0	0	0	0	0	0
gene10156	5572935	https://www.ncbi.nlm.nih.gov/gene/5572935	LOC5572935	0	0	0	0	0	0	0	0
gene10157	5572940	https://www.ncbi.nlm.nih.gov/gene/5572940	LOC5572940	0	0.121074	1.32265	0	0.0122008	0.578728	1.68024	0.17726
gene10158	5566816	https://www.ncbi.nlm.nih.gov/gene/5566816	LOC5566816	0	0.0118134	0.0252285	0	0	0	0	0
gene10159	5572939	https://www.ncbi.nlm.nih.gov/gene/5572939	LOC5572939	0.0360141	0.0237729	0.0253845	0.0257325	0	0	0	0.0301643
gene1016	5572383	https://www.ncbi.nlm.nih.gov/gene/5572383	LOC5572383	91.0455	34.9293	64.0636	61.1981	48.4503	39.4271	49.6378	40.4966
gene10160	5572936	https://www.ncbi.nlm.nih.gov/gene/5572936	LOC5572936	33.6416	36.587	34.6873	31.9732	4.72507	6.16357	4.16504	3.73902
gene10161	110675949	https://www.ncbi.nlm.nih.gov/gene/110675949	LOC110675949	0	0	0	0	0	0	0	0
gene10162	110675950	https://www.ncbi.nlm.nih.gov/gene/110675950	LOC110675950	0	0	0	0	0	0	0	0
gene10163	110675951	https://www.ncbi.nlm.nih.gov/gene/110675951	LOC110675951	0	0	0.123859	0.0753342	0.0607831	0.0271997	0.0288647	0.0294363
gene10164	5566796	https://www.ncbi.nlm.nih.gov/gene/5566796	LOC5566796	0.069439	0.0611155	0.130517	0.0826916	0.0600474	0.143309	0.114061	0.0387734
gene10165	5566815	https://www.ncbi.nlm.nih.gov/gene/5566815	LOC5566815	0.177298	0.0744763	0.0340822	0.149714	0.0418142	0.0249484	0.0397135	0.0404999
gene10166	5566799	https://www.ncbi.nlm.nih.gov/gene/5566799	LOC5566799	73.4301	34.4389	67.5448	65.4512	58.1082	49.8957	72.2836	84.2811
gene10167	5566800	https://www.ncbi.nlm.nih.gov/gene/5566800	LOC5566800	60.562	41.1778	44.4174	77.3357	50.0965	30.9758	38.3806	36.5154
gene10168	110676939	https://www.ncbi.nlm.nih.gov/gene/110676939	LOC110676939	0	0.116828	0.124749	0.505835	0	0.136975	0	0
gene10169	5566801	https://www.ncbi.nlm.nih.gov/gene/5566801	LOC5566801	0.0877659	0.0579341	0.433031	0.407613	0.189739	0.169812	0.108124	0.110265
gene1017	5572387	https://www.ncbi.nlm.nih.gov/gene/5572387	LOC5572387	3.05961	1.44691	7.01686	1.20726	2.44835	1.06026	3.52553	1.14745
gene10170	5566802	https://www.ncbi.nlm.nih.gov/gene/5566802	LOC5566802	0.916421	0.350222	1.45053	1.60826	1.40421	0.68436	1.86185	1.25235
gene10171	5566803	https://www.ncbi.nlm.nih.gov/gene/5566803	LOC5566803	1.3947	0.65212	2.40131	1.9723	1.66463	0.65776	2.14777	0.894373
gene10172	5566804	https://www.ncbi.nlm.nih.gov/gene/5566804	LOC5566804	32.8573	15.3821	20.4282	16.7259	7.20662	8.58596	6.36501	4.0458
gene10173	5566805	https://www.ncbi.nlm.nih.gov/gene/5566805	LOC5566805	20.36	8.96702	14.1868	13.0761	25.9355	21.5151	21.8229	27.012
gene10174	5566806	https://www.ncbi.nlm.nih.gov/gene/5566806	LOC5566806	6.19762	2.45248	5.95792	6.99017	2.89014	1.55699	2.665	2.32369
gene10175	5566807	https://www.ncbi.nlm.nih.gov/gene/5566807	LOC5566807	0	0.0154406	0.0329748	0	0	0	0	0
gene10176	23687866	https://www.ncbi.nlm.nih.gov/gene/23687866	LOC23687866	0	0.0160379	0	0	0	0	0	0
gene10177	5566808	https://www.ncbi.nlm.nih.gov/gene/5566808	LOC5566808	16.3442	8.41523	12.8882	11.2693	23.1968	13.6295	19.5648	16.4444
gene10178	5566809	https://www.ncbi.nlm.nih.gov/gene/5566809	LOC5566809	0.0101167	0	1.74703	0.0505995	0.0174968	0	0.0498535	0.0338938
gene10179	5566810	https://www.ncbi.nlm.nih.gov/gene/5566810	LOC5566810	29.7492	16.0116	21.7882	21.5426	16.7806	16.7869	14.4558	13.6674
gene1018	110674707	https://www.ncbi.nlm.nih.gov/gene/110674707	LOC110674707	0	0	0	0	0	0	0	0
gene10180	5566813	https://www.ncbi.nlm.nih.gov/gene/5566813	LOC5566813	0.452059	0.271276	0.506916	0.440456	0.319842	0.270348	0.270021	0.189316
gene10181	5566814	https://www.ncbi.nlm.nih.gov/gene/5566814	LOC5566814	0.0154981	0	0	0	0	0	0	0.0129807
gene10182	110676941	https://www.ncbi.nlm.nih.gov/gene/110676941	LOC110676941	0	0	0	0	0.0704883	0	0	0
gene10183	5574025	https://www.ncbi.nlm.nih.gov/gene/5574025	LOC5574025	0	0	0	0	0	0.0129262	0	0
gene10184	110676942	https://www.ncbi.nlm.nih.gov/gene/110676942	LOC110676942	0	0	0	0	0	0	0	0
gene10185	5574024	https://www.ncbi.nlm.nih.gov/gene/5574024	LOC5574024	0.636639	0.19102	0.856674	0.537593	1.7517	0.40313	0.665479	0.678657
gene10186	5574026	https://www.ncbi.nlm.nih.gov/gene/5574026	LOC5574026	0.540414	1.03054	2.92031	0.300325	3.01164	0.418242	1.13427	1.30761
gene10187	5574023	https://www.ncbi.nlm.nih.gov/gene/5574023	LOC5574023	38.4665	24.5922	25.229	35.6615	5.4537	5.43043	3.36167	7.17131
gene10188	5576028	https://www.ncbi.nlm.nih.gov/gene/5576028	LOC5576028	33.3253	41.1494	25.0401	30.9799	42.6437	115.358	71.6302	72.0904
gene10189	5578241	https://www.ncbi.nlm.nih.gov/gene/5578241	LOC5578241	0.0299248	0.0197533	0.0421849	0	0.051755	0	0.0491549	0.0250642
gene1019	5572388	https://www.ncbi.nlm.nih.gov/gene/5572388	LOC5572388	1.18281	0.260258	1.34319	0.892086	0.625068	0.610276	0.593665	0.495345
gene10190	5576029	https://www.ncbi.nlm.nih.gov/gene/5576029	LOC5576029	32.8569	10.8714	20.7369	21.566	31.3094	36.7209	40.7669	41.41
gene10191	5576030	https://www.ncbi.nlm.nih.gov/gene/5576030	LOC5576030	2.75546	1.2983	2.20337	2.49155	4.52728	2.53697	4.46372	3.08779
gene10192	5576031	https://www.ncbi.nlm.nih.gov/gene/5576031	LOC5576031	73.2988	24.6369	29.3462	33.5513	10.7196	10.8451	10.347	8.63338
gene10193	5576032	https://www.ncbi.nlm.nih.gov/gene/5576032	LOC5576032	0.270298	0.0501816	0.0773984	0.0422474	0.109566	0.104596	0.180373	0.254693
gene10194	5576033	https://www.ncbi.nlm.nih.gov/gene/5576033	LOC5576033	36.4793	16.3088	18.8539	20.8004	62.4331	46.331	49.792	58.5591
gene10195	5576034	https://www.ncbi.nlm.nih.gov/gene/5576034	LOC5576034	31.9196	12.1945	29.0394	23.3201	4.84472	2.22354	4.64852	1.92511
gene10196	5576035	https://www.ncbi.nlm.nih.gov/gene/5576035	LOC5576035	1.84353	0.933523	1.94022	1.13678	0.960885	0.840423	1.26521	1.31142
gene10197	110675959	https://www.ncbi.nlm.nih.gov/gene/110675959	LOC110675959	0	0	0	0	0	0	0	0
gene10198	5569488	https://www.ncbi.nlm.nih.gov/gene/5569488	LOC5569488	0.835331	0.594228	0.394426	0.48096	0.46988	0.502126	0.49956	0.292086
gene10199	110676945	https://www.ncbi.nlm.nih.gov/gene/110676945	LOC110676945	0	0	0	0.107209	0	0	0	0
gene102	110674352	https://www.ncbi.nlm.nih.gov/gene/110674352	LOC110674352	0	0	0	0	0	0	0	0
gene1020	5572386	https://www.ncbi.nlm.nih.gov/gene/5572386	LOC5572386	12.4777	6.2194	11.3795	10.5166	6.82638	5.79411	6.06514	7.08104
gene10200	5564911	https://www.ncbi.nlm.nih.gov/gene/5564911	LOC5564911	0.139247	0.0408519	0.261728	0.0884387	0.0267586	0.0359225	0.127072	0.0388764
gene10201	5577013	https://www.ncbi.nlm.nih.gov/gene/5577013	LOC5577013	4.78646	1.97692	3.64702	2.47423	4.95998	1.74872	2.77816	1.64615
gene10202	5577014	https://www.ncbi.nlm.nih.gov/gene/5577014	LOC5577014	24.1951	6.85346	19.7495	19.2784	19.3657	12.0428	15.0359	13.5725
gene10203	110675961	https://www.ncbi.nlm.nih.gov/gene/110675961	LOC110675961	0.806625	0	0.162442	0.0823347	0.0996471	0.178363	0.0946409	0.096515
gene10204	110675963	https://www.ncbi.nlm.nih.gov/gene/110675963	LOC110675963	0	0	0	0	0	0	0	0
gene10205	110676946	https://www.ncbi.nlm.nih.gov/gene/110676946	LOC110676946	0	0	0	0	0	0	0	0
gene10206	5566253	https://www.ncbi.nlm.nih.gov/gene/5566253	LOC5566253	0	0	0	0	0	0	0	0
gene10207	110676947	https://www.ncbi.nlm.nih.gov/gene/110676947	LOC110676947	0	0.113994	0.0608611	0	0	0	0	0
gene10208	5564556	https://www.ncbi.nlm.nih.gov/gene/5564556	LOC5564556	5100.99	3172.93	4397.97	4639.77	2721.4	2152.56	2744.96	2166.74
gene10209	5564545	https://www.ncbi.nlm.nih.gov/gene/5564545	LOC5564545	59.4699	22.8115	34.9385	27.4303	56.7847	43.4054	59.9127	49.5962
gene1021	110674715	https://www.ncbi.nlm.nih.gov/gene/110674715	LOC110674715	0.105681	0.01744	0.0186223	0	0	0	0	0
gene10210	110676948	https://www.ncbi.nlm.nih.gov/gene/110676948	LOC110676948	0.0780379	0	0.0550048	0.0557589	0	0	0.064093	0
gene10211	110676949	https://www.ncbi.nlm.nih.gov/gene/110676949	LOC110676949	0	0	0	0	0	0	0	0
gene10212	5564544	https://www.ncbi.nlm.nih.gov/gene/5564544	LOC5564544	13.5011	4.37029	13.7381	15.3159	31.2769	16.1186	26.5662	20.4529
gene10213	5564541	https://www.ncbi.nlm.nih.gov/gene/5564541	LOC5564541	58.188	19.9901	38.5596	43.0642	21.7642	19.0043	17.5765	16.6246
gene10214	5564542	https://www.ncbi.nlm.nih.gov/gene/5564542	LOC5564542	78.5831	71.1937	48.8613	52.9139	149.566	92.5639	86.3666	102.375
gene10215	110675964	https://www.ncbi.nlm.nih.gov/gene/110675964	LOC110675964	0	0	0	0	0	0	0.0597959	0
gene10216	110676950	https://www.ncbi.nlm.nih.gov/gene/110676950	LOC110676950	0.747473	1.304	1.88162	2.02186	1.61594	1.15698	1.40321	1.29684
gene10217	5564557	https://www.ncbi.nlm.nih.gov/gene/5564557	LOC5564557	6.08189	3.98702	5.55515	5.31735	3.93846	3.24953	3.8437	2.73394
gene10218	5564561	https://www.ncbi.nlm.nih.gov/gene/5564561	LOC5564561	0.0255154	0	0.0179845	0.054693	0	0	0.0209559	0
gene10219	5564562	https://www.ncbi.nlm.nih.gov/gene/5564562	LOC5564562	1.46224	0.304807	3.22758	1.85129	5.54592	2.11443	5.7835	4.13614
gene1022	110674718	https://www.ncbi.nlm.nih.gov/gene/110674718	LOC110674718	0.584427	0.451166	0.460806	0.467123	0.334067	0.452306	0.292878	0.257194
gene10220	23687915	https://www.ncbi.nlm.nih.gov/gene/23687915	LOC23687915	0	0	0	0	0	0	0	0
gene10221	5577431	https://www.ncbi.nlm.nih.gov/gene/5577431	LOC5577431	0.913046	0.58065	0.957489	0.819455	1.26136	0.749721	1.2803	0.830023
gene10222	5577430	https://www.ncbi.nlm.nih.gov/gene/5577430	LOC5577430	13.6417	5.5456	12.8348	10.5776	9.04587	7.13316	9.22782	8.36873
gene10223	5577429	https://www.ncbi.nlm.nih.gov/gene/5577429	LOC5577429	34.841	15.0913	22.2418	20.248	8.52366	7.04573	8.20788	5.67583
gene10224	5577428	https://www.ncbi.nlm.nih.gov/gene/5577428	LOC5577428	16.9664	12.8442	8.69728	9.74903	5.02738	6.06038	3.84908	3.47812
gene10225	5577427	https://www.ncbi.nlm.nih.gov/gene/5577427	LOC5577427	7.03164	4.19527	6.94827	6.57009	5.26207	3.17101	4.08702	3.42044
gene10226	5577425	https://www.ncbi.nlm.nih.gov/gene/5577425	LOC5577425	6.02135	2.59219	5.06613	2.00662	18.5434	8.2703	14.4061	10.3059
gene10227	5579501	https://www.ncbi.nlm.nih.gov/gene/5579501	LOC5579501	4.27127	2.43992	6.20936	5.21606	8.05308	3.67119	6.61971	4.84165
gene10228	5577432	https://www.ncbi.nlm.nih.gov/gene/5577432	LOC5577432	3.63968	3.19751	7.26241	2.75357	3.88798	4.88808	5.78077	4.75206
gene10229	110675967	https://www.ncbi.nlm.nih.gov/gene/110675967	LOC110675967	0	0	0	0	0	0	0	0
gene1023	5564150	https://www.ncbi.nlm.nih.gov/gene/5564150	LOC5564150	2.86219	1.64711	2.62091	2.08003	2.51739	2.17727	2.35074	2.02847
gene10230	5572785	https://www.ncbi.nlm.nih.gov/gene/5572785	LOC5572785	0.472432	0.503761	0.461067	0.493354	0.361397	0.464068	0.567094	0.3196
gene10231	110676951	https://www.ncbi.nlm.nih.gov/gene/110676951	LOC110676951	0	0	0	0	0	0	0	0
gene10232	23687426	https://www.ncbi.nlm.nih.gov/gene/23687426	LOC23687426	0	0	0	0	0.29366	0	0.0464844	0
gene10233	5572786	https://www.ncbi.nlm.nih.gov/gene/5572786	LOC5572786	26.8809	16.5031	11.6515	11.7958	1002.13	1024.38	1259.3	1360.82
gene10234	5572784	https://www.ncbi.nlm.nih.gov/gene/5572784	LOC5572784	0.672745	0.600812	0.167359	0.367582	0.239547	0.122508	0.0650035	0.198872
gene10235	5572789	https://www.ncbi.nlm.nih.gov/gene/5572789	LOC5572789	1.6008	0.860091	1.312	1.01079	0.869205	0.460987	1.22302	0.623618
gene10236	5572788	https://www.ncbi.nlm.nih.gov/gene/5572788	LOC5572788	0	0	0.0729547	0.0739549	0	0	0.0850086	0
gene10237	5572790	https://www.ncbi.nlm.nih.gov/gene/5572790	LOC5572790	0.0299668	0	0	0	0	0.0231922	0	0
gene10238	5572791	https://www.ncbi.nlm.nih.gov/gene/5572791	LOC5572791	134.052	79.095	120.246	136.088	39.9082	39.2376	41.5358	37.4049
gene10239	5572792	https://www.ncbi.nlm.nih.gov/gene/5572792	LOC5572792	12.1433	4.27383	11.5509	11.699	14.3953	4.05321	7.70457	4.45881
gene1024	5564151	https://www.ncbi.nlm.nih.gov/gene/5564151	LOC5564151	13.929	5.92639	12.415	12.8259	17.5625	8.50461	14.5109	10.2827
gene10240	5572793	https://www.ncbi.nlm.nih.gov/gene/5572793	LOC5572793	22.8395	8.82856	25.6461	18.8398	19.6366	8.88393	15.3958	10.8824
gene10241	110675970	https://www.ncbi.nlm.nih.gov/gene/110675970	LOC110675970	0	0	0	0	0	0	0	0
gene10242	5572794	https://www.ncbi.nlm.nih.gov/gene/5572794	LOC5572794	1.51696	0.0392683	0.335443	0.191273	0.102885	0.253219	0.0977165	0.0996516
gene10243	5572795	https://www.ncbi.nlm.nih.gov/gene/5572795	LOC5572795	4.16579	3.28526	5.03256	6.69714	3.61103	3.03803	4.27674	4.21046
gene10244	110676953	https://www.ncbi.nlm.nih.gov/gene/110676953	LOC110676953	0	0	0	0	0	0	0	0
gene10245	110675971	https://www.ncbi.nlm.nih.gov/gene/110675971	LOC110675971	0	0	0	0	0	0	0	0
gene10246	5572798	https://www.ncbi.nlm.nih.gov/gene/5572798	LOC5572798	46.6347	23.0735	32.144	33.812	37.8023	25.7452	32.2823	31.7946
gene10247	110676955	https://www.ncbi.nlm.nih.gov/gene/110676955	LOC110676955	0	0	0.0978879	0	0	0	0.0380205	0
gene10248	5572797	https://www.ncbi.nlm.nih.gov/gene/5572797	LOC5572797	0.429513	0.236268	2.82559	0.255743	0.619037	0.49862	2.41054	0.419706
gene10249	5572799	https://www.ncbi.nlm.nih.gov/gene/5572799	LOC5572799	73.4605	23.2754	56.8277	56.8219	64.6221	47.4775	75.3662	62.889
gene1025	110674945	https://www.ncbi.nlm.nih.gov/gene/110674945	Trnag-acc	0	0	0	0	0	0	0	0
gene10250	110675972	https://www.ncbi.nlm.nih.gov/gene/110675972	LOC110675972	0	0	0	0	0	0	0	0
gene10251	5572800	https://www.ncbi.nlm.nih.gov/gene/5572800	LOC5572800	0	0	0	0	0	0	0	0
gene10252	5572801	https://www.ncbi.nlm.nih.gov/gene/5572801	LOC5572801	4.25355	2.36905	2.62334	3.60906	1.7625	1.85172	2.00147	2.18954
gene10253	5572802	https://www.ncbi.nlm.nih.gov/gene/5572802	LOC5572802	3.45139	1.29774	3.07937	3.83955	1.68119	0.912918	1.72232	1.11606
gene10254	5572803	https://www.ncbi.nlm.nih.gov/gene/5572803	LOC5572803	0	0	0.0792263	0	0	0	0	0
gene10255	5572804	https://www.ncbi.nlm.nih.gov/gene/5572804	LOC5572804	45.9363	26.6966	56.1471	61.1526	19.0171	8.92904	14.4875	9.48508
gene10256	5572805	https://www.ncbi.nlm.nih.gov/gene/5572805	LOC5572805	124.913	16.118	50.1381	60.1084	15.1125	29.2613	23.1822	21.6862
gene10257	110676956	https://www.ncbi.nlm.nih.gov/gene/110676956	LOC110676956	0	0	0	0	0	0	0	0
gene10258	5572806	https://www.ncbi.nlm.nih.gov/gene/5572806	LOC5572806	0	0	0	0	0	0	0	0
gene10259	110677563	https://www.ncbi.nlm.nih.gov/gene/110677563	Trnay-gua	0	0	0	0	0	0	0	0
gene1026	110674737	https://www.ncbi.nlm.nih.gov/gene/110674737	LOC110674737	0.0603287	0.0199114	0.148829	0.0215528	0.104339	0.0466902	0.123871	0.0252648
gene10260	110677337	https://www.ncbi.nlm.nih.gov/gene/110677337	Trnay-gua	0	0	0	0	0	0	0	0
gene10261	110677339	https://www.ncbi.nlm.nih.gov/gene/110677339	Trnay-gua	0	0	0	0	0	0	0	0
gene10262	110677340	https://www.ncbi.nlm.nih.gov/gene/110677340	Trnay-gua	0	0	0	0	0	0	0	0
gene10263	110677341	https://www.ncbi.nlm.nih.gov/gene/110677341	Trnay-gua	0	0	0	0	0	0	0	0
gene10264	110677342	https://www.ncbi.nlm.nih.gov/gene/110677342	Trnay-gua	0	0	0	0	0	0	0	0
gene10265	110677343	https://www.ncbi.nlm.nih.gov/gene/110677343	Trnay-gua	0	0	0	0	0	0	0	0
gene10266	110677564	https://www.ncbi.nlm.nih.gov/gene/110677564	Trnay-gua	0	0	0	0	0	0	0	0
gene10267	110677344	https://www.ncbi.nlm.nih.gov/gene/110677344	Trnay-gua	0	0	0	0	0	0	0	0
gene10268	110677345	https://www.ncbi.nlm.nih.gov/gene/110677345	Trnay-gua	0	0	0	0	0	0	0	0
gene10269	110675973	https://www.ncbi.nlm.nih.gov/gene/110675973	LOC110675973	0	0.304258	0	0	0	0	0	0
gene1027	110674946	https://www.ncbi.nlm.nih.gov/gene/110674946	Trnas-aga	0	0	0	0	0	0	0	0
gene10270	110676957	https://www.ncbi.nlm.nih.gov/gene/110676957	LOC110676957	0	0	0	0	0	0	0	0
gene10271	110675219	https://www.ncbi.nlm.nih.gov/gene/110675219	LOC110675219	1.12897	0.186308	1.12732	1.20999	0.732208	0.145624	0.695423	0.551596
gene10272	5572825	https://www.ncbi.nlm.nih.gov/gene/5572825	LOC5572825	0	0	0.0238684	0	0	0	0	0.0283628
gene10273	110673976	https://www.ncbi.nlm.nih.gov/gene/110673976	LOC110673976	0.0883711	0.233335	1.61949	0	1.91047	0.752324	4.60882	1.07325
gene10274	5572813	https://www.ncbi.nlm.nih.gov/gene/5572813	LOC5572813	0.160708	0.848667	2.34102	0.344484	2.77945	1.45107	8.84339	1.07684
gene10275	110677346	https://www.ncbi.nlm.nih.gov/gene/110677346	Trnae-cuc	0	0	0	0	0	0	0	0
gene10276	5572815	https://www.ncbi.nlm.nih.gov/gene/5572815	LOC5572815	0.0612515	0.121296	0.733941	0.0875298	0.847476	0.474044	1.25766	0.513025
gene10277	5572814	https://www.ncbi.nlm.nih.gov/gene/5572814	LOC5572814	0.0633094	0.0417904	0.223117	0.0452353	0.109494	0	0	0
gene10278	5572816	https://www.ncbi.nlm.nih.gov/gene/5572816	LOC5572816	2.38468	1.32274	1.44437	1.19207	24.9811	20.8206	24.8878	22.7074
gene10279	5572817	https://www.ncbi.nlm.nih.gov/gene/5572817	LOC5572817	12.7425	4.6287	11.0558	12.7679	14.225	6.15197	12.8164	7.89506
gene1028	110674432	https://www.ncbi.nlm.nih.gov/gene/110674432	LOC110674432	0	0	0	0	0	0	0	0
gene10280	23687450	https://www.ncbi.nlm.nih.gov/gene/23687450	LOC23687450	187.907	80.3376	178.848	183.48	174.19	126.309	172.503	144.085
gene10281	5572818	https://www.ncbi.nlm.nih.gov/gene/5572818	LOC5572818	8.6968	6.71509	10.1509	8.03824	3.3808	3.11836	2.88331	2.84016
gene10282	5572828	https://www.ncbi.nlm.nih.gov/gene/5572828	LOC5572828	9.62024	2.66303	6.42287	4.97895	2.87875	2.94759	2.84998	2.59923
gene10283	5572819	https://www.ncbi.nlm.nih.gov/gene/5572819	LOC5572819	1.86247	1.00402	2.47237	1.24204	1.26162	1.80178	2.2435	1.71595
gene10284	5572820	https://www.ncbi.nlm.nih.gov/gene/5572820	LOC5572820	0	0.0233786	0.00832117	0.0421762	0.0204178	0.0182734	0.0290881	0.0197761
gene10285	110677565	https://www.ncbi.nlm.nih.gov/gene/110677565	Trnav-aac	0	0	0	0	0	0	0	0
gene10286	110677347	https://www.ncbi.nlm.nih.gov/gene/110677347	Trnaa-ggc	0	0	0	0	0	0	0	0
gene10287	5570357	https://www.ncbi.nlm.nih.gov/gene/5570357	LOC5570357	0.0237645	0	0.0670014	0	0	0.0735682	0.0585538	0.0199044
gene10288	5570355	https://www.ncbi.nlm.nih.gov/gene/5570355	LOC5570355	0.146225	0.118797	0.245774	0.305401	0.106995	0.0957575	0.138572	0.197842
gene10289	110676959	https://www.ncbi.nlm.nih.gov/gene/110676959	LOC110676959	0	0	0	0	0	0	0	0
gene1029	110674739	https://www.ncbi.nlm.nih.gov/gene/110674739	LOC110674739	13.9502	4.90915	9.66995	6.99708	1.43802	1.35849	2.20042	2.08923
gene10290	5570687	https://www.ncbi.nlm.nih.gov/gene/5570687	LOC5570687	1.21028	0.199726	0.239924	0.108095	0.556	0.409793	0.186377	0.285101
gene10291	5570686	https://www.ncbi.nlm.nih.gov/gene/5570686	LOC5570686	62.7919	19.3755	63.7423	51.3406	67.9654	52.4901	80.9782	75.0752
gene10292	5570688	https://www.ncbi.nlm.nih.gov/gene/5570688	LOC5570688	2.33852	1.77626	2.12247	1.23601	1.4682	1.80985	1.60492	1.04642
gene10293	5570695	https://www.ncbi.nlm.nih.gov/gene/5570695	LOC5570695	68.4562	46.226	46.9093	48.3804	28.9903	31.7113	30.6612	25.8605
gene10294	5570694	https://www.ncbi.nlm.nih.gov/gene/5570694	LOC5570694	19.8605	23.4255	16.3093	17.4425	30.3303	25.4206	27.2643	27.6709
gene10295	5570685	https://www.ncbi.nlm.nih.gov/gene/5570685	LOC5570685	0.116793	0.0330406	0.399845	0.0476855	0.0432842	0.0645638	0.0685161	0.0419237
gene10296	5570684	https://www.ncbi.nlm.nih.gov/gene/5570684	LOC5570684	1.63641	0.634026	1.52954	1.24549	1.01517	0.991149	1.40243	1.07265
gene10297	5570690	https://www.ncbi.nlm.nih.gov/gene/5570690	LOC5570690	0	0.0148863	0	0	0.0195015	0	0.0185218	0
gene10298	110673989	https://www.ncbi.nlm.nih.gov/gene/110673989	LOC110673989	0.0316078	0.2921	0.267345	0.0451683	0.546658	0.22016	0.311517	0.688318
gene10299	5570689	https://www.ncbi.nlm.nih.gov/gene/5570689	LOC5570689	2.18666	1.17077	1.54126	1.30199	1.68081	1.63591	1.03764	0.854691
gene103	5572020	https://www.ncbi.nlm.nih.gov/gene/5572020	LOC5572020	0	0	0.340394	0.11502	0	0	0.132212	0
gene1030	5578291	https://www.ncbi.nlm.nih.gov/gene/5578291	LOC5578291	42.0919	24.3151	34.8611	47.2271	29.7419	32.1598	32.5648	29.2924
gene10300	5570696	https://www.ncbi.nlm.nih.gov/gene/5570696	LOC5570696	1.65912	0.854104	2.14763	2.2218	1.4257	1.46171	1.76544	1.57316
gene10301	110676960	https://www.ncbi.nlm.nih.gov/gene/110676960	LOC110676960	0	0	0	0	0	0	0	0
gene10302	110677566	https://www.ncbi.nlm.nih.gov/gene/110677566	Trnas-aga	0	0	0	0	0	0	0	0
gene10303	110675220	https://www.ncbi.nlm.nih.gov/gene/110675220	LOC110675220	0	0	0	0.0537301	0	0	0	0
gene10304	5566053	https://www.ncbi.nlm.nih.gov/gene/5566053	LOC5566053	0	0	0	0	0	0	0	0
gene10305	110676961	https://www.ncbi.nlm.nih.gov/gene/110676961	LOC110676961	0.0666923	0	0.0626773	0.0953048	0.0961203	0	0.0182583	0.0186198
gene10306	5575506	https://www.ncbi.nlm.nih.gov/gene/5575506	LOC5575506	0.341422	0.156027	0.249906	0.347159	0.0908445	0.0813035	0.129421	0.0549932
gene10307	5575504	https://www.ncbi.nlm.nih.gov/gene/5575504	LOC5575504	6.97748	5.98984	2.81032	2.48046	3.15064	3.32517	1.83494	1.69854
gene10308	5575507	https://www.ncbi.nlm.nih.gov/gene/5575507	LOC5575507	0.381364	0.419563	1.43362	0.181659	0.109928	0.0983829	0.104405	0
gene10309	5575508	https://www.ncbi.nlm.nih.gov/gene/5575508	LOC5575508	0.036136	0	0.0509407	0.0258196	0.0937458	0.0839001	0.0593574	0
gene1031	5578290	https://www.ncbi.nlm.nih.gov/gene/5578290	LOC5578290	4.07437	1.68968	3.05864	3.02482	12.7245	4.52477	8.58968	9.86982
gene10310	5575513	https://www.ncbi.nlm.nih.gov/gene/5575513	LOC5575513	0	0	0	0	0.0552381	0	0.052463	0
gene10311	5575509	https://www.ncbi.nlm.nih.gov/gene/5575509	LOC5575509	0	0	0	0	0.158636	0	0	0
gene10312	5575510	https://www.ncbi.nlm.nih.gov/gene/5575510	LOC5575510	0.532246	0.13175	0.0937881	0	1.72597	0.308941	0.655705	0
gene10313	23687395	https://www.ncbi.nlm.nih.gov/gene/23687395	LOC23687395	0.630601	0	0.222239	0.135171	0.272656	0.195216	0.828667	0.211269
gene10314	5575511	https://www.ncbi.nlm.nih.gov/gene/5575511	LOC5575511	1.06261	0.598276	0.903179	1.29518	0.702682	0.822385	0.949733	0.575889
gene10315	5575512	https://www.ncbi.nlm.nih.gov/gene/5575512	LOC5575512	128.797	53.8237	88.3248	74.5347	49.1064	37.6234	49.1844	37.8621
gene10316	110676962	https://www.ncbi.nlm.nih.gov/gene/110676962	LOC110676962	0.16502	0	0.726963	0.0884316	0.142701	0	0.101649	0.103662
gene10317	5572903	https://www.ncbi.nlm.nih.gov/gene/5572903	LOC5572903	17.3725	8.27197	14.0578	13.5298	7.58777	6.45912	8.15916	6.10328
gene10318	5572904	https://www.ncbi.nlm.nih.gov/gene/5572904	LOC5572904	0.0161018	0.0106288	0.0567466	0.0230098	0.013924	0	0.026449	0.0539456
gene10319	5572901	https://www.ncbi.nlm.nih.gov/gene/5572901	LOC5572901	9.71916	4.97927	6.3393	6.18436	2.92699	2.69443	2.38281	2.38949
gene1032	110674756	https://www.ncbi.nlm.nih.gov/gene/110674756	LOC110674756	0	0	0	0	0	0	0	0
gene10320	5572902	https://www.ncbi.nlm.nih.gov/gene/5572902	LOC5572902	1.78454	0.548366	2.08915	1.34835	1.61413	1.01599	1.80259	1.52045
gene10321	5572899	https://www.ncbi.nlm.nih.gov/gene/5572899	LOC5572899	0.102021	0	0.0359546	0.072895	0.0441113	0.315828	0.0418952	0
gene10322	5572900	https://www.ncbi.nlm.nih.gov/gene/5572900	LOC5572900	5.89698	4.47553	5.01989	5.02765	7.04557	12.501	8.91434	8.25575
gene10323	5572372	https://www.ncbi.nlm.nih.gov/gene/5572372	LOC5572372	3282.37	5576.31	2173.98	2585.45	181.866	352.583	336.962	322.952
gene10324	5572373	https://www.ncbi.nlm.nih.gov/gene/5572373	LOC5572373	0	0.0201103	0.0751576	0.076188	0.0131726	0.0235782	0	0.0382756
gene10325	5568626	https://www.ncbi.nlm.nih.gov/gene/5568626	LOC5568626	0.122153	0.0403164	0.0860991	0.109099	0	0	0	0.127889
gene10326	110677348	https://www.ncbi.nlm.nih.gov/gene/110677348	Trnaa-agc	0	0	0	0	0	0	0	0
gene10327	5568625	https://www.ncbi.nlm.nih.gov/gene/5568625	LOC5568625	0	0.0221888	0.0236931	0	0.0290681	0	0.0552155	0
gene10328	5568624	https://www.ncbi.nlm.nih.gov/gene/5568624	LOC5568624	0.79856	2.06796	3.24729	0.965597	2.33726	0.998355	1.51353	1.4406
gene10329	5568623	https://www.ncbi.nlm.nih.gov/gene/5568623	LOC5568623	0.419095	1.27948	0.886194	0.823481	4.16774	0.162175	0.0860513	0.0877553
gene1033	5578292	https://www.ncbi.nlm.nih.gov/gene/5578292	LOC5578292	72.6002	35.4028	25.6362	52.0972	1463.74	812.925	856.126	1142.32
gene10330	5568622	https://www.ncbi.nlm.nih.gov/gene/5568622	LOC5568622	0.633383	3.08747	8.10458	0.31331	5.05586	1.43287	2.40093	1.75474
gene10331	5568621	https://www.ncbi.nlm.nih.gov/gene/5568621	LOC5568621	0	0	0	0	0	0	0	0.0486954
gene10332	5568620	https://www.ncbi.nlm.nih.gov/gene/5568620	LOC5568620	0.581633	0.974604	1.4191	0.287711	0.425588	0.103879	0.110238	0.0374737
gene10333	5568619	https://www.ncbi.nlm.nih.gov/gene/5568619	LOC5568619	1.6399	1.11982	3.18863	1.61617	0.1956	0.787758	0.835981	1.04199
gene10334	5568618	https://www.ncbi.nlm.nih.gov/gene/5568618	LOC5568618	174.202	67.3053	115.044	129.556	92.8896	65.1477	85.2293	77.7172
gene10335	5568617	https://www.ncbi.nlm.nih.gov/gene/5568617	LOC5568617	45.269	38.827	37.7331	38.9686	83.1861	87.53	73.5645	78.2953
gene10336	5568616	https://www.ncbi.nlm.nih.gov/gene/5568616	LOC5568616	0	0	0.0302877	0.122812	0	0	0.035292	0
gene10337	5568615	https://www.ncbi.nlm.nih.gov/gene/5568615	LOC5568615	0.062598	0.0413209	0.0441221	0.0223635	0.0541317	0.169563	0.102824	0.0262151
gene10338	110676964	https://www.ncbi.nlm.nih.gov/gene/110676964	LOC110676964	0	0	0	0	0	0	0	0
gene10339	110676963	https://www.ncbi.nlm.nih.gov/gene/110676963	LOC110676963	0	0	0.0713412	0	0.0875257	0.156667	0	0
gene1034	110674761	https://www.ncbi.nlm.nih.gov/gene/110674761	LOC110674761	0.142834	0.0733325	0.234912	0.113396	0.123516	0.0736958	0.026069	0.0265853
gene10340	5568629	https://www.ncbi.nlm.nih.gov/gene/5568629	LOC5568629	0	0	0.0615245	0	0.075482	0.0675544	0.0358449	0.109664
gene10341	110676965	https://www.ncbi.nlm.nih.gov/gene/110676965	LOC110676965	0	0.134902	0.774257	0	0	0	0.167848	0
gene10342	110676967	https://www.ncbi.nlm.nih.gov/gene/110676967	LOC110676967	0	0	0	0	0	0	0	0
gene10343	5568614	https://www.ncbi.nlm.nih.gov/gene/5568614	LOC5568614	5.1539	3.12117	6.21561	3.4967	5.94926	6.93458	6.67948	3.50488
gene10344	5568613	https://www.ncbi.nlm.nih.gov/gene/5568613	LOC5568613	0.136172	0.0898872	0.0239952	0.0243242	0.353265	0.289816	0.810834	0.541756
gene10345	5568609	https://www.ncbi.nlm.nih.gov/gene/5568609	LOC5568609	133.659	15.639	38.1002	79.508	3.18254	6.27172	3.05172	2.59346
gene10346	110676966	https://www.ncbi.nlm.nih.gov/gene/110676966	LOC110676966	0	0	0	0	0	0	0	0
gene10347	5568612	https://www.ncbi.nlm.nih.gov/gene/5568612	LOC5568612	0.897326	1.65851	2.59316	0.64115	3.18145	4.02791	3.6112	2.63051
gene10348	5568605	https://www.ncbi.nlm.nih.gov/gene/5568605	LOC5568605	22.1752	9.98919	16.7845	15.7742	4.19211	2.58572	3.09373	2.22221
gene10349	5568607	https://www.ncbi.nlm.nih.gov/gene/5568607	LOC5568607	4.09586	1.30707	3.9385	3.79869	2.2518	1.76339	2.60651	2.54453
gene1035	5574144	https://www.ncbi.nlm.nih.gov/gene/5574144	LOC5574144	0	0	0.0499546	0	0	0	0	0
gene10350	110676968	https://www.ncbi.nlm.nih.gov/gene/110676968	LOC110676968	0	0	0	0	0	0	0	0
gene10351	5568610	https://www.ncbi.nlm.nih.gov/gene/5568610	LOC5568610	0	0.0484999	0.0517878	0	0	0	0	0
gene10352	5568606	https://www.ncbi.nlm.nih.gov/gene/5568606	LOC5568606	3.84529	2.5951	1.91477	1.87951	1.54681	1.73969	0.97416	0.937369
gene10353	5568611	https://www.ncbi.nlm.nih.gov/gene/5568611	LOC5568611	33.1385	11.1204	31.7728	27.8646	39.4332	33.1781	55.6368	43.61
gene10354	5577549	https://www.ncbi.nlm.nih.gov/gene/5577549	LOC5577549	12.1573	6.18345	11.4423	8.84115	20.0069	13.42	18.4882	15.4904
gene10355	5577548	https://www.ncbi.nlm.nih.gov/gene/5577548	LOC5577548	2.49958	1.32605	4.63696	5.27029	5.03912	1.3767	4.98747	2.78715
gene10356	5577547	https://www.ncbi.nlm.nih.gov/gene/5577547	LOC5577547	5.91304	4.94551	6.6069	3.91286	4.47414	6.7344	6.04292	4.24909
gene10357	5577546	https://www.ncbi.nlm.nih.gov/gene/5577546	LOC5577546	1.58772	0.6165	1.54699	1.06771	0.848017	0.57825	1.38071	0.664913
gene10358	5577545	https://www.ncbi.nlm.nih.gov/gene/5577545	LOC5577545	71.2519	19.6289	57.6493	64.5117	31.2996	16.0022	27.785	24.1635
gene10359	110676970	https://www.ncbi.nlm.nih.gov/gene/110676970	LOC110676970	0	0	0	0.0553321	0	0	0	0
gene1036	5574145	https://www.ncbi.nlm.nih.gov/gene/5574145	LOC5574145	0	0	0	0	0	0	0	0
gene10360	5577544	https://www.ncbi.nlm.nih.gov/gene/5577544	LOC5577544	41.8884	21.6653	27.6764	20.7741	17.5607	19.312	18.5248	13.3058
gene10361	23687409	https://www.ncbi.nlm.nih.gov/gene/23687409	LOC23687409	0.0320506	0.0740479	0.282385	0.0114502	0.0138579	0.0372073	0.0526467	0.0134223
gene10362	110676971	https://www.ncbi.nlm.nih.gov/gene/110676971	LOC110676971	6.15156	1.60893	1.88162	1.40983	1.40517	1.88638	1.52523	0.777715
gene10363	110676972	https://www.ncbi.nlm.nih.gov/gene/110676972	LOC110676972	0	0	0	0	0.0971144	0	0	0
gene10364	5577542	https://www.ncbi.nlm.nih.gov/gene/5577542	LOC5577542	2.06803	0.813811	1.82206	1.56288	1.23807	1.35428	1.2412	1.16585
gene10365	5577541	https://www.ncbi.nlm.nih.gov/gene/5577541	LOC5577541	0.617298	0.857848	0.366401	0.278568	0.0280952	0.050289	0.106735	0.108849
gene10366	5577540	https://www.ncbi.nlm.nih.gov/gene/5577540	LOC5577540	0.0236461	0	0.0833345	0.0084477	0	0	0.0194207	0
gene10367	5577539	https://www.ncbi.nlm.nih.gov/gene/5577539	LOC5577539	8.70608	4.25459	6.61111	6.87358	2.28769	2.45691	3.51592	1.5712
gene10368	5577538	https://www.ncbi.nlm.nih.gov/gene/5577538	LOC5577538	4.59359	1.9661	5.81766	3.88166	5.65918	2.89766	5.11647	2.79336
gene10369	5577537	https://www.ncbi.nlm.nih.gov/gene/5577537	LOC5577537	12.5121	8.32454	15.878	10.9542	16.5506	15.884	19.1107	14.9327
gene1037	110674783	https://www.ncbi.nlm.nih.gov/gene/110674783	LOC110674783	0	0	0	0	0	0	0	0.055265
gene10370	110677567	https://www.ncbi.nlm.nih.gov/gene/110677567	Trnad-auc	0	0	0	0	0	0	0	0
gene10371	110675998	https://www.ncbi.nlm.nih.gov/gene/110675998	LOC110675998	0	0	0	0	0.139556	0.0624496	0.0662725	0
gene10372	5564019	https://www.ncbi.nlm.nih.gov/gene/5564019	LOC5564019	45.942	32.0884	41.6385	36.764	31.4625	21.3935	33.9132	28.0573
gene10373	5564020	https://www.ncbi.nlm.nih.gov/gene/5564020	LOC5564020	6.97072	7.10504	7.22544	4.54119	3.4572	5.47418	3.78867	2.23235
gene10374	5564021	https://www.ncbi.nlm.nih.gov/gene/5564021	LOC5564021	6.21612	2.64071	4.51156	5.10111	3.72552	2.3816	4.14493	2.3197
gene10375	23687831	https://www.ncbi.nlm.nih.gov/gene/23687831	LOC23687831	0	0	0	0	0	0	0	0
gene10376	110676973	https://www.ncbi.nlm.nih.gov/gene/110676973	LOC110676973	0	0	0	0	0	0	0	0
gene10377	5564023	https://www.ncbi.nlm.nih.gov/gene/5564023	LOC5564023	5.44781	2.73489	5.86545	4.29563	3.15591	2.29232	2.91048	2.40698
gene10378	5564022	https://www.ncbi.nlm.nih.gov/gene/5564022	LOC5564022	0.516092	0.438006	2.13063	0.158037	0.573802	0.570598	1.75603	0.864526
gene10379	5564024	https://www.ncbi.nlm.nih.gov/gene/5564024	LOC5564024	19.8964	6.85898	12.9401	13.1175	12.0075	10.9628	11.9783	11.2008
gene1038	110674773	https://www.ncbi.nlm.nih.gov/gene/110674773	LOC110674773	0.0971922	0.0256626	0.0548046	0.0416669	0.0168094	0	0.0798246	0.0325621
gene10380	5564027	https://www.ncbi.nlm.nih.gov/gene/5564027	LOC5564027	43.0965	17.4785	26.0722	25.929	11.2539	10.2656	14.635	12.074
gene10381	110675999	https://www.ncbi.nlm.nih.gov/gene/110675999	LOC110675999	0	0.111002	0.0395092	0.160203	0.0484722	0.0867628	0	0.0469487
gene10382	5564025	https://www.ncbi.nlm.nih.gov/gene/5564025	LOC5564025	0	0	0.0172428	0.0174792	0	0	0	0
gene10383	5577920	https://www.ncbi.nlm.nih.gov/gene/5577920	LOC5577920	0.475267	0.667927	1.76141	0.197178	0.729171	1.62554	1.41026	0.346706
gene10384	23687576	https://www.ncbi.nlm.nih.gov/gene/23687576	LOC23687576	13.947	4.03931	9.51103	7.93487	4.05541	2.30722	3.73712	1.66463
gene10385	5577919	https://www.ncbi.nlm.nih.gov/gene/5577919	LOC5577919	32.8009	15.3789	19.5761	7.92903	12.8303	16.2278	12.9914	5.80272
gene10386	5577917	https://www.ncbi.nlm.nih.gov/gene/5577917	LOC5577917	36.9071	12.4353	34.1876	35.4182	35.4502	22.5803	35.3722	38.8016
gene10387	5577916	https://www.ncbi.nlm.nih.gov/gene/5577916	LOC5577916	2.97874	1.52932	3.76939	3.46012	4.88059	3.47823	7.28215	4.02687
gene10388	5577915	https://www.ncbi.nlm.nih.gov/gene/5577915	LOC5577915	18.3608	5.72267	11.2525	9.87074	13.2567	6.27313	9.7831	6.72993
gene10389	5577896	https://www.ncbi.nlm.nih.gov/gene/5577896	LOC5577896	0.715182	0.212176	0.843934	0.608614	0.222366	0.261203	0.211194	0.323065
gene1039	23687562	https://www.ncbi.nlm.nih.gov/gene/23687562	LOC23687562	0	0	0.229817	0	0	0	0	0
gene10390	5577914	https://www.ncbi.nlm.nih.gov/gene/5577914	LOC5577914	0	0	0	0	0	0	0.0279598	0
gene10391	5577913	https://www.ncbi.nlm.nih.gov/gene/5577913	LOC5577913	0	0	0	0	0	0	0	0
gene10392	23687672	https://www.ncbi.nlm.nih.gov/gene/23687672	LOC23687672	0	0	0	0	0	0	0	0
gene10393	23687779	https://www.ncbi.nlm.nih.gov/gene/23687779	LOC23687779	0	0	0	0	0	0	0	0
gene10394	23687531	https://www.ncbi.nlm.nih.gov/gene/23687531	LOC23687531	0	0.0185085	0.0197632	0	0	0	0.0230286	0
gene10395	5577912	https://www.ncbi.nlm.nih.gov/gene/5577912	LOC5577912	0	0	0.0272206	0	0	0.0896654	0.0317181	0.0323462
gene10396	110676976	https://www.ncbi.nlm.nih.gov/gene/110676976	LOC110676976	0	0	0	0	0.192709	0.258704	0.0915137	0.186652
gene10397	5577897	https://www.ncbi.nlm.nih.gov/gene/5577897	LOC5577897	11.3988	10.3076	9.06705	1.78721	27.6864	46.9025	22.4803	18.7654
gene10398	5577898	https://www.ncbi.nlm.nih.gov/gene/5577898	LOC5577898	0.352859	0.865137	1.38568	0.324156	0.174363	0.507163	0.53821	0.126662
gene10399	5577899	https://www.ncbi.nlm.nih.gov/gene/5577899	LOC5577899	46.732	20.5569	29.7624	27.7701	53.4843	32.9812	48.9621	35.486
gene104	110674353	https://www.ncbi.nlm.nih.gov/gene/110674353	LOC110674353	0	0	0	0	0	0	0	0
gene1040	5578613	https://www.ncbi.nlm.nih.gov/gene/5578613	LOC5578613	0	0	0	0.0336851	0	0	0	0
gene10400	5577900	https://www.ncbi.nlm.nih.gov/gene/5577900	LOC5577900	1.24339	1.20834	1.92321	0.96245	0.806416	0.775183	1.33324	0.665355
gene10401	5577902	https://www.ncbi.nlm.nih.gov/gene/5577902	LOC5577902	8.9072	4.42214	9.3289	6.67802	11.8575	4.98083	12.6734	6.31507
gene10402	110675221	https://www.ncbi.nlm.nih.gov/gene/110675221	LOC110675221	2.96741	0.534214	9.41208	13.0106	0.816477	0.521947	6.31444	4.97083
gene10403	110676979	https://www.ncbi.nlm.nih.gov/gene/110676979	LOC110676979	0	0	0	0	0	0	0	0.0561322
gene10404	110677568	https://www.ncbi.nlm.nih.gov/gene/110677568	Trnas-aga	0	0	0	0	0	0	0	0
gene10405	5575298	https://www.ncbi.nlm.nih.gov/gene/5575298	LOC5575298	0.0102086	0.00673867	0.0215865	0.0145883	0	0.00790073	0.00838438	0.00855041
gene10406	5580049	https://www.ncbi.nlm.nih.gov/gene/5580049	LOC5580049	20.0838	5.68518	8.9434	10.6209	10.1908	6.83684	6.14964	9.43803
gene10407	5566784	https://www.ncbi.nlm.nih.gov/gene/5566784	LOC5566784	6.70419	3.85702	5.86705	5.91819	2.93714	2.39066	2.9299	1.77444
gene10408	5580047	https://www.ncbi.nlm.nih.gov/gene/5580047	LOC5580047	0.0446164	0.0589024	0.0628955	0.0956366	0	0	0	0.0373693
gene10409	5580046	https://www.ncbi.nlm.nih.gov/gene/5580046	LOC5580046	3.83967	1.43208	3.32533	3.21099	4.89864	2.97163	4.14345	2.66798
gene1041	110674791	https://www.ncbi.nlm.nih.gov/gene/110674791	LOC110674791	0	0	0	0	0	0	0	0
gene10410	5580045	https://www.ncbi.nlm.nih.gov/gene/5580045	LOC5580045	2.59435	1.22855	2.2659	1.45071	0.829106	1.52771	1.38962	0.94476
gene10411	5580042	https://www.ncbi.nlm.nih.gov/gene/5580042	LOC5580042	73.4151	26.4778	45.77	50.7789	38.9655	21.3232	28.3768	25.255
gene10412	110675222	https://www.ncbi.nlm.nih.gov/gene/110675222	LOC110675222	0	0	0.0875174	0	0	0	0	0
gene10413	5580040	https://www.ncbi.nlm.nih.gov/gene/5580040	LOC5580040	0	0	2.13309	0.158219	0	0	0	0
gene10414	5580038	https://www.ncbi.nlm.nih.gov/gene/5580038	LOC5580038	0	0	1.78108	0.174725	0	0	0	0.273091
gene10415	5580039	https://www.ncbi.nlm.nih.gov/gene/5580039	LOC5580039	0.458728	0.504677	1.83223	0.437022	0.132229	0.118341	0.251171	0.128072
gene10416	5580035	https://www.ncbi.nlm.nih.gov/gene/5580035	LOC5580035	3.73992	2.9746	5.70429	4.11054	6.40634	4.49191	9.80232	5.40903
gene10417	5580034	https://www.ncbi.nlm.nih.gov/gene/5580034	LOC5580034	44.0347	24.7342	28.9172	32.4892	19.8082	16.6694	20.8347	17.8111
gene10418	5580036	https://www.ncbi.nlm.nih.gov/gene/5580036	LOC5580036	319.823	122.738	146.521	162.587	84.6865	50.7303	82.3623	64.2344
gene10419	5580037	https://www.ncbi.nlm.nih.gov/gene/5580037	LOC5580037	0	1.75607	2.7736	0.0396004	0	0.257361	0.364155	0.0928415
gene1042	5574147	https://www.ncbi.nlm.nih.gov/gene/5574147	LOC5574147	18.5741	8.97233	14.9057	11.857	7.58878	7.14922	6.74689	4.97385
gene10420	110676982	https://www.ncbi.nlm.nih.gov/gene/110676982	LOC110676982	0	0	0	0	0	0	0	0
gene10421	5580033	https://www.ncbi.nlm.nih.gov/gene/5580033	LOC5580033	0.0740683	1.85791	6.73469	0.0529226	0	0.458589	1.52082	0.24815
gene10422	110676981	https://www.ncbi.nlm.nih.gov/gene/110676981	LOC110676981	0.506854	0.117553	0.579333	0.0685154	0.11846	0.0636112	0.0675053	0.172105
gene10423	110676983	https://www.ncbi.nlm.nih.gov/gene/110676983	LOC110676983	0	0	0.0285455	0.0289368	0	0	0.0332619	0.0339206
gene10424	5573241	https://www.ncbi.nlm.nih.gov/gene/5573241	LOC5573241	3.48089	1.62844	3.03873	3.79915	2.74775	1.92161	2.72773	2.07294
gene10425	5573242	https://www.ncbi.nlm.nih.gov/gene/5573242	LOC5573242	26.1046	10.0284	20.7257	22.9241	22.2067	23.4397	27.6653	25.6408
gene10426	5573243	https://www.ncbi.nlm.nih.gov/gene/5573243	LOC5573243	21.1249	7.09288	15.4566	12.5609	4.80398	4.29944	6.33365	4.04075
gene10427	110676984	https://www.ncbi.nlm.nih.gov/gene/110676984	LOC110676984	46.6512	16.267	26.3745	33.0959	18.0956	12.9534	14.8788	16.9275
gene10428	110676985	https://www.ncbi.nlm.nih.gov/gene/110676985	LOC110676985	0.608732	0.25114	0.053633	0.0543683	0	0.0588895	0	0
gene10429	5573245	https://www.ncbi.nlm.nih.gov/gene/5573245	LOC5573245	0	0	0.0158064	0.0160231	0	0	0	0.0563483
gene1043	5578621	https://www.ncbi.nlm.nih.gov/gene/5578621	LOC5578621	14.3431	7.49278	6.96298	6.41368	6.73552	7.53515	8.26947	5.29066
gene10430	110676986	https://www.ncbi.nlm.nih.gov/gene/110676986	LOC110676986	0	0	0	0	0	0	0	0
gene10431	5573247	https://www.ncbi.nlm.nih.gov/gene/5573247	LOC5573247	5.96828	1.78787	4.39257	4.41853	1.26436	0.797663	1.41738	0.742801
gene10432	110676987	https://www.ncbi.nlm.nih.gov/gene/110676987	LOC110676987	1.28782	0.472271	1.76501	0.562321	0.464018	0.692141	0.852032	0.299622
gene10433	110676988	https://www.ncbi.nlm.nih.gov/gene/110676988	LOC110676988	0	0	0	0	0	0	0	0
gene10434	5573248	https://www.ncbi.nlm.nih.gov/gene/5573248	LOC5573248	0.895563	0.303569	2.49082	0.242121	1.94656	0.842963	2.1072	0.892008
gene10435	5573249	https://www.ncbi.nlm.nih.gov/gene/5573249	LOC5573249	93.709	21.8395	52.6682	51.0857	35.5624	17.1335	29.5814	21.6532
gene10436	5573250	https://www.ncbi.nlm.nih.gov/gene/5573250	LOC5573250	0	0	0	0.0335125	0	0	0	0.0392843
gene10437	5573251	https://www.ncbi.nlm.nih.gov/gene/5573251	LOC5573251	12.1862	3.53941	8.7827	7.6841	1.65974	1.32038	1.65142	1.22482
gene10438	5573252	https://www.ncbi.nlm.nih.gov/gene/5573252	LOC5573252	29.938	10.8498	16.9051	17.2567	6.09151	3.7643	6.26761	3.58217
gene10439	5573253	https://www.ncbi.nlm.nih.gov/gene/5573253	LOC5573253	13.0574	5.89497	8.44048	6.52591	3.80279	2.8798	2.66713	2.71995
gene1044	5578622	https://www.ncbi.nlm.nih.gov/gene/5578622	LOC5578622	102.954	43.6484	69.0449	56.0853	25.5066	30.1252	38.9523	28.8224
gene10440	23687788	https://www.ncbi.nlm.nih.gov/gene/23687788	LOC23687788	115.914	29.9634	76.8235	86.9891	44.2969	21.7987	31.4481	27.3627
gene10441	5573254	https://www.ncbi.nlm.nih.gov/gene/5573254	LOC5573254	2.55657	2.30125	2.29344	0.941025	11.9249	14.4198	6.96727	14.9567
gene10442	110676990	https://www.ncbi.nlm.nih.gov/gene/110676990	LOC110676990	0	0	0	0	0	0	0	0
gene10443	5573255	https://www.ncbi.nlm.nih.gov/gene/5573255	LOC5573255	1.90664	0.559364	4.28765	4.82216	25.7522	15.3416	35.0719	47.9843
gene10444	5573256	https://www.ncbi.nlm.nih.gov/gene/5573256	LOC5573256	323.786	166.124	252.716	384.91	4842.74	4700.61	4929.36	6393.72
gene10445	5573257	https://www.ncbi.nlm.nih.gov/gene/5573257	LOC5573257	0.140855	0	0.0567324	0.0143775	0.052202	0.0155732	0	0.0337075
gene10446	5571858	https://www.ncbi.nlm.nih.gov/gene/5571858	LOC5571858	0	0.00756564	0.121178	0.0163786	0	0.0088703	0	0
gene10447	5571859	https://www.ncbi.nlm.nih.gov/gene/5571859	LOC5571859	2.36298	1.16985	1.96837	1.57326	1.4861	2.41067	1.94073	1.70928
gene10448	5571861	https://www.ncbi.nlm.nih.gov/gene/5571861	LOC5571861	0.136028	0	0.0479395	0.0971934	0	0	0.0558602	0.0569664
gene10449	5571857	https://www.ncbi.nlm.nih.gov/gene/5571857	LOC5571857	0.578092	0.337986	0.617021	0.23603	0.399924	0.766975	0.352701	0.318184
gene1045	5578623	https://www.ncbi.nlm.nih.gov/gene/5578623	LOC5578623	30.0407	9.87981	27.1516	20.9705	7.77032	4.13551	9.12668	6.67996
gene10450	110676996	https://www.ncbi.nlm.nih.gov/gene/110676996	LOC110676996	4.80518	9.08032	10.0279	5.25101	0.814761	2.18757	3.1727	1.73614
gene10451	5571848	https://www.ncbi.nlm.nih.gov/gene/5571848	LOC5571848	5.10476	2.65574	4.75679	3.27649	3.10501	3.14719	3.55303	3.29728
gene10452	5571854	https://www.ncbi.nlm.nih.gov/gene/5571854	LOC5571854	255.125	91.1207	127.458	131.246	41.8217	33.8646	48.1187	27.2748
gene10453	110676006	https://www.ncbi.nlm.nih.gov/gene/110676006	LOC110676006	0.098872	0	0	0	0	0	0	0
gene10454	110676997	https://www.ncbi.nlm.nih.gov/gene/110676997	LOC110676997	0	0	0	0	0	0	0	0
gene10455	23687791	https://www.ncbi.nlm.nih.gov/gene/23687791	LOC23687791	12.2793	10.3942	13.1862	9.23819	11.1182	9.27971	9.49183	9.67979
gene10456	5571860	https://www.ncbi.nlm.nih.gov/gene/5571860	LOC5571860	5.88582	6.50508	6.54643	3.89683	1.61098	2.69552	3.23749	1.8091
gene10457	110676998	https://www.ncbi.nlm.nih.gov/gene/110676998	LOC110676998	0	0	0	0	0	0	0	0
gene10458	5571855	https://www.ncbi.nlm.nih.gov/gene/5571855	LOC5571855	2.98285	1.06653	2.14626	1.82047	2.09578	1.44282	1.83737	1.56147
gene10459	5571846	https://www.ncbi.nlm.nih.gov/gene/5571846	LOC5571846	2504.13	1748.38	1682.31	1729.14	923.314	1014.06	1044.97	852.689
gene1046	5578620	https://www.ncbi.nlm.nih.gov/gene/5578620	LOC5578620	20.8718	7.77836	21.5152	20.2674	21.4049	8.65006	15.9947	11.5599
gene10460	110677000	https://www.ncbi.nlm.nih.gov/gene/110677000	LOC110677000	1.36227	0.112404	1.92038	2.03796	0.368131	0.230628	0.244746	0.249592
gene10461	5571847	https://www.ncbi.nlm.nih.gov/gene/5571847	LOC5571847	17.0166	8.64434	12.2088	12.1313	7.01188	8.72083	10.3177	7.26977
gene10462	5575840	https://www.ncbi.nlm.nih.gov/gene/5575840	LOC5575840	7.08676	5.60684	7.20584	6.04479	6.91997	5.16975	7.31032	6.10606
gene10463	110677350	https://www.ncbi.nlm.nih.gov/gene/110677350	Trnak-cuu	0	0	0	0	0	0	0	0
gene10464	110677002	https://www.ncbi.nlm.nih.gov/gene/110677002	LOC110677002	0	0	0	0	0	0	0	0
gene10465	110677001	https://www.ncbi.nlm.nih.gov/gene/110677001	LOC110677001	0	0	0	0	0	0	0	0
gene10466	110677569	https://www.ncbi.nlm.nih.gov/gene/110677569	Trnap-ugg	0	0	0	0	0	0	0	0
gene10467	110677352	https://www.ncbi.nlm.nih.gov/gene/110677352	Trnap-ugg	0	0	0	0	0	0	0	0
gene10468	5575841	https://www.ncbi.nlm.nih.gov/gene/5575841	LOC5575841	10.0172	8.50803	3.32547	2.98022	5.23291	7.69969	3.81877	4.35255
gene10469	5575842	https://www.ncbi.nlm.nih.gov/gene/5575842	LOC5575842	0.311798	0.163234	0.181879	0.138279	0.22314	0.0998523	0.141286	0.117068
gene1047	5578624	https://www.ncbi.nlm.nih.gov/gene/5578624	LOC5578624	53.4423	21.4884	36.4434	28.0679	61.5624	43.2485	72.6092	51.5018
gene10470	5575850	https://www.ncbi.nlm.nih.gov/gene/5575850	LOC5575850	25.882	8.38087	23.8555	21.6393	15.94	10.1669	15.551	15.3775
gene10471	5575848	https://www.ncbi.nlm.nih.gov/gene/5575848	LOC5575848	432.128	210.475	293.188	315.153	506.33	268.769	415.758	440.031
gene10472	5575847	https://www.ncbi.nlm.nih.gov/gene/5575847	LOC5575847	8.96143	4.1816	7.7685	5.88786	2.98396	4.22509	4.86442	2.58822
gene10473	5575846	https://www.ncbi.nlm.nih.gov/gene/5575846	LOC5575846	70.7966	25.6906	52.4713	39.7133	13.8102	7.54236	10.8442	4.58158
gene10474	5579227	https://www.ncbi.nlm.nih.gov/gene/5579227	LOC5579227	251.675	95.2152	127.493	103.949	400.759	162.041	344.576	225.916
gene10475	5575844	https://www.ncbi.nlm.nih.gov/gene/5575844	LOC5575844	11.7941	5.56618	8.72771	9.40782	7.09808	6.28756	6.87953	6.31184
gene10476	5575843	https://www.ncbi.nlm.nih.gov/gene/5575843	LOC5575843	63.4194	22.2777	37.8827	36.3646	50.2223	39.1931	48.8258	44.4113
gene10477	5579229	https://www.ncbi.nlm.nih.gov/gene/5579229	LOC5579229	41.1754	16.1633	32.9513	32.6207	11.6775	9.75779	17.3039	11.5884
gene10478	5575852	https://www.ncbi.nlm.nih.gov/gene/5575852	LOC5575852	199.12	133.109	120.759	97.1575	111.331	168.17	107.845	107.653
gene10479	5579234	https://www.ncbi.nlm.nih.gov/gene/5579234	LOC5579234	22.8751	4.99511	18.6459	19.5886	12.6513	4.33136	11.187	6.81343
gene1048	5578625	https://www.ncbi.nlm.nih.gov/gene/5578625	LOC5578625	4061.66	2800.38	3022.23	3026.95	1838.86	1725.58	2016.72	1571.98
gene10480	5575855	https://www.ncbi.nlm.nih.gov/gene/5575855	LOC5575855	0.632261	1.09307	0.870074	0.430245	0.494676	1.00195	1.73093	0.579997
gene10481	5579232	https://www.ncbi.nlm.nih.gov/gene/5579232	LOC5579232	0	0.0293694	0	0.0317903	0	0	0	0
gene10482	110677003	https://www.ncbi.nlm.nih.gov/gene/110677003	LOC110677003	0	0	0.121286	0	0	0	0	0
gene10483	5579235	https://www.ncbi.nlm.nih.gov/gene/5579235	LOC5579235	12.3247	5.81917	13.7114	12.5278	13.2271	10.0873	13.5066	10.4764
gene10484	5579236	https://www.ncbi.nlm.nih.gov/gene/5579236	LOC5579236	0	0	0	0	0	0	0	0
gene10485	5579237	https://www.ncbi.nlm.nih.gov/gene/5579237	LOC5579237	0.250596	0.0551394	0.0294387	0	0.25282	0.646479	0.308724	0.419784
gene10486	5568773	https://www.ncbi.nlm.nih.gov/gene/5568773	LOC5568773	1.26881	1.93917	2.81992	2.91575	1.00824	0.884656	3.90545	3.22644
gene10487	5568759	https://www.ncbi.nlm.nih.gov/gene/5568759	LOC5568759	13.8865	4.00257	10.8473	5.98007	0.531734	1.94321	0.911843	0.37196
gene10488	5573809	https://www.ncbi.nlm.nih.gov/gene/5573809	LOC5573809	0	0	0.216072	0	0	0	0.0279747	0
gene10489	5563940	https://www.ncbi.nlm.nih.gov/gene/5563940	LOC5563940	0.602436	0.934518	9.78763	0.45197	1.1982	1.35211	3.14188	1.11008
gene1049	110674433	https://www.ncbi.nlm.nih.gov/gene/110674433	LOC110674433	0.239959	0	0	0.171453	0.207505	0	0	0
gene10490	5563941	https://www.ncbi.nlm.nih.gov/gene/5563941	LOC5563941	0	0	0	0.028293	0.0342421	0	0	0.0663317
gene10491	5573813	https://www.ncbi.nlm.nih.gov/gene/5573813	LOC5573813	45.3684	27.2694	36.6835	30.7296	57.3494	45.4457	49.8636	45.3211
gene10492	5573814	https://www.ncbi.nlm.nih.gov/gene/5573814	LOC5573814	7.47727	2.89237	7.62125	5.34259	4.5997	3.55986	5.1743	3.79781
gene10493	5573821	https://www.ncbi.nlm.nih.gov/gene/5573821	LOC5573821	34.3015	19.3797	27.2421	21.7738	31.7833	34.7728	32.201	25.555
gene10494	5573820	https://www.ncbi.nlm.nih.gov/gene/5573820	LOC5573820	4.71504	3.27259	4.1298	3.44326	3.058	3.05881	3.35996	2.93285
gene10495	5573819	https://www.ncbi.nlm.nih.gov/gene/5573819	LOC5573819	4.64342	2.51239	4.32811	4.56874	0.548552	0.687316	0.687712	0.467553
gene10496	5573818	https://www.ncbi.nlm.nih.gov/gene/5573818	LOC5573818	61.5144	30.1889	67.6221	72.0512	20.5158	18.922	22.5617	20.7605
gene10497	5573817	https://www.ncbi.nlm.nih.gov/gene/5573817	LOC5573817	0.301108	0.0441691	0.259399	0.023905	0.20252	0.310715	0.357214	0.280221
gene10498	110677005	https://www.ncbi.nlm.nih.gov/gene/110677005	LOC110677005	0	0	0	0	0	0	0	0
gene10499	5573815	https://www.ncbi.nlm.nih.gov/gene/5573815	LOC5573815	0.191108	0.136663	0.134702	0.136549	0.123946	0.16023	0.143879	0.0933722
gene105	5572022	https://www.ncbi.nlm.nih.gov/gene/5572022	LOC5572022	0.00773594	0.0204259	0.0218107	0.00552742	0	0	0	0
gene1050	5578628	https://www.ncbi.nlm.nih.gov/gene/5578628	LOC5578628	1.42759	0.745597	1.79685	1.69258	2.34693	1.25662	2.22902	1.43222
gene10500	5564830	https://www.ncbi.nlm.nih.gov/gene/5564830	LOC5564830	1.75064	0.986482	1.05336	1.11356	1.99387	2.54451	1.87617	0.929838
gene10501	5564833	https://www.ncbi.nlm.nih.gov/gene/5564833	LOC5564833	0.0445646	0.0196114	0.0209409	0.0424559	0.0899203	0.0804764	0.061002	0.049768
gene10502	5564852	https://www.ncbi.nlm.nih.gov/gene/5564852	LOC5564852	0.0129616	0	0.109631	0.046306	0	0.0200627	0.0106454	0.0542812
gene10503	5564839	https://www.ncbi.nlm.nih.gov/gene/5564839	LOC5564839	0	0	0	0.0464752	0	0	0.0534217	0
gene10504	5564842	https://www.ncbi.nlm.nih.gov/gene/5564842	LOC5564842	32.6999	11.9147	27.7544	26.1052	37.9867	21.6896	36.2804	29.3181
gene10505	110677006	https://www.ncbi.nlm.nih.gov/gene/110677006	LOC110677006	2.88893	0.27682	0.591172	3.09626	3.66672	0.793359	0.267885	1.2879
gene10506	5564848	https://www.ncbi.nlm.nih.gov/gene/5564848	LOC5564848	0.141433	0.0755768	0.42249	0.202111	0.198016	0.125096	0.149348	0.0507686
gene10507	110675223	https://www.ncbi.nlm.nih.gov/gene/110675223	LOC110675223	0.115648	0.047712	0.112082	0.134277	0.0625043	0.0671277	0.106855	0.0121079
gene10508	5564845	https://www.ncbi.nlm.nih.gov/gene/5564845	LOC5564845	12.321	4.64746	10.6446	8.32557	15.4948	9.69904	12.0564	13.0913
gene10509	5564847	https://www.ncbi.nlm.nih.gov/gene/5564847	LOC5564847	0	0	0	0	0	0	0	0
gene1051	5578627	https://www.ncbi.nlm.nih.gov/gene/5578627	LOC5578627	0	0	0.0297981	0.0151033	0	0.0163593	0	0
gene10510	5564844	https://www.ncbi.nlm.nih.gov/gene/5564844	LOC5564844	0.165411	0	0	0	0.0953593	0	0	0
gene10511	5564843	https://www.ncbi.nlm.nih.gov/gene/5564843	LOC5564843	0	0	0	0	0	0	0	0
gene10512	5564832	https://www.ncbi.nlm.nih.gov/gene/5564832	LOC5564832	0	0	0.0371985	0	0	0	0	0
gene10513	5569062	https://www.ncbi.nlm.nih.gov/gene/5569062	LOC5569062	0.00795296	0.00524974	0.0168169	0.011365	0.0137547	0	0.0130636	0.00666117
gene10514	110677008	https://www.ncbi.nlm.nih.gov/gene/110677008	LOC110677008	0	0	0	0	0	0	0	0
gene10515	110677007	https://www.ncbi.nlm.nih.gov/gene/110677007	LOC110677007	0	0	0	0	0	0	0	0
gene10516	110674009	https://www.ncbi.nlm.nih.gov/gene/110674009	LOC110674009	0	0.0138435	0.029564	0	0.0181354	0	0	0
gene10517	5569065	https://www.ncbi.nlm.nih.gov/gene/5569065	LOC5569065	0	0	0	0	0	0	0	0
gene10518	110677009	https://www.ncbi.nlm.nih.gov/gene/110677009	LOC110677009	0.0170714	0	0.0240655	0.0121977	0	0	0.0140209	0
gene10519	5569087	https://www.ncbi.nlm.nih.gov/gene/5569087	LOC5569087	0	0	0	0	0	0	0	0
gene1052	5578629	https://www.ncbi.nlm.nih.gov/gene/5578629	LOC5578629	0	0	0.258544	0	0	0	0	0.102409
gene10520	5569067	https://www.ncbi.nlm.nih.gov/gene/5569067	LOC5569067	85.4126	39.6439	83.2559	73.7688	47.7355	26.4116	54.3859	32.4579
gene10521	5569068	https://www.ncbi.nlm.nih.gov/gene/5569068	LOC5569068	19.6871	7.29171	15.6067	10.4535	7.76926	6.45934	7.78217	4.93447
gene10522	5569063	https://www.ncbi.nlm.nih.gov/gene/5569063	LOC5569063	8.25978	2.24722	5.5662	4.02751	2.58197	2.35399	2.56685	1.56593
gene10523	110675224	https://www.ncbi.nlm.nih.gov/gene/110675224	LOC110675224	0	0	0	0	0	0	0	0
gene10524	5569069	https://www.ncbi.nlm.nih.gov/gene/5569069	LOC5569069	71.4045	51.0109	50.7588	55.0765	31.0632	42.9083	34.9468	25.1064
gene10525	5569070	https://www.ncbi.nlm.nih.gov/gene/5569070	LOC5569070	2.02774	0.589434	1.63905	1.23617	2.33262	1.62692	2.64324	3.06954
gene10526	110676022	https://www.ncbi.nlm.nih.gov/gene/110676022	LOC110676022	0	0	0	0.054693	0.463353	0.0592413	0.188603	0.192338
gene10527	110676023	https://www.ncbi.nlm.nih.gov/gene/110676023	LOC110676023	0	0	0	0	0	0	0.0746388	0
gene10528	5569072	https://www.ncbi.nlm.nih.gov/gene/5569072	LOC5569072	16.2536	9.70933	8.87254	9.93313	5.68193	11.6156	9.77046	7.14468
gene10529	5569073	https://www.ncbi.nlm.nih.gov/gene/5569073	LOC5569073	22.3414	10.8773	17.347	17.247	13.5341	10.5208	12.0774	10.3562
gene1053	110674832	https://www.ncbi.nlm.nih.gov/gene/110674832	LOC110674832	0	0	0.873481	0	0	0	0.10178	0
gene10530	5569074	https://www.ncbi.nlm.nih.gov/gene/5569074	LOC5569074	155.041	65.1852	93.821	90.2438	77.9203	48.5816	85.0977	55.0198
gene10531	5569075	https://www.ncbi.nlm.nih.gov/gene/5569075	LOC5569075	47.8507	18.6894	46.7541	39.8133	41.8572	32.3626	40.9109	36.6665
gene10532	110677011	https://www.ncbi.nlm.nih.gov/gene/110677011	LOC110677011	0	0	0.178494	0	0	0	0	0
gene10533	5569076	https://www.ncbi.nlm.nih.gov/gene/5569076	LOC5569076	177.411	68.3441	106.169	93.7844	56.6323	23.1164	35.6304	22.4053
gene10534	5569077	https://www.ncbi.nlm.nih.gov/gene/5569077	LOC5569077	29.5985	13.1325	24.2107	25.2969	31.2246	22.2787	30.1561	27.568
gene10535	5569078	https://www.ncbi.nlm.nih.gov/gene/5569078	LOC5569078	184.35	81.5329	108.779	107.88	62.0652	52.2252	63.5385	42.2699
gene10536	5569079	https://www.ncbi.nlm.nih.gov/gene/5569079	LOC5569079	0.186681	0.0246456	0.684227	0.826993	0.0968597	0	0.214652	0.0938153
gene10537	5569080	https://www.ncbi.nlm.nih.gov/gene/5569080	LOC5569080	0.32046	0.362632	0.177474	0.245327	0.118765	0.124007	0.225596	0.249236
gene10538	5569081	https://www.ncbi.nlm.nih.gov/gene/5569081	LOC5569081	4.32674	1.77328	5.17778	4.55233	5.1395	3.66138	5.62325	4.00228
gene10539	5569082	https://www.ncbi.nlm.nih.gov/gene/5569082	LOC5569082	11.1641	5.58572	8.06947	7.72283	3.38203	4.12749	4.43856	3.81175
gene1054	5578630	https://www.ncbi.nlm.nih.gov/gene/5578630	LOC5578630	0	0.0743921	0.476612	0	0	0.218052	0.09256	0
gene10540	5569083	https://www.ncbi.nlm.nih.gov/gene/5569083	LOC5569083	105.836	65.7959	47.7313	58.2367	48.7413	85.4063	53.223	72.3746
gene10541	5569085	https://www.ncbi.nlm.nih.gov/gene/5569085	LOC5569085	33.3905	18.3936	24.6104	21.3631	34.9132	33.1878	32.3518	27.4274
gene10542	110677012	https://www.ncbi.nlm.nih.gov/gene/110677012	LOC110677012	0.0817208	0.0539438	0.230403	0.0583904	0	0.0632461	0.268471	0.0684469
gene10543	5569084	https://www.ncbi.nlm.nih.gov/gene/5569084	LOC5569084	0	0	0.202183	0	0	0	0.0504832	0
gene10544	5569086	https://www.ncbi.nlm.nih.gov/gene/5569086	LOC5569086	11.4021	5.25177	8.5628	9.93967	9.97666	8.46797	11.647	10.4079
gene10545	5567981	https://www.ncbi.nlm.nih.gov/gene/5567981	LOC5567981	2.13446	0.873319	1.97695	1.86541	1.66272	0.805483	1.53573	1.19677
gene10546	5567982	https://www.ncbi.nlm.nih.gov/gene/5567982	LOC5567982	0	0	0.100689	0.076552	0	0	0	0.0299121
gene10547	110677013	https://www.ncbi.nlm.nih.gov/gene/110677013	LOC110677013	5.48906	2.32645	6.53283	4.70425	3.96853	1.69462	3.20255	1.84653
gene10548	5567979	https://www.ncbi.nlm.nih.gov/gene/5567979	LOC5567979	40.9975	15.3227	19.2466	20.0881	25.7767	26.873	24.3868	17.9806
gene10549	5567978	https://www.ncbi.nlm.nih.gov/gene/5567978	LOC5567978	7.16384	3.14513	4.45397	3.13879	2.98058	2.64139	3.13613	2.43405
gene1055	5578631	https://www.ncbi.nlm.nih.gov/gene/5578631	LOC5578631	2.9698	0.230631	0.492531	1.31062	5.58947	1.85901	1.54238	4.17008
gene10550	5567977	https://www.ncbi.nlm.nih.gov/gene/5567977	LOC5567977	26.2794	14.5092	22.5062	18.9751	10.1634	8.45198	8.54226	7.02721
gene10551	5567975	https://www.ncbi.nlm.nih.gov/gene/5567975	LOC5567975	22.1336	10.9076	12.9094	15.9596	9.9645	9.46717	9.1031	9.17015
gene10552	5567974	https://www.ncbi.nlm.nih.gov/gene/5567974	LOC5567974	1.05443	1.22633	1.76955	1.11216	0.998657	1.08807	0.577339	0.756993
gene10553	110675225	https://www.ncbi.nlm.nih.gov/gene/110675225	LOC110675225	0	0	0.0142953	0	0	0.0313928	0	0.0169871
gene10554	5569935	https://www.ncbi.nlm.nih.gov/gene/5569935	LOC5569935	1.26927	0.533171	1.68762	1.02027	1.45931	0.703254	1.29122	0.966454
gene10555	110677014	https://www.ncbi.nlm.nih.gov/gene/110677014	LOC110677014	0	0	0	0	0	0	0	0
gene10556	5567973	https://www.ncbi.nlm.nih.gov/gene/5567973	LOC5567973	7.47617	6.88606	6.06613	3.91319	5.3374	10.6974	5.85464	5.46089
gene10557	5567972	https://www.ncbi.nlm.nih.gov/gene/5567972	LOC5567972	85.1977	26.5631	59.2293	54.3741	28.4872	10.7036	21.8556	11.514
gene10558	5567970	https://www.ncbi.nlm.nih.gov/gene/5567970	LOC5567970	0	0	0.0679593	0.068891	0	0	0	0
gene10559	5567965	https://www.ncbi.nlm.nih.gov/gene/5567965	LOC5567965	0	0	0	0	0	0	0	0
gene1056	5569748	https://www.ncbi.nlm.nih.gov/gene/5569748	LOC5569748	22.4837	11.9476	0.529724	9.39726	43.1099	63.0597	6.12104	36.5617
gene10560	5567969	https://www.ncbi.nlm.nih.gov/gene/5567969	LOC5567969	0	0	0	0	0	0	0	0
gene10561	5567968	https://www.ncbi.nlm.nih.gov/gene/5567968	LOC5567968	0	0	0	0	0	0	0	0
gene10562	5567967	https://www.ncbi.nlm.nih.gov/gene/5567967	LOC5567967	0	0	0	0	0	0	0	0
gene10563	5567966	https://www.ncbi.nlm.nih.gov/gene/5567966	LOC5567966	0	0	0	0	0	0	0	0
gene10564	110677015	https://www.ncbi.nlm.nih.gov/gene/110677015	LOC110677015	0	0	0	0	0	0	0	0.067927
gene10565	5567964	https://www.ncbi.nlm.nih.gov/gene/5567964	LOC5567964	2923.35	3544.43	2026.39	2273.49	659.082	1005.47	796.999	1169.62
gene10566	5567962	https://www.ncbi.nlm.nih.gov/gene/5567962	LOC5567962	18.0742	11.5093	13.1516	13.9294	14.9765	16.7162	20.6419	10.2505
gene10567	5567961	https://www.ncbi.nlm.nih.gov/gene/5567961	LOC5567961	83.2898	53.2098	58.3544	55.5506	59.1759	62.878	49.3362	46.8499
gene10568	5567960	https://www.ncbi.nlm.nih.gov/gene/5567960	LOC5567960	28.7962	19.4249	28.397	30.6374	12.3215	10.1535	10.4204	9.01327
gene10569	110677016	https://www.ncbi.nlm.nih.gov/gene/110677016	LOC110677016	2.32667	1.33256	1.80877	2.32252	1.12435	0.370729	0.885202	0.415543
gene1057	110674434	https://www.ncbi.nlm.nih.gov/gene/110674434	LOC110674434	0	0	0	0	0	0	0	0
gene10570	5567958	https://www.ncbi.nlm.nih.gov/gene/5567958	LOC5567958	0	0	0	0	0	0	0	0
gene10571	5567956	https://www.ncbi.nlm.nih.gov/gene/5567956	LOC5567956	0	0.0305577	1.69672	0.132307	0	0.0358273	0.076041	0.193867
gene10572	110677017	https://www.ncbi.nlm.nih.gov/gene/110677017	LOC110677017	0.24485	0	1.03549	0.058316	0.141156	0.126331	0.201097	0.0683597
gene10573	5567953	https://www.ncbi.nlm.nih.gov/gene/5567953	LOC5567953	0	0	0.152307	0	0	0	0	0
gene10574	5567955	https://www.ncbi.nlm.nih.gov/gene/5567955	LOC5567955	0	0	0.222824	0.0752929	0	0	0	0
gene10575	5567954	https://www.ncbi.nlm.nih.gov/gene/5567954	LOC5567954	0.0340069	0	0.0239697	0	0.0294075	0	0	0.0284832
gene10576	110675226	https://www.ncbi.nlm.nih.gov/gene/110675226	LOC110675226	0.491061	0.343217	0.142522	0.0825574	0.0749375	0.491826	0	0.0483881
gene10577	5570443	https://www.ncbi.nlm.nih.gov/gene/5570443	LOC5570443	3.05426	1.2562	3.92471	2.18231	4.14462	4.01844	4.92049	3.424
gene10578	110676029	https://www.ncbi.nlm.nih.gov/gene/110676029	LOC110676029	0	0.704865	0.250883	0.254323	0	0	0	0
gene10579	110675227	https://www.ncbi.nlm.nih.gov/gene/110675227	LOC110675227	0	0	0	0.106709	0.129146	0	0.122658	0
gene1058	110674837	https://www.ncbi.nlm.nih.gov/gene/110674837	LOC110674837	0.51894	0.0790503	0.900366	0.627488	0.448753	0.432517	0.590135	0.66869
gene10580	110675228	https://www.ncbi.nlm.nih.gov/gene/110675228	LOC110675228	0	0	0	0	0	0	0	0
gene10581	110677018	https://www.ncbi.nlm.nih.gov/gene/110677018	LOC110677018	0	0	0	0	0	0	0	0
gene10582	5572773	https://www.ncbi.nlm.nih.gov/gene/5572773	LOC5572773	0.0961132	0.0888219	0.257432	0.206022	0.083114	0.0892619	0.0315754	0.193204
gene10583	5572772	https://www.ncbi.nlm.nih.gov/gene/5572772	LOC5572772	41.0948	10.3885	21.9575	25.2011	6.3086	5.12241	7.00638	4.70593
gene10584	5572770	https://www.ncbi.nlm.nih.gov/gene/5572770	LOC5572770	0.457092	0.553164	0.268484	0	1.44933	0.353757	0.875963	0.0638078
gene10585	5572771	https://www.ncbi.nlm.nih.gov/gene/5572771	LOC5572771	3.11236	0.891938	1.57307	1.52955	1.91681	2.3735	2.45645	1.94558
gene10586	5573697	https://www.ncbi.nlm.nih.gov/gene/5573697	LOC5573697	0.0425143	0	0	0.030377	0	0	0.0349173	0
gene10587	5573698	https://www.ncbi.nlm.nih.gov/gene/5573698	LOC5573698	2.93463	0.310535	3.25271	2.49699	3.11888	1.92445	5.39083	3.8089
gene10588	110675229	https://www.ncbi.nlm.nih.gov/gene/110675229	LOC110675229	0	0	0.0242399	0	0.029739	0	0.028245	0
gene10589	5573701	https://www.ncbi.nlm.nih.gov/gene/5573701	LOC5573701	1.32317	0.459695	0.392687	0.79614	1.20443	0.48507	0.228784	0.174986
gene1059	5565115	https://www.ncbi.nlm.nih.gov/gene/5565115	LOC5565115	16.7014	7.30545	11.3748	10.1793	11.6237	10.7143	10.2134	8.528
gene10590	5573695	https://www.ncbi.nlm.nih.gov/gene/5573695	LOC5573695	18.1692	8.69387	17.9086	16.6574	15.0123	13.1788	16.3023	16.3645
gene10591	5573696	https://www.ncbi.nlm.nih.gov/gene/5573696	LOC5573696	26.2979	10.9048	16.8408	19.0437	33.0377	27.554	32.3818	33.6174
gene10592	5573693	https://www.ncbi.nlm.nih.gov/gene/5573693	LOC5573693	5.21807	1.6832	5.18959	3.66804	6.08945	3.18891	5.93609	4.62509
gene10593	110677020	https://www.ncbi.nlm.nih.gov/gene/110677020	LOC110677020	0.0905357	0.0199208	1.44645	0.0431258	0.156582	0.0467122	0.123929	0.0505533
gene10594	110677021	https://www.ncbi.nlm.nih.gov/gene/110677021	LOC110677021	0	0	0.321416	0	0	0	0	0
gene10595	110677353	https://www.ncbi.nlm.nih.gov/gene/110677353	Trnad-guc	0	0	0	0	0	0	0	0
gene10596	5573699	https://www.ncbi.nlm.nih.gov/gene/5573699	LOC5573699	0.248223	0.291292	1.10808	0.137945	0.548552	0.192107	1.51768	0.254105
gene10597	5571319	https://www.ncbi.nlm.nih.gov/gene/5571319	LOC5571319	6.0574	2.06971	3.86556	5.68512	4.37321	3.2442	5.39956	4.6311
gene10598	110677022	https://www.ncbi.nlm.nih.gov/gene/110677022	LOC110677022	5.02958	1.71109	4.82677	5.63933	5.88832	3.56317	5.52895	5.05515
gene10599	5571525	https://www.ncbi.nlm.nih.gov/gene/5571525	LOC5571525	1.54031	0.781472	0.771641	0.936845	2.39426	1.19701	1.47939	1.40207
gene106	5572012	https://www.ncbi.nlm.nih.gov/gene/5572012	LOC5572012	0	0.0342722	0.32936	0	0.0448977	0	0.0426421	0.086973
gene1060	5565113	https://www.ncbi.nlm.nih.gov/gene/5565113	LOC5565113	0	0	0.07331	0.0743151	0	0	0.170845	0.0871142
gene10600	5571546	https://www.ncbi.nlm.nih.gov/gene/5571546	LOC5571546	0	0	0	0	0	0	0	0
gene10601	110677570	https://www.ncbi.nlm.nih.gov/gene/110677570	Trnaw-cca	0	0	0	0	0	0	0	0
gene10602	110677354	https://www.ncbi.nlm.nih.gov/gene/110677354	Trnai-aau	0	0	0.610256	0	0	0	0	0
gene10603	5571544	https://www.ncbi.nlm.nih.gov/gene/5571544	LOC5571544	276.481	152.773	139.546	213.079	465.447	294.063	432.201	732.918
gene10604	5571543	https://www.ncbi.nlm.nih.gov/gene/5571543	LOC5571543	63.2569	52.8907	26.4216	11.7403	15.0463	46.2487	38.6635	34.0394
gene10605	5571542	https://www.ncbi.nlm.nih.gov/gene/5571542	LOC5571542	20.9404	6.94998	5.33222	9.89118	12.6117	12.8867	14.9566	26.2596
gene10606	5571541	https://www.ncbi.nlm.nih.gov/gene/5571541	LOC5571541	0.0387827	0.0256004	0.355367	0.138553	0.100612	0.0900453	0.0955575	0.0324833
gene10607	110677023	https://www.ncbi.nlm.nih.gov/gene/110677023	LOC110677023	0	0	0	0	0.0774878	0	0	0
gene10608	5571540	https://www.ncbi.nlm.nih.gov/gene/5571540	LOC5571540	30.2925	27.4764	14.5532	20.7796	28.3203	75.754	64.5782	76.6693
gene10609	5571539	https://www.ncbi.nlm.nih.gov/gene/5571539	LOC5571539	84.1021	23.6456	34.2244	47.1964	65.386	74.4483	71.6319	70.4926
gene1061	5565116	https://www.ncbi.nlm.nih.gov/gene/5565116	LOC5565116	29.4585	8.52122	17.1074	21.6089	27.3836	11.9247	20.9077	15.8436
gene10610	23687717	https://www.ncbi.nlm.nih.gov/gene/23687717	LOC23687717	30.1209	7.87888	8.32157	13.6423	23.5976	22.5417	22.9626	34.32
gene10611	110677024	https://www.ncbi.nlm.nih.gov/gene/110677024	LOC110677024	0.330253	0.218	0.581946	0	0.285586	0.638982	0.406858	0.138305
gene10612	5571538	https://www.ncbi.nlm.nih.gov/gene/5571538	LOC5571538	13.8945	7.66738	6.86582	4.96389	18.8494	27.9644	29.8273	21.3356
gene10613	5571537	https://www.ncbi.nlm.nih.gov/gene/5571537	LOC5571537	26.9828	14.724	12.658	15.5093	50.3482	49.3529	57.9144	82.3894
gene10614	5571536	https://www.ncbi.nlm.nih.gov/gene/5571536	LOC5571536	6.60816	6.20599	5.33524	2.18911	5.11699	12.3207	10.1146	6.21407
gene10615	110677025	https://www.ncbi.nlm.nih.gov/gene/110677025	LOC110677025	0	0	0	0	0	0	0	0
gene10616	5571533	https://www.ncbi.nlm.nih.gov/gene/5571533	LOC5571533	0	0.0544999	0	0	0	0	0	0
gene10617	5571532	https://www.ncbi.nlm.nih.gov/gene/5571532	LOC5571532	0	0	0	0	0	0	0	0
gene10618	5571524	https://www.ncbi.nlm.nih.gov/gene/5571524	LOC5571524	0.200341	0.26449	0.28242	0.0572584	0.103947	0.09303	0.0987249	0
gene10619	5571531	https://www.ncbi.nlm.nih.gov/gene/5571531	LOC5571531	7.04793	4.25356	7.73545	5.92309	18.5453	17.7405	21.8861	23.219
gene1062	5569550	https://www.ncbi.nlm.nih.gov/gene/5569550	LOC5569550	0.0378435	0.0999218	0.400109	0.378555	0	0.0292882	0.124325	0
gene10620	5571529	https://www.ncbi.nlm.nih.gov/gene/5571529	LOC5571529	4.91351	3.2434	3.92687	1.54805	4.34933	10.45	18.1121	16.8181
gene10621	5571528	https://www.ncbi.nlm.nih.gov/gene/5571528	LOC5571528	1.68422	1.22519	1.13867	0.491181	2.3184	3.24537	1.38326	1.49702
gene10622	5571526	https://www.ncbi.nlm.nih.gov/gene/5571526	LOC5571526	0	0	0.0200262	0	0	0	0.023335	0.0237971
gene10623	110675230	https://www.ncbi.nlm.nih.gov/gene/110675230	LOC110675230	0	0	0	0	0	0	0	0
gene10624	23687976	https://www.ncbi.nlm.nih.gov/gene/23687976	LOC23687976	0.280145	0.0924615	0.217205	0.220183	0.290706	0.108406	0.391144	0.211177
gene10625	5571549	https://www.ncbi.nlm.nih.gov/gene/5571549	LOC5571549	0.751543	0.843358	0.821072	0.349041	0.779877	1.19237	0.586385	0.125894
gene10626	110677026	https://www.ncbi.nlm.nih.gov/gene/110677026	LOC110677026	0.0170851	0	0	0.0122075	0.0295487	0.0132227	0	0
gene10627	5568798	https://www.ncbi.nlm.nih.gov/gene/5568798	LOC5568798	0.352246	0.150645	0.181839	0.141794	0.356087	0.130547	0.0855682	0.045709
gene10628	110677028	https://www.ncbi.nlm.nih.gov/gene/110677028	LOC110677028	0	0	0.110144	0	0	0	0.128342	0
gene10629	5568795	https://www.ncbi.nlm.nih.gov/gene/5568795	LOC5568795	0.657651	0.266562	0.422882	0.494631	3.37232	2.41094	2.3311	1.6235
gene1063	5569551	https://www.ncbi.nlm.nih.gov/gene/5569551	LOC5569551	0.0277325	0.0640717	0.0733021	0.0396304	0.0779406	0.160973	0.130967	0.197438
gene10630	5568794	https://www.ncbi.nlm.nih.gov/gene/5568794	LOC5568794	0.288245	0.19027	0.147759	0.131062	0.2266	0.304202	0.279781	0.109739
gene10631	5568796	https://www.ncbi.nlm.nih.gov/gene/5568796	LOC5568796	0.0945769	0.133779	0.171417	0.125499	0.245356	0.167305	0.13316	0.0905312
gene10632	5579502	https://www.ncbi.nlm.nih.gov/gene/5579502	LOC5579502	15.6613	8.15432	10.4682	12.2474	8.67872	4.55879	7.0963	5.98587
gene10633	5568797	https://www.ncbi.nlm.nih.gov/gene/5568797	LOC5568797	0.016772	0.0332135	0	0.0119838	0	0	0.013775	0
gene10634	5568943	https://www.ncbi.nlm.nih.gov/gene/5568943	LOC5568943	11.5306	4.29671	8.32393	7.50787	6.27212	5.82929	5.88065	4.67307
gene10635	5568942	https://www.ncbi.nlm.nih.gov/gene/5568942	LOC5568942	0.650898	0.0781194	0.104269	0.0422795	0.921051	0.503749	0.899078	1.22664
gene10636	5568941	https://www.ncbi.nlm.nih.gov/gene/5568941	LOC5568941	16.0652	6.74002	12.7727	15.0021	23.8672	23.9631	27.5624	28.0206
gene10637	5568940	https://www.ncbi.nlm.nih.gov/gene/5568940	LOC5568940	19.1802	13.1961	14.0907	6.75082	8.10017	10.8271	7.16036	5.94362
gene10638	5568939	https://www.ncbi.nlm.nih.gov/gene/5568939	LOC5568939	11.4207	14.1151	14.7295	10.4173	34.1808	26.8298	31.0666	29.5109
gene10639	5568938	https://www.ncbi.nlm.nih.gov/gene/5568938	LOC5568938	5.73381	6.61531	6.85292	4.20375	9.05431	9.02948	8.88608	9.52142
gene1064	5569552	https://www.ncbi.nlm.nih.gov/gene/5569552	LOC5569552	5.10047	2.64817	5.47668	3.70828	7.87982	6.7406	6.25908	5.88337
gene10640	5568937	https://www.ncbi.nlm.nih.gov/gene/5568937	LOC5568937	7.97359	3.82416	6.87154	5.69722	10.1542	11.5224	12.4836	10.8264
gene10641	110677029	https://www.ncbi.nlm.nih.gov/gene/110677029	LOC110677029	2.59806	0.906024	1.79668	1.75127	2.84013	3.22473	4.0663	3.69519
gene10642	5568936	https://www.ncbi.nlm.nih.gov/gene/5568936	LOC5568936	4.28809	0.575194	4.25083	3.24412	0.376761	0.40818	0.527334	0.480157
gene10643	5568934	https://www.ncbi.nlm.nih.gov/gene/5568934	LOC5568934	9.98117	5.04264	7.89987	5.41847	5.3041	4.66073	5.72458	3.54947
gene10644	5568933	https://www.ncbi.nlm.nih.gov/gene/5568933	LOC5568933	0.105725	0.139577	0.14904	0.151083	0.0609502	0.0272745	0.0868323	0.147586
gene10645	5568931	https://www.ncbi.nlm.nih.gov/gene/5568931	LOC5568931	2.13155	0.792468	2.0205	1.45299	0.911037	1.34628	1.40858	0.84136
gene10646	5568929	https://www.ncbi.nlm.nih.gov/gene/5568929	LOC5568929	4.44341	2.38558	5.64096	6.58962	9.07671	4.56226	9.02214	5.94227
gene10647	5568930	https://www.ncbi.nlm.nih.gov/gene/5568930	LOC5568930	0	0	0.0328668	0.0666348	0	0	0	0.0390556
gene10648	110677030	https://www.ncbi.nlm.nih.gov/gene/110677030	LOC110677030	0	0	0	0	0	0	0	0
gene10649	5568947	https://www.ncbi.nlm.nih.gov/gene/5568947	LOC5568947	0	0	0.014662	0.029726	0	0	0.0170845	0.0174228
gene1065	5569555	https://www.ncbi.nlm.nih.gov/gene/5569555	LOC5569555	0	0	0	0	0	0	0	0
gene10650	5568945	https://www.ncbi.nlm.nih.gov/gene/5568945	LOC5568945	37.2551	14.8303	28.0633	25.6903	25.8926	20.1233	27.6616	26.3718
gene10651	5568948	https://www.ncbi.nlm.nih.gov/gene/5568948	LOC5568948	0	0.00642197	0.00342867	0	0	0	0.0439468	0.00407428
gene10652	5568944	https://www.ncbi.nlm.nih.gov/gene/5568944	LOC5568944	33.5487	22.5374	20.2148	20.4495	7.34267	14.6135	10.0461	7.36055
gene10653	5568927	https://www.ncbi.nlm.nih.gov/gene/5568927	LOC5568927	2.99062	1.07966	3.60326	3.24192	4.15439	2.10267	3.53538	2.11508
gene10654	110677031	https://www.ncbi.nlm.nih.gov/gene/110677031	LOC110677031	106.688	37.0877	65.2119	71.5106	51.5475	25.0764	40.7982	33.3321
gene10655	110675233	https://www.ncbi.nlm.nih.gov/gene/110675233	LOC110675233	0	0	0	0	0	0	0	0
gene10656	110677032	https://www.ncbi.nlm.nih.gov/gene/110677032	LOC110677032	0	0	0.0428047	0	0	0	0	0
gene10657	5568918	https://www.ncbi.nlm.nih.gov/gene/5568918	LOC5568918	14.0995	5.3466	11.5692	9.58431	6.1148	5.80426	5.7372	5.34829
gene10658	5568923	https://www.ncbi.nlm.nih.gov/gene/5568923	LOC5568923	0.497946	0.127825	0.536214	0.306373	0.370794	0.267622	0.420327	0.301214
gene10659	110677355	https://www.ncbi.nlm.nih.gov/gene/110677355	Trnaq-uug	0	0	0	0	0	0	0	0
gene1066	5569553	https://www.ncbi.nlm.nih.gov/gene/5569553	LOC5569553	74.9303	49.844	81.5657	42.6608	101.072	138.106	191.488	179.692
gene10660	110677356	https://www.ncbi.nlm.nih.gov/gene/110677356	Trnac-gca	0	0	0	0	0	0	0	0
gene10661	110677572	https://www.ncbi.nlm.nih.gov/gene/110677572	Trnaq-uug	0	0	0	0	0	0	0	0
gene10662	110677357	https://www.ncbi.nlm.nih.gov/gene/110677357	Trnaq-uug	0	0	0	0	0	0	0	0
gene10663	110677573	https://www.ncbi.nlm.nih.gov/gene/110677573	Trnac-gca	0	0	0	0	0	0	0	0
gene10664	5568919	https://www.ncbi.nlm.nih.gov/gene/5568919	LOC5568919	0.0334914	0.0221076	0	0	0.0289617	0	0	0
gene10665	5568922	https://www.ncbi.nlm.nih.gov/gene/5568922	LOC5568922	3.11423	1.8676	3.9932	3.53407	6.28962	4.29005	5.31609	5.02925
gene10666	110676032	https://www.ncbi.nlm.nih.gov/gene/110676032	LOC110676032	0	0	0	0	0	0	0	0
gene10667	5575748	https://www.ncbi.nlm.nih.gov/gene/5575748	LOC5575748	4.11885	1.54951	7.24561	4.51421	2.95809	1.59385	3.42584	1.90764
gene10668	110676033	https://www.ncbi.nlm.nih.gov/gene/110676033	LOC110676033	0	0	0	0	0	0	0	0
gene10669	110677033	https://www.ncbi.nlm.nih.gov/gene/110677033	LOC110677033	0.0919542	0.136572	0.0648137	0.0492767	0.0198794	0.035583	0.0377613	0.0770181
gene1067	5569554	https://www.ncbi.nlm.nih.gov/gene/5569554	LOC5569554	2.76621	1.82597	2.57872	1.08388	0.462984	0.759658	0.879449	1.27056
gene10670	110677034	https://www.ncbi.nlm.nih.gov/gene/110677034	LOC110677034	0	0	0	0	0	0	0	0
gene10671	110676037	https://www.ncbi.nlm.nih.gov/gene/110676037	LOC110676037	0	0	0	0	0	0	0	0
gene10672	110677574	https://www.ncbi.nlm.nih.gov/gene/110677574	Trnaf-aaa	0	0	0	0	0	0	0	0
gene10673	5564813	https://www.ncbi.nlm.nih.gov/gene/5564813	LOC5564813	0.213107	0.0803838	0.118021	0.152267	0.078979	0.106026	0.125019	0.178492
gene10674	5573117	https://www.ncbi.nlm.nih.gov/gene/5573117	LOC5573117	101.231	50.571	84.2229	84.6882	137.845	93.3901	104.683	138.87
gene10675	5573113	https://www.ncbi.nlm.nih.gov/gene/5573113	LOC5573113	0.679178	0.423417	0.478717	0.56616	1.53356	0.613242	0.495834	0.916495
gene10676	5573116	https://www.ncbi.nlm.nih.gov/gene/5573116	LOC5573116	119.364	98.5718	56.1045	69.7909	348.228	370.798	254.291	302.145
gene10677	5573115	https://www.ncbi.nlm.nih.gov/gene/5573115	LOC5573115	8.40666	3.36365	8.49974	9.35491	10.7232	5.374	9.63578	7.00033
gene10678	5573111	https://www.ncbi.nlm.nih.gov/gene/5573111	LOC5573111	2.79987	1.81489	2.45352	1.51392	1.30875	1.19082	1.55375	1.01409
gene10679	110677036	https://www.ncbi.nlm.nih.gov/gene/110677036	LOC110677036	0	0	0	0	0	0	0	0
gene1068	110675039	https://www.ncbi.nlm.nih.gov/gene/110675039	LOC110675039	0	0	0	0	0	0	0	0
gene10680	110677038	https://www.ncbi.nlm.nih.gov/gene/110677038	LOC110677038	0.398563	0.175394	0.468211	0.379704	0.344658	0.05141	0.600128	0.22255
gene10681	110677037	https://www.ncbi.nlm.nih.gov/gene/110677037	LOC110677037	0.0913967	0.0603308	0.144947	0.0979559	0.0987942	0.0176837	0.187662	0.095689
gene10682	110677039	https://www.ncbi.nlm.nih.gov/gene/110677039	LOC110677039	50.8517	25.9746	20.5764	29.8459	16.8974	25.0137	10.3307	9.54937
gene10683	5573118	https://www.ncbi.nlm.nih.gov/gene/5573118	LOC5573118	1.24461	0.560158	1.9539	1.31372	1.22304	1.18216	1.30099	0.94768
gene10684	110677040	https://www.ncbi.nlm.nih.gov/gene/110677040	LOC110677040	15.9981	3.84932	4.40773	5.20828	4.47875	6.23524	3.84412	3.63105
gene10685	5573119	https://www.ncbi.nlm.nih.gov/gene/5573119	LOC5573119	44.806	24.4529	29.2936	26.5694	6.22377	4.58716	4.81001	3.19137
gene10686	110677042	https://www.ncbi.nlm.nih.gov/gene/110677042	LOC110677042	1.2321	0.232373	1.24063	0.377292	1.52208	0.681112	0.722807	0.442272
gene10687	110677575	https://www.ncbi.nlm.nih.gov/gene/110677575	Trnad-guc	0	0	0	0	0	0	0	0
gene10688	110677041	https://www.ncbi.nlm.nih.gov/gene/110677041	LOC110677041	0.181499	0.119807	0.255858	0.259366	0	0.140467	0.298132	0
gene10689	5573114	https://www.ncbi.nlm.nih.gov/gene/5573114	LOC5573114	10.5355	3.06612	2.48749	3.41157	3.14157	2.91204	3.13292	2.5212
gene1069	110675050	https://www.ncbi.nlm.nih.gov/gene/110675050	LOC110675050	0	0	0	0	0	0	0	0
gene10690	5573120	https://www.ncbi.nlm.nih.gov/gene/5573120	LOC5573120	3.10112	1.4534	3.7596	2.19363	2.27944	1.77603	2.29227	1.76623
gene10691	5573121	https://www.ncbi.nlm.nih.gov/gene/5573121	LOC5573121	54.9485	23.9332	26.1113	24.1361	10.516	9.84728	11.005	8.01635
gene10692	5573122	https://www.ncbi.nlm.nih.gov/gene/5573122	LOC5573122	0.0552439	0	0	0.0296043	0.0358291	0.0213774	0.011343	0.0231353
gene10693	110677358	https://www.ncbi.nlm.nih.gov/gene/110677358	Trnav-cac	0	0	0	0	0	0	0	0
gene10694	110677359	https://www.ncbi.nlm.nih.gov/gene/110677359	Trnav-cac	0	0	0	0	0	0	0	0
gene10695	5573124	https://www.ncbi.nlm.nih.gov/gene/5573124	LOC5573124	0	0	0	0	0	0	0	0
gene10696	110677360	https://www.ncbi.nlm.nih.gov/gene/110677360	Trnaq-uug	0	0	0	0	0	0	0	0
gene10697	110677363	https://www.ncbi.nlm.nih.gov/gene/110677363	Trnac-gca	0	0	0	0	0	0	0	0
gene10698	110677364	https://www.ncbi.nlm.nih.gov/gene/110677364	Trnat-cgu	0	0	0	0	0	0	0	0
gene10699	110677365	https://www.ncbi.nlm.nih.gov/gene/110677365	Trnat-cgu	0	0	0	0	0	0	0	0
gene107	110674731	https://www.ncbi.nlm.nih.gov/gene/110674731	LOC110674731	0.78864	0.416464	3.42417	0.293016	3.08253	0.268555	4.40446	0.422746
gene1070	5569556	https://www.ncbi.nlm.nih.gov/gene/5569556	LOC5569556	49.9341	18.661	24.8825	24.5131	23.1566	16.2168	17.9096	15.0516
gene10700	110677366	https://www.ncbi.nlm.nih.gov/gene/110677366	Trnac-gca	0	0	0	0	0	0	0	0
gene10701	110677367	https://www.ncbi.nlm.nih.gov/gene/110677367	Trnap-agg	0	0	0	0	0	0	0	0
gene10702	110677368	https://www.ncbi.nlm.nih.gov/gene/110677368	Trnac-gca	0	0	0	0	0	0	0	0
gene10703	110677369	https://www.ncbi.nlm.nih.gov/gene/110677369	Trnam-cau	0	0	0	0	0	0	0	0
gene10704	110677370	https://www.ncbi.nlm.nih.gov/gene/110677370	Trnaa-ugc	0	0	0	0	0	0	0	0
gene10705	5573200	https://www.ncbi.nlm.nih.gov/gene/5573200	LOC5573200	902.422	524.759	689.277	820.653	1021.32	833.32	899.281	959.863
gene10706	5573202	https://www.ncbi.nlm.nih.gov/gene/5573202	LOC5573202	4.6663	4.32698	3.47176	3.2812	2.43392	3.78336	3.04164	4.21854
gene10707	5573203	https://www.ncbi.nlm.nih.gov/gene/5573203	LOC5573203	0	0	0.0700682	0	0	0	0.0408226	0
gene10708	5573204	https://www.ncbi.nlm.nih.gov/gene/5573204	LOC5573204	1.49772	3.24055	4.19333	1.07014	18.7437	1.6743	2.52851	2.33466
gene10709	5573132	https://www.ncbi.nlm.nih.gov/gene/5573132	LOC5573132	10.975	10.0604	17.1353	4.11322	28.5793	12.0196	10.1023	3.91975
gene1071	5569562	https://www.ncbi.nlm.nih.gov/gene/5569562	LOC5569562	0.439367	0.222698	0.376048	0.554988	0.441005	0.236813	0.360855	0.354858
gene10710	5573133	https://www.ncbi.nlm.nih.gov/gene/5573133	LOC5573133	5.11189	4.31917	3.55507	4.33431	3.65429	6.59375	2.4071	4.28157
gene10711	5573135	https://www.ncbi.nlm.nih.gov/gene/5573135	LOC5573135	0.896071	0.529881	0.473695	0.240095	0.306722	0.274509	0.183987	0.125087
gene10712	5573137	https://www.ncbi.nlm.nih.gov/gene/5573137	LOC5573137	0	0.0590669	0.378427	0.447551	0	0	0.146984	0.0749474
gene10713	5573138	https://www.ncbi.nlm.nih.gov/gene/5573138	LOC5573138	11.3267	12.3848	11.853	3.0287	21.6928	23.0715	4.73697	2.26988
gene10714	5573139	https://www.ncbi.nlm.nih.gov/gene/5573139	LOC5573139	30.4194	15.082	24.9276	22.9852	25.2867	25.3654	24.2098	25.3374
gene10715	5573140	https://www.ncbi.nlm.nih.gov/gene/5573140	LOC5573140	0	0	0	0	0	0	0	0
gene10716	5573141	https://www.ncbi.nlm.nih.gov/gene/5573141	LOC5573141	0	0	0	0	0	0	0	0
gene10717	5573142	https://www.ncbi.nlm.nih.gov/gene/5573142	LOC5573142	0	0	0	0	0	0	0	0
gene10718	5573143	https://www.ncbi.nlm.nih.gov/gene/5573143	LOC5573143	0	0	0	0	0	0	0	0
gene10719	5573144	https://www.ncbi.nlm.nih.gov/gene/5573144	LOC5573144	0	0	0	0	0	0	0	0
gene1072	5579329	https://www.ncbi.nlm.nih.gov/gene/5579329	LOC5579329	6.59894	1.47503	2.83013	3.0685	1.81157	1.72939	1.4338	1.49143
gene10720	5573145	https://www.ncbi.nlm.nih.gov/gene/5573145	LOC5573145	0	0	0	0	0	0	0	0
gene10721	5573146	https://www.ncbi.nlm.nih.gov/gene/5573146	LOC5573146	0	0	0	0.0773278	0	0	0	0
gene10722	5573147	https://www.ncbi.nlm.nih.gov/gene/5573147	LOC5573147	0	0	0	0	0	0	0	0
gene10723	5573148	https://www.ncbi.nlm.nih.gov/gene/5573148	LOC5573148	0	0	0	0	0	0	0	0
gene10724	5573151	https://www.ncbi.nlm.nih.gov/gene/5573151	LOC5573151	0	0	0	0	0	0	0	0
gene10725	5573149	https://www.ncbi.nlm.nih.gov/gene/5573149	LOC5573149	0	0	0	0	0	0	0	0
gene10726	5573150	https://www.ncbi.nlm.nih.gov/gene/5573150	LOC5573150	0	0	0	0	0	0	0	0
gene10727	5573152	https://www.ncbi.nlm.nih.gov/gene/5573152	LOC5573152	0	0	0	0	0	0	0	0
gene10728	5573153	https://www.ncbi.nlm.nih.gov/gene/5573153	LOC5573153	0	0	0	0	0	0	0	0
gene10729	5573154	https://www.ncbi.nlm.nih.gov/gene/5573154	LOC5573154	0	0	0	0	0	0	0	0
gene1073	5569559	https://www.ncbi.nlm.nih.gov/gene/5569559	LOC5569559	0.255292	0.0722218	0.173515	0.0846898	0.0551909	0.0564508	0.104836	0.076366
gene10730	5573155	https://www.ncbi.nlm.nih.gov/gene/5573155	LOC5573155	0	0	0	0	0	0	0	0
gene10731	5573156	https://www.ncbi.nlm.nih.gov/gene/5573156	LOC5573156	0	0	0	0	0	0	0	0
gene10732	5573157	https://www.ncbi.nlm.nih.gov/gene/5573157	LOC5573157	0	0	0	0	0	0	0	0
gene10733	5573158	https://www.ncbi.nlm.nih.gov/gene/5573158	LOC5573158	0	0	0	0	0	0	0	0
gene10734	5573159	https://www.ncbi.nlm.nih.gov/gene/5573159	LOC5573159	0	0	0.0647905	0	0	0	0	0
gene10735	5573160	https://www.ncbi.nlm.nih.gov/gene/5573160	LOC5573160	0	0	0	0	0	0	0	0
gene10736	5573161	https://www.ncbi.nlm.nih.gov/gene/5573161	LOC5573161	0	0	0	0	0	0	0	0
gene10737	5573162	https://www.ncbi.nlm.nih.gov/gene/5573162	LOC5573162	0	0	0	0	0	0	0	0
gene10738	5573163	https://www.ncbi.nlm.nih.gov/gene/5573163	LOC5573163	0	0	0	0	0	0	0	0
gene10739	5573164	https://www.ncbi.nlm.nih.gov/gene/5573164	LOC5573164	0	0	0	0	0	0	0	0
gene1074	5569560	https://www.ncbi.nlm.nih.gov/gene/5569560	LOC5569560	1.08484	0.336987	0.359832	0.182383	0.607013	0.0987748	0.104821	0.213794
gene10740	5573165	https://www.ncbi.nlm.nih.gov/gene/5573165	LOC5573165	0	0	0	0	0	0	0	0
gene10741	5573166	https://www.ncbi.nlm.nih.gov/gene/5573166	LOC5573166	0	0	0.0778603	0	0	0.0854913	0	0
gene10742	5573168	https://www.ncbi.nlm.nih.gov/gene/5573168	LOC5573168	0	0.0640786	0	0	0	0	0	0
gene10743	5573169	https://www.ncbi.nlm.nih.gov/gene/5573169	LOC5573169	0.257306	0.226463	0.181361	0	0	0.0663788	0	0
gene10744	5573170	https://www.ncbi.nlm.nih.gov/gene/5573170	LOC5573170	45.5714	63.8264	35.9731	27.575	32.1371	54.4003	25.4815	26.0565
gene10745	5573171	https://www.ncbi.nlm.nih.gov/gene/5573171	LOC5573171	24.1728	11.4693	18.6726	12.9368	16.0141	12.7834	13.1486	10.1631
gene10746	5573172	https://www.ncbi.nlm.nih.gov/gene/5573172	LOC5573172	2.40402	1.87656	3.03929	2.75377	5.39519	4.66613	5.60991	5.43335
gene10747	5573173	https://www.ncbi.nlm.nih.gov/gene/5573173	LOC5573173	8.67771	2.60309	6.9239	6.59871	5.742	2.48709	5.17877	3.15012
gene10748	5573174	https://www.ncbi.nlm.nih.gov/gene/5573174	LOC5573174	6.73857	3.30134	5.67734	4.73955	2.27624	2.8928	3.24283	2.38107
gene10749	5573175	https://www.ncbi.nlm.nih.gov/gene/5573175	LOC5573175	103.993	42.2071	86.9363	63.2343	46.9827	29.141	38.5828	21.1564
gene1075	110675150	https://www.ncbi.nlm.nih.gov/gene/110675150	LOC110675150	43.1683	30.0367	30.7482	50.8645	24.4269	25.2553	18.4288	28.6676
gene10750	110677576	https://www.ncbi.nlm.nih.gov/gene/110677576	Trnaa-ggc	0	0	0	0	0	0	0	0
gene10751	110677051	https://www.ncbi.nlm.nih.gov/gene/110677051	LOC110677051	0	0.0272324	0.0581571	0.0294772	0	0	0	0
gene10752	5573177	https://www.ncbi.nlm.nih.gov/gene/5573177	LOC5573177	0.0190625	0.377494	6.36875	0.0136204	0.0164843	0.324567	1.5343	0.111763
gene10753	5573178	https://www.ncbi.nlm.nih.gov/gene/5573178	LOC5573178	19.3628	4.70414	12.065	10.5768	5.8059	3.38724	6.04118	3.68497
gene10754	110677052	https://www.ncbi.nlm.nih.gov/gene/110677052	LOC110677052	0.325224	0.0536699	0.916933	0.87141	0.0703093	0.0629251	0.267108	0.340497
gene10755	5573179	https://www.ncbi.nlm.nih.gov/gene/5573179	LOC5573179	43.6632	12.8229	22.3806	23.2604	8.86152	6.06881	7.85524	4.82638
gene10756	5573180	https://www.ncbi.nlm.nih.gov/gene/5573180	LOC5573180	0	0	0	0	0	0	0	0
gene10757	5573181	https://www.ncbi.nlm.nih.gov/gene/5573181	LOC5573181	2.84952	1.73168	4.41547	2.68237	2.36635	1.75026	2.78611	2.08361
gene10758	5573182	https://www.ncbi.nlm.nih.gov/gene/5573182	LOC5573182	25.0042	9.45658	17.2969	14.3116	15.4855	14.0131	15.797	14.5544
gene10759	5573183	https://www.ncbi.nlm.nih.gov/gene/5573183	LOC5573183	3.19806	1.58921	2.81135	2.02831	1.98869	2.47508	2.33147	1.62522
gene1076	110675153	https://www.ncbi.nlm.nih.gov/gene/110675153	LOC110675153	0	0	0.153498	0.0311204	0	0	0	0.0364802
gene10760	5573184	https://www.ncbi.nlm.nih.gov/gene/5573184	LOC5573184	0	0.112703	0.872492	0.0609968	0.0369112	0	0.210341	0.0715021
gene10761	5573185	https://www.ncbi.nlm.nih.gov/gene/5573185	LOC5573185	0	0.262683	0.876533	0	0	0.115493	0.163417	0
gene10762	5573186	https://www.ncbi.nlm.nih.gov/gene/5573186	LOC5573186	53.0012	19.9369	32.5782	38.0649	27.6345	19.3031	26.3422	23.3059
gene10763	5573188	https://www.ncbi.nlm.nih.gov/gene/5573188	LOC5573188	0.442647	0.086575	1.25955	0.316276	1.77213	1.47182	2.47752	1.23583
gene10764	5573190	https://www.ncbi.nlm.nih.gov/gene/5573190	LOC5573190	109.089	72.0772	116.351	86.1215	187.158	167.661	256.011	222.857
gene10765	5573191	https://www.ncbi.nlm.nih.gov/gene/5573191	LOC5573191	67.2035	27.9316	45.2526	44.0889	39.3247	23.9702	35.6256	36.6426
gene10766	5573192	https://www.ncbi.nlm.nih.gov/gene/5573192	LOC5573192	10.1065	3.6278	8.21545	7.16847	5.9327	4.02503	4.24113	4.54137
gene10767	5573193	https://www.ncbi.nlm.nih.gov/gene/5573193	LOC5573193	10.5566	3.75714	5.28055	3.64973	3.28132	3.01199	2.79683	2.15953
gene10768	5578860	https://www.ncbi.nlm.nih.gov/gene/5578860	LOC5578860	0.042458	0	0	0	0	0	0	0
gene10769	110677054	https://www.ncbi.nlm.nih.gov/gene/110677054	LOC110677054	0	0	0	0	0	0	0	0
gene1077	5569558	https://www.ncbi.nlm.nih.gov/gene/5569558	LOC5569558	0.704511	0.273557	1.95708	0.562602	0.430042	0.449023	0.646693	0.242973
gene10770	5573206	https://www.ncbi.nlm.nih.gov/gene/5573206	LOC5573206	4.56466	1.99716	5.48606	6.05468	2.14065	1.11417	1.86969	1.69594
gene10771	5578840	https://www.ncbi.nlm.nih.gov/gene/5578840	LOC5578840	0.18277	0.0329035	0.0878351	0.124655	0.359205	0.128592	0.225165	0.0487081
gene10772	5575071	https://www.ncbi.nlm.nih.gov/gene/5575071	LOC5575071	0.412683	1.0556	1.0908	0.184292	0.178434	0.11977	0.0847349	0.0864128
gene10773	5578839	https://www.ncbi.nlm.nih.gov/gene/5578839	LOC5578839	343.301	152.227	283.591	347.001	167.502	161.369	167.872	171.677
gene10774	5578838	https://www.ncbi.nlm.nih.gov/gene/5578838	LOC5578838	14.6743	8.96577	10.6818	11.2339	18.8834	21.3618	17.6836	19.753
gene10775	5578837	https://www.ncbi.nlm.nih.gov/gene/5578837	LOC5578837	22.6059	7.29235	25.7022	26.2575	274.17	465.452	366.22	499.659
gene10776	110677056	https://www.ncbi.nlm.nih.gov/gene/110677056	LOC110677056	0.0711089	0.328572	1.75423	0	7.68643	18.8764	14.3669	13.6389
gene10777	110675234	https://www.ncbi.nlm.nih.gov/gene/110675234	LOC110675234	0	0.084163	0	0	0.220513	0.0493383	0.0523586	0
gene10778	5573892	https://www.ncbi.nlm.nih.gov/gene/5573892	LOC5573892	0	0	0.0294004	0	0	0	0.034258	0
gene10779	110677058	https://www.ncbi.nlm.nih.gov/gene/110677058	LOC110677058	0	0	0	0	0	0	0	0
gene1078	5569563	https://www.ncbi.nlm.nih.gov/gene/5569563	LOC5569563	10.8994	3.82795	4.03821	4.44302	2.90009	3.56882	1.95103	1.98966
gene10780	5573895	https://www.ncbi.nlm.nih.gov/gene/5573895	LOC5573895	7.09118	2.95164	7.00386	4.50197	4.97989	4.15975	5.6571	4.33158
gene10781	110675235	https://www.ncbi.nlm.nih.gov/gene/110675235	LOC110675235	0	0	0.0641463	0.0325128	0.0393493	0.0704332	0.186862	0.0762249
gene10782	5573894	https://www.ncbi.nlm.nih.gov/gene/5573894	LOC5573894	125.401	46.1124	74.6008	67.5451	100.41	67.3286	92.8226	76.9611
gene10783	5573896	https://www.ncbi.nlm.nih.gov/gene/5573896	LOC5573896	0.772464	1.76966	0.928802	6.23361	1.68962	2.60233	1.04494	0.456701
gene10784	5573897	https://www.ncbi.nlm.nih.gov/gene/5573897	LOC5573897	0	0	0	0	0.155193	0	0.343924	0
gene10785	5573893	https://www.ncbi.nlm.nih.gov/gene/5573893	LOC5573893	0.144625	0.171841	0.265041	0.0206673	0.475247	0.156702	0.403858	0.460309
gene10786	5573898	https://www.ncbi.nlm.nih.gov/gene/5573898	LOC5573898	0	0	0.0434221	0	0.0532729	0	0.0505965	0.154795
gene10787	5573899	https://www.ncbi.nlm.nih.gov/gene/5573899	LOC5573899	71.6667	33.5341	47.6167	61.8004	46.6274	43.9902	42.4921	50.2194
gene10788	5573900	https://www.ncbi.nlm.nih.gov/gene/5573900	LOC5573900	0.922272	0.152198	0.203144	0.0823717	0.647997	0.289971	0.189367	0.168977
gene10789	5573901	https://www.ncbi.nlm.nih.gov/gene/5573901	LOC5573901	0.94264	0.10036	0.514388	0.217267	0.657377	0.329468	0.449533	0.229217
gene1079	5569564	https://www.ncbi.nlm.nih.gov/gene/5569564	LOC5569564	138.577	44.7265	107.208	107.484	124.227	85.7055	109.375	103.886
gene10790	110677059	https://www.ncbi.nlm.nih.gov/gene/110677059	LOC110677059	0	0	0	0	0	0	0.0569484	0
gene10791	5573902	https://www.ncbi.nlm.nih.gov/gene/5573902	LOC5573902	0	0	0	0	0	0	0	0
gene10792	5573903	https://www.ncbi.nlm.nih.gov/gene/5573903	LOC5573903	0.256962	0.16962	2.35455	0.734408	0.0740692	0	0.211044	0.573929
gene10793	110676047	https://www.ncbi.nlm.nih.gov/gene/110676047	LOC110676047	0	0	0	0	0.0977139	0	0	0
gene10794	110677060	https://www.ncbi.nlm.nih.gov/gene/110677060	LOC110677060	2.26247	1.90076	0.652377	1.02872	1.1561	0.557134	0.929091	1.11976
gene10795	110677061	https://www.ncbi.nlm.nih.gov/gene/110677061	LOC110677061	0	0	0	0	0	0	0	0
gene10796	5573904	https://www.ncbi.nlm.nih.gov/gene/5573904	LOC5573904	0.083532	0.385976	0.23551	0.179054	0.0722344	0.32324	0.343027	0.139928
gene10797	23687822	https://www.ncbi.nlm.nih.gov/gene/23687822	LOC23687822	0.650448	0.697709	0.114617	0.29047	0.140619	1.0068	0	0.272398
gene10798	110677062	https://www.ncbi.nlm.nih.gov/gene/110677062	LOC110677062	0.483905	0.25554	0.068216	0.138302	0.0836915	0.0749018	0	0.162122
gene10799	110677063	https://www.ncbi.nlm.nih.gov/gene/110677063	LOC110677063	0.0908781	0	0	0	0.0785869	0.0703333	0	0.0761168
gene108	110674354	https://www.ncbi.nlm.nih.gov/gene/110674354	LOC110674354	0	0	0	0	0	0	0	0
gene1080	5569566	https://www.ncbi.nlm.nih.gov/gene/5569566	LOC5569566	790.983	361.01	391.468	468.591	298.313	198.937	269.125	207.279
gene10800	5573906	https://www.ncbi.nlm.nih.gov/gene/5573906	LOC5573906	0	0	0	0	0	0	0	0
gene10801	110677064	https://www.ncbi.nlm.nih.gov/gene/110677064	LOC110677064	0.176014	0	0.0827087	0.0838426	0	0.0454075	0.0963743	0.0982827
gene10802	110677065	https://www.ncbi.nlm.nih.gov/gene/110677065	LOC110677065	0	0	0	0	0	0	0	0
gene10803	110677066	https://www.ncbi.nlm.nih.gov/gene/110677066	LOC110677066	0	0	0	0	0	0	0	0
gene10804	23687652	https://www.ncbi.nlm.nih.gov/gene/23687652	LOC23687652	0	0	0	0	0	0	0	0
gene10805	110677067	https://www.ncbi.nlm.nih.gov/gene/110677067	LOC110677067	0	0	0	0	0	0	0	0
gene10806	110676048	https://www.ncbi.nlm.nih.gov/gene/110676048	LOC110676048	0	0	0	0	0	0	0	0
gene10807	110676049	https://www.ncbi.nlm.nih.gov/gene/110676049	LOC110676049	0	0	0	0	0	0	0	0
gene10808	110677068	https://www.ncbi.nlm.nih.gov/gene/110677068	LOC110677068	0	0	0	0	0	0	0	0
gene10809	110677069	https://www.ncbi.nlm.nih.gov/gene/110677069	LOC110677069	0	0	0	0	0	0	0	0
gene1081	110675185	https://www.ncbi.nlm.nih.gov/gene/110675185	LOC110675185	0	0	0	0	0	0	0	0
gene10810	5573908	https://www.ncbi.nlm.nih.gov/gene/5573908	LOC5573908	0	0	0	0	0	0	0	0
gene10811	5573909	https://www.ncbi.nlm.nih.gov/gene/5573909	LOC5573909	0	0	0	0	0	0	0	0
gene10812	5573910	https://www.ncbi.nlm.nih.gov/gene/5573910	LOC5573910	0	0	0	0	0	0	0	0
gene10813	110677070	https://www.ncbi.nlm.nih.gov/gene/110677070	LOC110677070	0	0	0	0	0	0	0	0
gene10814	5573911	https://www.ncbi.nlm.nih.gov/gene/5573911	LOC5573911	0	0	0	0	0	0	0	0
gene10815	110677071	https://www.ncbi.nlm.nih.gov/gene/110677071	LOC110677071	0	0	0	0	0	0	0	0
gene10816	110677072	https://www.ncbi.nlm.nih.gov/gene/110677072	LOC110677072	0	0	0	0	0	0	0	0
gene10817	5573913	https://www.ncbi.nlm.nih.gov/gene/5573913	LOC5573913	0	0	0	0	0	0	0	0
gene10818	5573914	https://www.ncbi.nlm.nih.gov/gene/5573914	LOC5573914	0	0	0	0	0	0	0	0
gene10819	5573915	https://www.ncbi.nlm.nih.gov/gene/5573915	LOC5573915	0	0	0	0	0	0	0	0
gene1082	110674435	https://www.ncbi.nlm.nih.gov/gene/110674435	LOC110674435	0	0	0	0.0517852	0.0626739	0	0	0
gene10820	5573916	https://www.ncbi.nlm.nih.gov/gene/5573916	LOC5573916	0	0	0	0	0	0	0	0
gene10821	5573917	https://www.ncbi.nlm.nih.gov/gene/5573917	LOC5573917	0.105204	0	0	0	0	0	0	0
gene10822	5573918	https://www.ncbi.nlm.nih.gov/gene/5573918	LOC5573918	0	0	0	0	0	0	0	0
gene10823	5573920	https://www.ncbi.nlm.nih.gov/gene/5573920	LOC5573920	0	0	0	0	0	0	0	0
gene10824	5573921	https://www.ncbi.nlm.nih.gov/gene/5573921	LOC5573921	0	0	0	0	0	0	0	0
gene10825	5573922	https://www.ncbi.nlm.nih.gov/gene/5573922	LOC5573922	0	0	0	0	0	0	0	0
gene10826	5573923	https://www.ncbi.nlm.nih.gov/gene/5573923	LOC5573923	0	0	0	0	0	0	0.0854226	0.0871142
gene10827	5573924	https://www.ncbi.nlm.nih.gov/gene/5573924	LOC5573924	0	0	0	0	0	0	0	0
gene10828	5573926	https://www.ncbi.nlm.nih.gov/gene/5573926	LOC5573926	0	0	0.0487678	0	0	0	0	0
gene10829	110676050	https://www.ncbi.nlm.nih.gov/gene/110676050	LOC110676050	0	0	0	0	0	0	0	0
gene1083	5569568	https://www.ncbi.nlm.nih.gov/gene/5569568	LOC5569568	8.2538	1.45648	7.7761	4.90479	1.62537	0.948692	3.28877	1.64273
gene10830	110677073	https://www.ncbi.nlm.nih.gov/gene/110677073	LOC110677073	0	0	0	0	0	0	0	0
gene10831	110677074	https://www.ncbi.nlm.nih.gov/gene/110677074	LOC110677074	0	0	0	0	0	0	0	0
gene10832	110677075	https://www.ncbi.nlm.nih.gov/gene/110677075	LOC110677075	0	0	0	0	0	0	0.0937974	0
gene10833	5573927	https://www.ncbi.nlm.nih.gov/gene/5573927	LOC5573927	0.34305	0.452893	2.18891	0.225762	1.22564	0.530993	0.622814	0.597341
gene10834	5573929	https://www.ncbi.nlm.nih.gov/gene/5573929	LOC5573929	0.134524	0.0947187	0.720622	0.0576711	0.434296	0.249868	0.397746	0.322996
gene10835	5573930	https://www.ncbi.nlm.nih.gov/gene/5573930	LOC5573930	0	0.0291467	0.0311227	0	0.0127277	0	0.0120883	0.0246553
gene10836	110675236	https://www.ncbi.nlm.nih.gov/gene/110675236	LOC110675236	0	0	0.0187459	0	0.0229987	0.0205832	0.0218432	0
gene10837	5573931	https://www.ncbi.nlm.nih.gov/gene/5573931	LOC5573931	0.00906467	0	0.0127784	0.00647681	0	0	0.00744487	0
gene10838	110677076	https://www.ncbi.nlm.nih.gov/gene/110677076	LOC110677076	153.936	45.1613	55.4829	41.4568	15.1993	1.53582	3.41489	1.50381
gene10839	5573932	https://www.ncbi.nlm.nih.gov/gene/5573932	LOC5573932	0.602951	0.206374	1.55829	0.57442	0.714514	0.380226	0.953732	0.486309
gene1084	5569567	https://www.ncbi.nlm.nih.gov/gene/5569567	LOC5569567	5.86085	1.92493	5.90432	5.06603	2.07671	0.35402	1.69061	0.574697
gene10840	5573933	https://www.ncbi.nlm.nih.gov/gene/5573933	LOC5573933	0.201127	0.165955	0.155941	0.179635	0.269584	0.303534	0.412968	0.20215
gene10841	5573934	https://www.ncbi.nlm.nih.gov/gene/5573934	LOC5573934	13.1214	4.45505	8.65123	9.48757	2.98599	3.23116	3.27427	2.76068
gene10842	5573936	https://www.ncbi.nlm.nih.gov/gene/5573936	LOC5573936	5.2196	2.97971	7.82328	8.96589	5.73391	3.25869	6.56119	4.20022
gene10843	5573937	https://www.ncbi.nlm.nih.gov/gene/5573937	LOC5573937	7.69404	6.45533	7.45047	4.9837	6.34252	7.73548	7.32315	6.86589
gene10844	5573938	https://www.ncbi.nlm.nih.gov/gene/5573938	LOC5573938	29.239	21.1762	21.0613	26.2618	17.6753	15.4643	17.239	15.2773
gene10845	5573939	https://www.ncbi.nlm.nih.gov/gene/5573939	LOC5573939	30.4824	9.17843	35.2368	30.4366	22.2584	11.4119	24.4511	17.5685
gene10846	5573941	https://www.ncbi.nlm.nih.gov/gene/5573941	LOC5573941	8.25937	5.7246	5.8216	5.43773	1.27541	1.50673	1.79277	1.03767
gene10847	5573942	https://www.ncbi.nlm.nih.gov/gene/5573942	LOC5573942	14.1	4.44372	12.5561	13.7538	15.5373	5.77032	12.6409	7.43655
gene10848	5573943	https://www.ncbi.nlm.nih.gov/gene/5573943	LOC5573943	18.065	13.4007	15.4249	17.2341	3.08523	3.73346	3.17786	2.14649
gene10849	110677078	https://www.ncbi.nlm.nih.gov/gene/110677078	LOC110677078	0	0	0	0	0	0	0	0
gene1085	5578887	https://www.ncbi.nlm.nih.gov/gene/5578887	LOC5578887	14.9517	8.26188	11.7308	7.49272	10.9988	12.5141	11.1686	10.3131
gene10850	110677079	https://www.ncbi.nlm.nih.gov/gene/110677079	LOC110677079	0	0	0	0	0	0	0	0
gene10851	5573960	https://www.ncbi.nlm.nih.gov/gene/5573960	LOC5573960	0	0.0172198	0.0275808	0.0838768	0	0	0.0107126	0
gene10852	5573959	https://www.ncbi.nlm.nih.gov/gene/5573959	LOC5573959	3.66988	1.38832	3.88762	4.50318	5.79649	4.55655	6.58636	6.14756
gene10853	5573958	https://www.ncbi.nlm.nih.gov/gene/5573958	LOC5573958	0.233707	0.132231	0.494184	0.238552	0.230969	0.335906	0.246786	0.167782
gene10854	5573947	https://www.ncbi.nlm.nih.gov/gene/5573947	LOC5573947	4.84693	5.67298	7.04323	5.78168	10.7896	11.863	13.1133	11.9629
gene10855	5573948	https://www.ncbi.nlm.nih.gov/gene/5573948	LOC5573948	123.744	92.5897	83.1322	81.8856	87.5516	61.4201	82.7922	69.6359
gene10856	5573949	https://www.ncbi.nlm.nih.gov/gene/5573949	LOC5573949	69.3747	29.8722	41.8278	42.4331	34.237	35.8171	26.4017	28.4556
gene10857	5573950	https://www.ncbi.nlm.nih.gov/gene/5573950	LOC5573950	6.32189	2.57579	5.13205	4.70397	3.7891	1.82211	3.4376	1.78935
gene10858	5573951	https://www.ncbi.nlm.nih.gov/gene/5573951	LOC5573951	44.8387	16.8827	30.2649	28.2632	6.74093	4.23803	6.64038	3.88506
gene10859	5573952	https://www.ncbi.nlm.nih.gov/gene/5573952	LOC5573952	19.4741	10.7522	11.4811	12.2592	10.5799	9.1326	9.92949	8.61023
gene1086	5578884	https://www.ncbi.nlm.nih.gov/gene/5578884	LOC5578884	21.1117	8.52435	12.7563	11.068	11.7748	6.07878	8.86197	6.30399
gene10860	5573953	https://www.ncbi.nlm.nih.gov/gene/5573953	LOC5573953	10.4401	4.8712	7.8381	8.31003	12.1453	10.0275	10.5297	10.3964
gene10861	5573954	https://www.ncbi.nlm.nih.gov/gene/5573954	LOC5573954	20.3737	8.29389	19.7037	17.1276	27.1935	14.8578	25.0058	18.5636
gene10862	5573955	https://www.ncbi.nlm.nih.gov/gene/5573955	LOC5573955	11.8804	7.04198	6.23766	5.76016	2.51597	3.47142	2.8874	2.5892
gene10863	5573956	https://www.ncbi.nlm.nih.gov/gene/5573956	LOC5573956	37.3237	14.0314	25.7097	27.2743	18.2522	17.6096	22.0481	16.5919
gene10864	5573957	https://www.ncbi.nlm.nih.gov/gene/5573957	LOC5573957	3.98903	1.83824	2.50662	2.31243	2.65222	2.22805	1.96264	2.01726
gene10865	110677081	https://www.ncbi.nlm.nih.gov/gene/110677081	LOC110677081	0.678847	0.231779	0.610479	0.150531	0.506063	0.126816	0.34606	0.352913
gene10866	110677082	https://www.ncbi.nlm.nih.gov/gene/110677082	LOC110677082	9.90566	4.58944	7.42989	5.55533	3.23243	3.41367	3.74544	2.37943
gene10867	5569870	https://www.ncbi.nlm.nih.gov/gene/5569870	LOC5569870	4.26422	1.4423	2.21075	2.26624	2.31611	2.20923	2.72074	1.80055
gene10868	110676052	https://www.ncbi.nlm.nih.gov/gene/110676052	LOC110676052	0	0	0.0256585	0	0.0314794	0.0281733	0	0
gene10869	5569868	https://www.ncbi.nlm.nih.gov/gene/5569868	LOC5569868	18.4265	3.95457	18.3728	20.4191	22.4624	11.521	15.0095	17.9424
gene1087	5578886	https://www.ncbi.nlm.nih.gov/gene/5578886	LOC5578886	12.2512	4.25067	8.53695	7.80686	6.05099	4.3	5.30786	5.8608
gene10870	110677083	https://www.ncbi.nlm.nih.gov/gene/110677083	LOC110677083	0.165767	0	0.0876306	0.148053	0.215021	0.0320731	0.374401	0.138842
gene10871	5569869	https://www.ncbi.nlm.nih.gov/gene/5569869	LOC5569869	1.73362	0.789212	3.48673	0.864946	1.26652	0.879043	0.859208	0.575803
gene10872	5569872	https://www.ncbi.nlm.nih.gov/gene/5569872	LOC5569872	14.7762	3.12274	29.6806	9.84834	0.505048	1.35602	0.38374	0.293504
gene10873	110677084	https://www.ncbi.nlm.nih.gov/gene/110677084	LOC110677084	1.39126	0.753531	1.68466	0.94309	0.832907	0.966299	0.820362	0.537819
gene10874	110675237	https://www.ncbi.nlm.nih.gov/gene/110675237	LOC110675237	0.790976	0	1.02926	0	0.631382	0	0.999437	0
gene10875	110676053	https://www.ncbi.nlm.nih.gov/gene/110676053	LOC110676053	0	0	0	0	0	0	0	0
gene10876	5569871	https://www.ncbi.nlm.nih.gov/gene/5569871	LOC5569871	1.3195	0.541956	1.36407	0.900896	0.912831	0.862347	1.54128	0.638545
gene10877	110677085	https://www.ncbi.nlm.nih.gov/gene/110677085	LOC110677085	1.2481	0.549246	0.95303	0.743151	0.494676	0.523218	0.384402	0.479128
gene10878	110677086	https://www.ncbi.nlm.nih.gov/gene/110677086	LOC110677086	3.1061	2.41755	3.98654	3.21308	3.48779	4.48489	3.69332	3.417
gene10879	5569877	https://www.ncbi.nlm.nih.gov/gene/5569877	LOC5569877	6.49284	3.24595	5.04757	3.61585	3.4679	4.06434	4.62683	2.95903
gene1088	5578888	https://www.ncbi.nlm.nih.gov/gene/5578888	LOC5578888	16.281	4.60199	12.0589	10.4652	32.4158	17.8679	31.6028	21.0006
gene10880	5569876	https://www.ncbi.nlm.nih.gov/gene/5569876	LOC5569876	4.53791	1.79389	3.30696	3.0592	2.35006	2.30166	2.44256	2.01851
gene10881	110677087	https://www.ncbi.nlm.nih.gov/gene/110677087	LOC110677087	0	0	0	0	0	0	0	0
gene10882	110677088	https://www.ncbi.nlm.nih.gov/gene/110677088	LOC110677088	2.23208	0.818553	1.80636	1.68345	0.464677	1.02369	1.05241	0.969385
gene10883	5569874	https://www.ncbi.nlm.nih.gov/gene/5569874	LOC5569874	1.73637	0.854774	1.74247	1.11449	1.01798	0.774409	1.25689	0.616242
gene10884	110677089	https://www.ncbi.nlm.nih.gov/gene/110677089	LOC110677089	7.32635	3.5452	5.57544	4.33797	5.90637	4.67612	6.56855	5.79407
gene10885	110677090	https://www.ncbi.nlm.nih.gov/gene/110677090	LOC110677090	0.770802	0.671623	1.65163	0.859165	0.959834	0.596547	1.26613	0.878017
gene10886	5569873	https://www.ncbi.nlm.nih.gov/gene/5569873	LOC5569873	3.74126	1.95098	4.54886	2.80683	2.81467	1.86758	2.50427	1.8018
gene10887	110676054	https://www.ncbi.nlm.nih.gov/gene/110676054	LOC110676054	0	0	0	0.101956	0	0	0	0
gene10888	110677091	https://www.ncbi.nlm.nih.gov/gene/110677091	LOC110677091	1.01162	0.353524	1.20238	1.57318	0.720421	0.875029	0.847139	1.16296
gene10889	110677092	https://www.ncbi.nlm.nih.gov/gene/110677092	LOC110677092	0	0	0	0.0420948	0	0	0	0
gene1089	110674912	https://www.ncbi.nlm.nih.gov/gene/110674912	Trnaa-agc	0	0	0	0	0	0	0	0
gene10890	5569878	https://www.ncbi.nlm.nih.gov/gene/5569878	LOC5569878	2.56637	1.47115	2.96723	2.26799	2.41394	2.14299	2.90281	1.96096
gene10891	110677094	https://www.ncbi.nlm.nih.gov/gene/110677094	LOC110677094	4.5324	1.37895	4.98261	5.55734	3.90326	3.49332	3.92163	3.87431
gene10892	110677093	https://www.ncbi.nlm.nih.gov/gene/110677093	LOC110677093	1.73831	0.587388	1.37111	1.24204	1.32425	0.800791	1.27472	0.901306
gene10893	5569879	https://www.ncbi.nlm.nih.gov/gene/5569879	LOC5569879	2.00895	1.29026	2.56411	2.67685	1.59638	2.73138	2.85399	2.22835
gene10894	5569880	https://www.ncbi.nlm.nih.gov/gene/5569880	LOC5569880	0	0	0	0	0	0.0128226	0	0
gene10895	5569881	https://www.ncbi.nlm.nih.gov/gene/5569881	LOC5569881	0.359755	0.140325	0.126786	0.11684	0.268676	0.291081	0.147735	0.164356
gene10896	110674010	https://www.ncbi.nlm.nih.gov/gene/110674010	LOC110674010	3.68433	4.92721	3.6424	1.91454	3.64117	7.48033	2.35789	3.32635
gene10897	5569882	https://www.ncbi.nlm.nih.gov/gene/5569882	LOC5569882	0	0	0.043029	0.0872379	0.0263953	0	0	0.0255657
gene10898	5575537	https://www.ncbi.nlm.nih.gov/gene/5575537	LOC5575537	0	0	0	0.0230156	0	0.0124648	0.0132278	0
gene10899	5569884	https://www.ncbi.nlm.nih.gov/gene/5569884	LOC5569884	0.317961	0.209885	0.373523	0.151458	0.82487	0.328106	0.478762	0.3107
gene109	5579813	https://www.ncbi.nlm.nih.gov/gene/5579813	LOC5579813	0.135596	0.111883	0.0955745	0.0726636	0.0879425	0.157413	0.0556829	0.113571
gene1090	5563948	https://www.ncbi.nlm.nih.gov/gene/5563948	LOC5563948	1.04573	0.563892	1.45339	0.652469	0.636825	0.946104	1.16128	0.604473
gene10900	110677096	https://www.ncbi.nlm.nih.gov/gene/110677096	LOC110677096	0.0581653	0.0383948	0	0.0415598	0.0251492	0.0225079	0.0238858	0.0243588
gene10901	110677098	https://www.ncbi.nlm.nih.gov/gene/110677098	LOC110677098	0.144625	0	0	0.0516683	0.0625325	0.055965	0	0
gene10902	110677097	https://www.ncbi.nlm.nih.gov/gene/110677097	LOC110677097	0	0	0	0	0	0	0	0
gene10903	23687880	https://www.ncbi.nlm.nih.gov/gene/23687880	LOC23687880	3.0254	1.62261	0.688602	1.0358	2.47995	3.09754	1.76005	1.29339
gene10904	23687871	https://www.ncbi.nlm.nih.gov/gene/23687871	LOC23687871	0.381015	0.406281	1.09489	0.230356	12.3176	3.08488	7.2696	9.72109
gene10905	5575569	https://www.ncbi.nlm.nih.gov/gene/5575569	LOC5575569	3.17396	1.29169	2.7717	2.64915	3.36811	4.07955	4.79066	4.50911
gene10906	110677099	https://www.ncbi.nlm.nih.gov/gene/110677099	LOC110677099	0	0	0	0	0	0	0	0
gene10907	110677577	https://www.ncbi.nlm.nih.gov/gene/110677577	Trnad-guc	0	0	0	0	0	0	0	0
gene10908	110677371	https://www.ncbi.nlm.nih.gov/gene/110677371	Trnan-guu	0	0	0	0	0	0	0	0
gene10909	110677372	https://www.ncbi.nlm.nih.gov/gene/110677372	Trnad-guc	0	0	0	0	0	0	0	0
gene1091	5563944	https://www.ncbi.nlm.nih.gov/gene/5563944	LOC5563944	1.81688	0.5681	4.17889	1.09321	3.05961	1.11011	4.71227	1.28149
gene10910	5575539	https://www.ncbi.nlm.nih.gov/gene/5575539	LOC5575539	0	0	0	0	0.0302093	0	0	0
gene10911	110677578	https://www.ncbi.nlm.nih.gov/gene/110677578	Trnas-aga	0	0	0	0	0	0	0	0
gene10912	110677374	https://www.ncbi.nlm.nih.gov/gene/110677374	Trnas-aga	0	0	0	0	0	0	0	0
gene10913	110677375	https://www.ncbi.nlm.nih.gov/gene/110677375	Trnas-aga	0	0	0	0	0	0	0	0
gene10914	110677579	https://www.ncbi.nlm.nih.gov/gene/110677579	Trnam-cau	0	0	0	0	0	0	0	0
gene10915	110677580	https://www.ncbi.nlm.nih.gov/gene/110677580	Trnak-cuu	0	0	0	0	0	0	0	0
gene10916	110677581	https://www.ncbi.nlm.nih.gov/gene/110677581	Trnan-guu	0	0	0	0	0	0	0	0
gene10917	110677376	https://www.ncbi.nlm.nih.gov/gene/110677376	Trnam-cau	0	0	0	0	0	0	0	0
gene10918	110677583	https://www.ncbi.nlm.nih.gov/gene/110677583	Trnak-cuu	0	0	0	0	0	0	0	0
gene10919	110677584	https://www.ncbi.nlm.nih.gov/gene/110677584	Trnan-guu	0	0	0.610256	0	0	0	0	0
gene1092	5563945	https://www.ncbi.nlm.nih.gov/gene/5563945	LOC5563945	11.4941	6.27336	9.54241	8.78919	20.5458	16.0287	11.7965	16.8962
gene10920	110677377	https://www.ncbi.nlm.nih.gov/gene/110677377	Trnas-aga	0	0	0	0	0	0	0	0
gene10921	110677585	https://www.ncbi.nlm.nih.gov/gene/110677585	Trnan-guu	0	0	0	0	0	0	0	0
gene10922	110677378	https://www.ncbi.nlm.nih.gov/gene/110677378	Trnan-guu	0	0	0	0	0	0	0	0
gene10923	110677379	https://www.ncbi.nlm.nih.gov/gene/110677379	Trnak-cuu	0	0	0	0	0	0	0	0
gene10924	110677380	https://www.ncbi.nlm.nih.gov/gene/110677380	Trnay-gua	0	0	0	0	0	0	0	0
gene10925	110677586	https://www.ncbi.nlm.nih.gov/gene/110677586	Trnay-gua	0	0	0	0	0	0	0	0
gene10926	110677381	https://www.ncbi.nlm.nih.gov/gene/110677381	Trnay-gua	0	0	0	0	0	0	0	0
gene10927	5575570	https://www.ncbi.nlm.nih.gov/gene/5575570	LOC5575570	0	0	0.0238432	0.0483401	0	0	0.0277827	0.0283328
gene10928	110677100	https://www.ncbi.nlm.nih.gov/gene/110677100	LOC110677100	0	0	0	0	0	0	0	0
gene10929	5575590	https://www.ncbi.nlm.nih.gov/gene/5575590	LOC5575590	12.6727	1.19011	1.08661	0.728118	1.96579	7.7249	15.3011	8.62275
gene1093	5563947	https://www.ncbi.nlm.nih.gov/gene/5563947	LOC5563947	8.69695	2.91722	6.46318	6.11275	8.09291	4.26164	5.41537	5.24549
gene10930	5575571	https://www.ncbi.nlm.nih.gov/gene/5575571	LOC5575571	3.80966	2.09257	2.66563	2.02663	3.55892	5.12206	7.76516	8.22171
gene10931	5575585	https://www.ncbi.nlm.nih.gov/gene/5575585	LOC5575585	14.8007	7.41981	12.1052	13.9243	20.0084	16.1452	19.6652	18.0979
gene10932	110677587	https://www.ncbi.nlm.nih.gov/gene/110677587	Trnak-cuu	0	0	0	0	0	0	0	0
gene10933	110677588	https://www.ncbi.nlm.nih.gov/gene/110677588	Trnak-cuu	0	0	0	0	0	0	0	0
gene10934	110677102	https://www.ncbi.nlm.nih.gov/gene/110677102	LOC110677102	0	0	0	0	0	0	0	0
gene10935	110677589	https://www.ncbi.nlm.nih.gov/gene/110677589	Trnan-guu	0	0	0	0	0	0	0	0
gene10936	110677590	https://www.ncbi.nlm.nih.gov/gene/110677590	Trnad-guc	0	0	0	0	0	0	0	0
gene10937	110677591	https://www.ncbi.nlm.nih.gov/gene/110677591	Trnak-cuu	0	0	0	0	0	0	0	0
gene10938	110677592	https://www.ncbi.nlm.nih.gov/gene/110677592	Trnan-guu	0	0	0	0	0	0	0	0
gene10939	110677594	https://www.ncbi.nlm.nih.gov/gene/110677594	Trnae-cuc	0	0	0	0	0	0	0	0
gene1094	110675246	https://www.ncbi.nlm.nih.gov/gene/110675246	LOC110675246	9.59118	3.35972	8.74335	8.33325	9.39984	5.42366	7.73026	7.60485
gene10940	110677382	https://www.ncbi.nlm.nih.gov/gene/110677382	Trnar-ucg	0	0	0	0	0	0	0	0
gene10941	110676055	https://www.ncbi.nlm.nih.gov/gene/110676055	LOC110676055	0	0	0	0	0	0	0	0
gene10942	110677383	https://www.ncbi.nlm.nih.gov/gene/110677383	Trnak-cuu	0	0	0	0	0	0	0	0
gene10943	5575573	https://www.ncbi.nlm.nih.gov/gene/5575573	LOC5575573	28.6923	11.6422	11.8878	9.99329	16.5856	14.1273	14.2742	11.6713
gene10944	110677103	https://www.ncbi.nlm.nih.gov/gene/110677103	LOC110677103	0	0	0.108882	0.0551876	0.0333959	0	0.0634362	0.0323462
gene10945	110677105	https://www.ncbi.nlm.nih.gov/gene/110677105	LOC110677105	0	0	0	0	0	0	0	0
gene10946	5575548	https://www.ncbi.nlm.nih.gov/gene/5575548	LOC5575548	0.0853685	0	0.330945	0.0609968	0.88587	0	0.385625	0.0357511
gene10947	5575549	https://www.ncbi.nlm.nih.gov/gene/5575549	LOC5575549	0.0344272	0	0.12133	0	0.148855	0.0532885	0.113101	0.0288352
gene10948	5575574	https://www.ncbi.nlm.nih.gov/gene/5575574	LOC5575574	0.200091	0.369823	0.592341	0.114374	0.692115	0.433597	0.591609	0.368698
gene10949	110676056	https://www.ncbi.nlm.nih.gov/gene/110676056	LOC110676056	0	0	0	0	0	0	0	0
gene1095	5563946	https://www.ncbi.nlm.nih.gov/gene/5563946	LOC5563946	33.0492	23.0788	29.6701	15.0384	23.9164	11.0388	18.6671	6.89598
gene10950	5575575	https://www.ncbi.nlm.nih.gov/gene/5575575	LOC5575575	0	0	0	0	0	0	0	0
gene10951	5575550	https://www.ncbi.nlm.nih.gov/gene/5575550	LOC5575550	0.129958	0.0857848	0.610669	0.0619041	1.61079	0	4.94539	0.580526
gene10952	5575552	https://www.ncbi.nlm.nih.gov/gene/5575552	LOC5575552	0.353485	1.37084	3.58157	0.0947133	0.72598	0.136786	0.254029	0.148034
gene10953	110677385	https://www.ncbi.nlm.nih.gov/gene/110677385	Trnav-cac	0	0	0	0	0	0	0	0
gene10954	110677386	https://www.ncbi.nlm.nih.gov/gene/110677386	Trnad-guc	0	0	0	0	0	0	0	0
gene10955	110677387	https://www.ncbi.nlm.nih.gov/gene/110677387	Trnar-ucg	0	0	0	0	0	0	0	0
gene10956	110677106	https://www.ncbi.nlm.nih.gov/gene/110677106	LOC110677106	0	0	0	0	0	0	0	0
gene10957	110677595	https://www.ncbi.nlm.nih.gov/gene/110677595	Trnad-guc	0	0	0	0	0	0	0	0
gene10958	110677596	https://www.ncbi.nlm.nih.gov/gene/110677596	Trnan-guu	0	0	0	0	0	0	0	0
gene10959	110677597	https://www.ncbi.nlm.nih.gov/gene/110677597	Trnam-cau	0	0	0	0	0	0	0	0
gene1096	5576370	https://www.ncbi.nlm.nih.gov/gene/5576370	LOC5576370	62.6058	29.0292	35.7337	41.6844	48.5221	32.5456	39.8073	36.2117
gene10960	110677598	https://www.ncbi.nlm.nih.gov/gene/110677598	Trnar-ucg	0	0	0	0	0	0	0	0
gene10961	5563730	https://www.ncbi.nlm.nih.gov/gene/5563730	LOC5563730	0	0	0	0	0	0	0	0
gene10962	110677107	https://www.ncbi.nlm.nih.gov/gene/110677107	LOC110677107	0	0	0	0	0	0	0	0
gene10963	5575577	https://www.ncbi.nlm.nih.gov/gene/5575577	LOC5575577	0	0	0	0	0	0	0	0.0678412
gene10964	110677108	https://www.ncbi.nlm.nih.gov/gene/110677108	LOC110677108	0	0	0	0	0	0	0	0
gene10965	5575581	https://www.ncbi.nlm.nih.gov/gene/5575581	LOC5575581	0.0377543	0.0249216	0	0.0269759	0.914146	3.88615	0.682173	1.45461
gene10966	5575580	https://www.ncbi.nlm.nih.gov/gene/5575580	LOC5575580	0.618693	0.272266	0.121135	0.0736772	40.8395	75.9469	21.4829	39.9301
gene10967	110677110	https://www.ncbi.nlm.nih.gov/gene/110677110	LOC110677110	0.0255969	0	0	0	0.0442699	0	0	0
gene10968	110677112	https://www.ncbi.nlm.nih.gov/gene/110677112	LOC110677112	0.992523	1.51365	0.337727	0.342357	1.03586	0.741655	1.12437	0.745311
gene10969	110677111	https://www.ncbi.nlm.nih.gov/gene/110677111	LOC110677111	0.607916	0.0872358	0.633418	0.679872	1.66851	0.409117	2.27935	0.929793
gene1097	110675283	https://www.ncbi.nlm.nih.gov/gene/110675283	LOC110675283	0	0	0	0	0	0	0	0
gene10970	5575579	https://www.ncbi.nlm.nih.gov/gene/5575579	LOC5575579	2.41409	0.556472	2.34978	1.09517	6.19647	3.88495	6.38871	4.58954
gene10971	5575578	https://www.ncbi.nlm.nih.gov/gene/5575578	LOC5575578	6.59646	5.7557	8.25688	5.76966	6.91728	7.15901	8.28226	6.6681
gene10972	5575557	https://www.ncbi.nlm.nih.gov/gene/5575557	LOC5575557	0	0	0.0629832	0.127693	0	0	0	0
gene10973	5575559	https://www.ncbi.nlm.nih.gov/gene/5575559	LOC5575559	0	0.212344	0.22674	0.076616	0.046363	0.78838	0.396304	0
gene10974	5575560	https://www.ncbi.nlm.nih.gov/gene/5575560	LOC5575560	0	0.0400998	0.242637	0.0723421	0.105064	0.266417	0.216202	0.0508809
gene10975	5575561	https://www.ncbi.nlm.nih.gov/gene/5575561	LOC5575561	0	0	0	0	0	0	0	0
gene10976	5567004	https://www.ncbi.nlm.nih.gov/gene/5567004	LOC5567004	0.127955	0.072397	0.219031	0.117547	0.0790353	0.141469	0.300259	0.137792
gene10977	5567003	https://www.ncbi.nlm.nih.gov/gene/5567003	LOC5567003	0.33408	0.539063	0.837246	0.238704	0.995085	1.17786	0.792659	0.746174
gene10978	5567000	https://www.ncbi.nlm.nih.gov/gene/5567000	LOC5567000	0.280731	0.16472	0.0659576	0.222873	0.107894	0.217266	0.0256185	0.0522516
gene10979	110677599	https://www.ncbi.nlm.nih.gov/gene/110677599	Trnap-agg	0	0	0	0	0	0	0	0
gene1098	5576371	https://www.ncbi.nlm.nih.gov/gene/5576371	LOC5576371	1.86843	0.616674	2.16661	1.27042	1.77209	0.886279	1.11379	0.959158
gene10980	5566999	https://www.ncbi.nlm.nih.gov/gene/5566999	LOC5566999	0.100658	0.166111	0.674014	0.0719216	1.9585	0.194756	1.61209	0.674468
gene10981	5567014	https://www.ncbi.nlm.nih.gov/gene/5567014	LOC5567014	1.3734	0.498618	1.31895	0.318925	234.353	251.831	120.06	244.227
gene10982	5567009	https://www.ncbi.nlm.nih.gov/gene/5567009	LOC5567009	0.614081	0.442204	0.773854	0.279216	0.273559	0.302435	0.198683	0.358476
gene10983	110677116	https://www.ncbi.nlm.nih.gov/gene/110677116	LOC110677116	1.90426	0.405483	2.77102	1.62396	0.903034	0.285244	1.56398	0.8232
gene10984	5565470	https://www.ncbi.nlm.nih.gov/gene/5565470	LOC5565470	0	0	0.126567	0.0256604	0.0310559	0	0.0589914	0.0300798
gene10985	5567015	https://www.ncbi.nlm.nih.gov/gene/5567015	LOC5567015	2.37077	0.718334	1.50667	1.55509	71.1998	29.8232	46.9066	57.4059
gene10986	5567008	https://www.ncbi.nlm.nih.gov/gene/5567008	LOC5567008	2.04622	0.831837	0.712342	0.891491	1.3271	1.06219	0.768554	0.867376
gene10987	110677600	https://www.ncbi.nlm.nih.gov/gene/110677600	Trnap-ugg	0	0	0	0	0	0	0	0
gene10988	110677388	https://www.ncbi.nlm.nih.gov/gene/110677388	Trnac-gca	0	0	0	0	0	0	0	0
gene10989	5567018	https://www.ncbi.nlm.nih.gov/gene/5567018	LOC5567018	0.0132484	0	0.0186762	0.0283983	0.0114565	0.0410132	0.010881	0.0332893
gene1099	110675287	https://www.ncbi.nlm.nih.gov/gene/110675287	LOC110675287	0	0	0	0	0	0	0	0
gene10990	110677389	https://www.ncbi.nlm.nih.gov/gene/110677389	Trnal-uag	0	0	0	0	0	0	0	0
gene10991	110677391	https://www.ncbi.nlm.nih.gov/gene/110677391	Trnav-aac	0	0	0	0	0	0	0	0
gene10992	110677601	https://www.ncbi.nlm.nih.gov/gene/110677601	Trnan-guu	0	0	0	0	0	0	0	0
gene10993	110677392	https://www.ncbi.nlm.nih.gov/gene/110677392	Trnan-guu	0	0	0	0	0	0	0	0
gene10994	110677393	https://www.ncbi.nlm.nih.gov/gene/110677393	Trnap-agg	0	0	0	0	0	0	0	0
gene10995	110677394	https://www.ncbi.nlm.nih.gov/gene/110677394	Trnac-gca	0	0	0	0	0	0	0	0
gene10996	110677117	https://www.ncbi.nlm.nih.gov/gene/110677117	LOC110677117	0	0	0	0	0	0	0	0
gene10997	110677395	https://www.ncbi.nlm.nih.gov/gene/110677395	Trnap-agg	0	0	0	0	0	0	0	0
gene10998	110677602	https://www.ncbi.nlm.nih.gov/gene/110677602	Trnae-cuc	0	0	0	0	0	0	0	0
gene10999	110677397	https://www.ncbi.nlm.nih.gov/gene/110677397	Trnae-cuc	0	0	0	0	0	0	0	0
gene11	23687587	https://www.ncbi.nlm.nih.gov/gene/23687587	LOC23687587	2.87468	0.739604	1.20456	0.743964	0.812315	1.6467	1.41288	1.33658
gene110	5579815	https://www.ncbi.nlm.nih.gov/gene/5579815	LOC5579815	132.333	87.1515	92.6297	82.9455	96.6928	94.1524	107.12	90.5872
gene1100	110675275	https://www.ncbi.nlm.nih.gov/gene/110675275	LOC110675275	0	0	0	0	0	0	0	0
gene11000	110677398	https://www.ncbi.nlm.nih.gov/gene/110677398	Trnal-aag	0	0	0.550719	0	0	0	0	0
gene11001	110677603	https://www.ncbi.nlm.nih.gov/gene/110677603	Trnae-cuc	0	0	0	0	0.769497	0	0	0
gene11002	5567028	https://www.ncbi.nlm.nih.gov/gene/5567028	LOC5567028	70.4155	19.7495	35.0256	52.4258	49.505	35.9357	48.4008	61.6358
gene11003	5567023	https://www.ncbi.nlm.nih.gov/gene/5567023	LOC5567023	0	0.995508	0.80641	0.0743151	0.0449706	0.0804951	0.341691	0.0871142
gene11004	110677605	https://www.ncbi.nlm.nih.gov/gene/110677605	Trnal-uag	0	0	0	0.572226	0.692547	0	1.31551	0
gene11005	5566981	https://www.ncbi.nlm.nih.gov/gene/5566981	LOC5566981	145.049	84.1291	100.874	120.411	75.8149	86.6658	70.0527	65.6148
gene11006	5566979	https://www.ncbi.nlm.nih.gov/gene/5566979	LOC5566979	3.5682	3.4022	4.07996	2.88946	3.15417	4.7253	3.06084	2.92221
gene11007	110676058	https://www.ncbi.nlm.nih.gov/gene/110676058	LOC110676058	0	0.135987	0	0	0	0	0	0
gene11008	110676059	https://www.ncbi.nlm.nih.gov/gene/110676059	LOC110676059	0.547599	0.481959	1.28658	0.912953	0.315691	0.282535	0.299831	0.152884
gene11009	5566978	https://www.ncbi.nlm.nih.gov/gene/5566978	LOC5566978	29.4275	9.97184	18.8037	15.1063	13.9899	9.89488	11.9378	10.4393
gene1101	110675271	https://www.ncbi.nlm.nih.gov/gene/110675271	LOC110675271	0.0234599	0.0154859	0.165357	0.0670495	0.020287	0.0181563	0.0385356	0.0785974
gene11010	5566977	https://www.ncbi.nlm.nih.gov/gene/5566977	LOC5566977	72.1652	56.3758	70.4952	59.0004	82.1186	96.2255	109.715	97.8669
gene11011	5566976	https://www.ncbi.nlm.nih.gov/gene/5566976	LOC5566976	109.611	60.6052	96.1665	76.7343	13.9399	13.824	15.6066	10.0004
gene11012	5566975	https://www.ncbi.nlm.nih.gov/gene/5566975	LOC5566975	12.3273	4.10945	7.3812	4.62494	13.334	14.8691	14.1201	10.6013
gene11013	110677399	https://www.ncbi.nlm.nih.gov/gene/110677399	Trnae-cuc	0	0	0	0	0	0	0	0
gene11014	5566973	https://www.ncbi.nlm.nih.gov/gene/5566973	LOC5566973	67.1496	19.8298	49.2995	42.8434	27.1134	14.212	26.8495	16.7807
gene11015	110677606	https://www.ncbi.nlm.nih.gov/gene/110677606	Trnae-uuc	0	0	0	0	0	0	0	0
gene11016	110676060	https://www.ncbi.nlm.nih.gov/gene/110676060	LOC110676060	0	0	0	0	0	0	0	0
gene11017	110677607	https://www.ncbi.nlm.nih.gov/gene/110677607	Trnal-uag	0	0	0	0	0	0	0	0
gene11018	5566982	https://www.ncbi.nlm.nih.gov/gene/5566982	LOC5566982	0.31597	1.92528	1.97014	0.156298	0.756652	0.583131	1.17777	0.855015
gene11019	110677608	https://www.ncbi.nlm.nih.gov/gene/110677608	Trnad-guc	0	0	0	0	0	0	0	0
gene1102	5576373	https://www.ncbi.nlm.nih.gov/gene/5576373	LOC5576373	0.0112244	0.0185231	0.00791152	0.00400999	0.029119	0.0260608	0.00460935	0.00470063
gene11020	110677609	https://www.ncbi.nlm.nih.gov/gene/110677609	Trnam-cau	0	0	0	0	0	0	0	0
gene11021	110677400	https://www.ncbi.nlm.nih.gov/gene/110677400	Trnaq-uug	0	0	0	0	0	0	0	0
gene11022	110677611	https://www.ncbi.nlm.nih.gov/gene/110677611	Trnac-gca	0	0	0	0	0	0	0	0
gene11023	5566986	https://www.ncbi.nlm.nih.gov/gene/5566986	LOC5566986	19.367	6.90733	17.9689	22.9949	29.9919	17.3287	31.2525	32.5996
gene11024	5566987	https://www.ncbi.nlm.nih.gov/gene/5566987	LOC5566987	49.3584	30.2815	32.8801	20.8837	21.7598	26.8897	28.8538	20.1031
gene11025	5568000	https://www.ncbi.nlm.nih.gov/gene/5568000	LOC5568000	0.517741	0.316578	0.914243	0.517904	0.683357	0.695944	0.572933	0.328657
gene11026	110677118	https://www.ncbi.nlm.nih.gov/gene/110677118	LOC110677118	0	0	0	0	0	0.130831	0	0
gene11027	5567999	https://www.ncbi.nlm.nih.gov/gene/5567999	LOC5567999	11.2068	7.80082	16.7587	11.6837	11.6009	7.61867	12.5231	8.02869
gene11028	5567998	https://www.ncbi.nlm.nih.gov/gene/5567998	LOC5567998	15.4212	5.99617	10.3379	9.68175	6.26326	4.76464	6.2956	4.32231
gene11029	110677119	https://www.ncbi.nlm.nih.gov/gene/110677119	LOC110677119	0	0	0	0	0	0	0	0
gene1103	110674266	https://www.ncbi.nlm.nih.gov/gene/110674266	LOC110674266	0	0.0281946	0.015053	0	0.0184679	0.0330566	0.0350802	0.0178875
gene11030	5567997	https://www.ncbi.nlm.nih.gov/gene/5567997	LOC5567997	17.9981	9.22991	11.5488	13.0136	6.5418	6.02123	7.06709	5.31519
gene11031	110677120	https://www.ncbi.nlm.nih.gov/gene/110677120	LOC110677120	0	0	0	0	0	0	0	0
gene11032	5567996	https://www.ncbi.nlm.nih.gov/gene/5567996	LOC5567996	87.7883	31.6289	41.3157	39.7393	73.0269	46.6837	62.1368	48.8099
gene11033	5567995	https://www.ncbi.nlm.nih.gov/gene/5567995	LOC5567995	8.79314	4.98464	9.7462	7.28996	3.85998	4.18186	5.20966	3.48566
gene11034	5567994	https://www.ncbi.nlm.nih.gov/gene/5567994	LOC5567994	0.0469457	0.131702	0.231627	0.125787	0.64954	0.463241	0.433764	0.216262
gene11035	110677401	https://www.ncbi.nlm.nih.gov/gene/110677401	Trnas-aga	0	0	0	0	0	0	0	0
gene11036	110677122	https://www.ncbi.nlm.nih.gov/gene/110677122	LOC110677122	0	0	0.0903179	0	0	0.0991699	0.105241	0
gene11037	110677121	https://www.ncbi.nlm.nih.gov/gene/110677121	LOC110677121	0	0	0	0	0	0	0.0448979	0
gene11038	110677123	https://www.ncbi.nlm.nih.gov/gene/110677123	LOC110677123	0	0	0.21698	0.082483	0	0.0297808	0.0316038	0.161148
gene11039	5567991	https://www.ncbi.nlm.nih.gov/gene/5567991	LOC5567991	10.1001	5.29208	11.1037	11.3874	15.9936	8.99398	17.7284	12.6792
gene1104	110675288	https://www.ncbi.nlm.nih.gov/gene/110675288	LOC110675288	69.6269	17.8339	31.6113	30.0591	15.6199	9.08062	13.2502	10.1506
gene11040	5567990	https://www.ncbi.nlm.nih.gov/gene/5567990	LOC5567990	0	0	0	0	0	0	0	0
gene11041	5567988	https://www.ncbi.nlm.nih.gov/gene/5567988	LOC5567988	44.3038	11.2602	25.131	28.3595	16.8427	12.2847	14.418	12.7716
gene11042	5567989	https://www.ncbi.nlm.nih.gov/gene/5567989	LOC5567989	5.11537	3.64007	4.70512	3.36985	3.32548	3.20084	3.75434	2.79555
gene11043	5567987	https://www.ncbi.nlm.nih.gov/gene/5567987	LOC5567987	39.3342	20.834	26.5031	26.829	23.3422	22.4758	22.0402	22.8725
gene11044	5568007	https://www.ncbi.nlm.nih.gov/gene/5568007	LOC5568007	14.9839	6.66495	9.13498	3.19954	17.9467	49.7516	41.2688	39.2009
gene11045	5568002	https://www.ncbi.nlm.nih.gov/gene/5568002	LOC5568002	6.75219	3.11491	3.92099	3.72803	2.12326	3.74114	3.6078	3.34185
gene11046	110677124	https://www.ncbi.nlm.nih.gov/gene/110677124	LOC110677124	0	0.229069	0.0917244	0.030994	0.525154	0.47	0.570024	0.9083
gene11047	23687686	https://www.ncbi.nlm.nih.gov/gene/23687686	LOC23687686	0	0	0.0477368	0	0	0	0	0.0567255
gene11048	5568003	https://www.ncbi.nlm.nih.gov/gene/5568003	LOC5568003	1.64508	0.939168	1.39457	2.17613	1.48025	1.13553	1.11375	1.28477
gene11049	5568005	https://www.ncbi.nlm.nih.gov/gene/5568005	LOC5568005	0	0.00754404	0.00805547	0.00816591	0	0	0	0
gene1105	110675293	https://www.ncbi.nlm.nih.gov/gene/110675293	LOC110675293	10.072	5.04794	6.70483	5.53068	2.74196	2.74269	3.52334	1.87467
gene11050	5568004	https://www.ncbi.nlm.nih.gov/gene/5568004	LOC5568004	0.757629	0.521854	1.23055	0.470726	2.90549	0.305923	0.405812	0.717338
gene11051	5572060	https://www.ncbi.nlm.nih.gov/gene/5572060	LOC5572060	0	0	0	0	0	0	0	0
gene11052	110677128	https://www.ncbi.nlm.nih.gov/gene/110677128	LOC110677128	0	0	0	0	0	0	0	0
gene11053	110676065	https://www.ncbi.nlm.nih.gov/gene/110676065	LOC110676065	0	0	0	0.056586	0	0	0.0650437	0
gene11054	110676066	https://www.ncbi.nlm.nih.gov/gene/110676066	LOC110676066	0.139889	0	0.0986004	0.0999521	0	0	0	0.117167
gene11055	5572055	https://www.ncbi.nlm.nih.gov/gene/5572055	LOC5572055	0	0	0	0	0	0	0	0
gene11056	23687649	https://www.ncbi.nlm.nih.gov/gene/23687649	LOC23687649	0.0199158	0.0460123	0.070188	0.0284601	0.0344444	0.0462403	0.00817848	0.00834044
gene11057	5572057	https://www.ncbi.nlm.nih.gov/gene/5572057	LOC5572057	5.67624	2.29197	3.89448	3.47327	2.58481	2.33671	3.0501	2.27597
gene11058	5572053	https://www.ncbi.nlm.nih.gov/gene/5572053	LOC5572053	40.0185	15.16	26.9564	23.875	8.43842	8.54387	12.386	8.09063
gene11059	5572056	https://www.ncbi.nlm.nih.gov/gene/5572056	LOC5572056	14.0925	3.99482	12.2121	10.9411	7.59678	3.76774	7.3454	4.25129
gene1106	5566748	https://www.ncbi.nlm.nih.gov/gene/5566748	LOC5566748	11.4374	14.3959	14.8253	12.7431	8.54945	14.1028	16.0807	13.2329
gene11060	5572052	https://www.ncbi.nlm.nih.gov/gene/5572052	LOC5572052	4.52353	1.84041	3.06808	2.47998	15.5485	14.7082	17.9685	15.6555
gene11061	5572062	https://www.ncbi.nlm.nih.gov/gene/5572062	LOC5572062	0.233318	0.0616051	0.0986722	0.100025	1.37198	2.2752	1.76295	1.68061
gene11062	5572061	https://www.ncbi.nlm.nih.gov/gene/5572061	LOC5572061	4.80704	2.20526	5.50751	4.27014	3.53095	2.02534	3.88708	2.4717
gene11063	110676067	https://www.ncbi.nlm.nih.gov/gene/110676067	LOC110676067	0	0	0.250419	0.0846175	0	0.274963	0.097265	0
gene11064	110677130	https://www.ncbi.nlm.nih.gov/gene/110677130	LOC110677130	0	0.411171	0.564487	0.0635807	0.0769497	0.275472	0.438503	0.0745311
gene11065	5572063	https://www.ncbi.nlm.nih.gov/gene/5572063	LOC5572063	1.51886	0.541547	2.3443	1.58429	1.67774	0.729317	1.87572	0.863575
gene11066	110675239	https://www.ncbi.nlm.nih.gov/gene/110675239	LOC110675239	0	0	0	0	0	0	0	0
gene11067	5572054	https://www.ncbi.nlm.nih.gov/gene/5572054	LOC5572054	1.3279	0.376368	1.2268	1.01848	8.10945	6.50295	6.08153	5.48563
gene11068	110677133	https://www.ncbi.nlm.nih.gov/gene/110677133	LOC110677133	0	0	0	0	0	0.134742	0	0
gene11069	5572065	https://www.ncbi.nlm.nih.gov/gene/5572065	LOC5572065	0	0	0	0	0	0	0	0
gene1107	5566749	https://www.ncbi.nlm.nih.gov/gene/5566749	LOC5566749	0	0.162975	0.290038	0.20581	0	0	0	0.0689305
gene11070	5572067	https://www.ncbi.nlm.nih.gov/gene/5572067	LOC5572067	2.84654	1.05513	2.63916	3.61406	23.5173	14.4383	23.3608	21.9895
gene11071	110677134	https://www.ncbi.nlm.nih.gov/gene/110677134	LOC110677134	0	0	0	0	0	0	0	0
gene11072	5572068	https://www.ncbi.nlm.nih.gov/gene/5572068	LOC5572068	3.20345	0.808522	0.996154	0.875169	0.0814761	0.0729191	0.232149	0.236746
gene11073	5572069	https://www.ncbi.nlm.nih.gov/gene/5572069	LOC5572069	0.898165	0.375489	1.22393	1.13376	1.5016	1.25121	1.79499	0.85258
gene11074	5572071	https://www.ncbi.nlm.nih.gov/gene/5572071	LOC5572071	249.492	98.6044	123.076	114.592	79.4185	43.5494	63.4517	36.4299
gene11075	5572072	https://www.ncbi.nlm.nih.gov/gene/5572072	LOC5572072	4.21355	1.94314	4.39385	2.43325	2.49567	2.85895	3.98208	3.4808
gene11076	5572073	https://www.ncbi.nlm.nih.gov/gene/5572073	LOC5572073	0	0	0	0	0	0	0.142603	0.145426
gene11077	110676068	https://www.ncbi.nlm.nih.gov/gene/110676068	LOC110676068	0.0511325	0	0.0360407	0	0	0	0.251973	0.0428271
gene11078	110677135	https://www.ncbi.nlm.nih.gov/gene/110677135	LOC110677135	1.95482	1.25811	1.89454	2.93315	0.676171	1.13467	0.762614	1.10517
gene11079	5572078	https://www.ncbi.nlm.nih.gov/gene/5572078	LOC5572078	13.1482	5.35965	11.7495	11.6934	8.50006	5.05849	7.376	5.62298
gene1108	110675300	https://www.ncbi.nlm.nih.gov/gene/110675300	LOC110675300	0	0	0	0	0	0	0	0
gene11080	5572074	https://www.ncbi.nlm.nih.gov/gene/5572074	LOC5572074	9.50086	3.47172	7.40329	5.96195	6.56203	3.68843	5.01629	2.95828
gene11081	5572075	https://www.ncbi.nlm.nih.gov/gene/5572075	LOC5572075	1.50397	0.595661	0.583038	1.93428	5.98257	6.34362	6.11434	6.42437
gene11082	5572076	https://www.ncbi.nlm.nih.gov/gene/5572076	LOC5572076	0.227426	0.200165	0.595402	0.332734	1.81682	1.40809	3.4422	3.21103
gene11083	110677136	https://www.ncbi.nlm.nih.gov/gene/110677136	LOC110677136	0	0	0	0	0	0	0	0
gene11084	5572370	https://www.ncbi.nlm.nih.gov/gene/5572370	LOC5572370	1.15943	0.722817	4.47958	10.8922	1.65246	0.722837	1.0316	1.42968
gene11085	5565839	https://www.ncbi.nlm.nih.gov/gene/5565839	LOC5565839	21.863	7.48598	12.6083	13.2823	7.38043	4.16224	7.58578	5.48375
gene11086	5565850	https://www.ncbi.nlm.nih.gov/gene/5565850	LOC5565850	7.10883	2.6223	6.61068	10.6709	2.84122	1.89556	3.63068	1.95136
gene11087	5565855	https://www.ncbi.nlm.nih.gov/gene/5565855	LOC5565855	0.022032	0.0145433	0.248468	0.110195	0.0952609	0.0341025	0.018095	0.0738134
gene11088	5565856	https://www.ncbi.nlm.nih.gov/gene/5565856	LOC5565856	73.5721	22.7445	41.0536	46.8294	91.1379	116.062	86.4585	98.0814
gene11089	5565829	https://www.ncbi.nlm.nih.gov/gene/5565829	LOC5565829	27.8496	11.5444	20.6407	17.8034	17.6041	16.5007	19.603	17.248
gene1109	110674267	https://www.ncbi.nlm.nih.gov/gene/110674267	LOC110674267	0	0	0	0.0438068	0	0	0	0
gene11090	5565847	https://www.ncbi.nlm.nih.gov/gene/5565847	LOC5565847	2.69449	1.18575	4.00944	2.4333	3.20384	2.17224	2.67405	2.35086
gene11091	5565853	https://www.ncbi.nlm.nih.gov/gene/5565853	LOC5565853	5.781	2.75443	5.94358	3.3231	3.30769	3.33033	3.4985	4.44153
gene11092	110676069	https://www.ncbi.nlm.nih.gov/gene/110676069	LOC110676069	0	0	0	0	0	0	0	0
gene11093	5565854	https://www.ncbi.nlm.nih.gov/gene/5565854	LOC5565854	108.385	31.2573	57.9276	64.4988	29.354	15.4458	28.2715	18.3732
gene11094	5565832	https://www.ncbi.nlm.nih.gov/gene/5565832	LOC5565832	29.7033	10.8094	22.2188	19.0133	13.138	7.12883	10.3111	6.78161
gene11095	5565833	https://www.ncbi.nlm.nih.gov/gene/5565833	LOC5565833	1.93965	0.800225	2.30708	1.16935	0.995905	1.10241	1.26946	0.989987
gene11096	5565844	https://www.ncbi.nlm.nih.gov/gene/5565844	LOC5565844	1.14358	0.641644	1.99497	1.1848	0.840575	0.973556	1.29144	0.814155
gene11097	5565845	https://www.ncbi.nlm.nih.gov/gene/5565845	LOC5565845	41.628	15.0365	24.5455	23.1004	7.71121	4.87346	5.76186	3.32735
gene11098	110677137	https://www.ncbi.nlm.nih.gov/gene/110677137	LOC110677137	4.42364	3.26071	3.74159	2.47591	0.765069	1.36944	0.968844	0.617519
gene11099	5565846	https://www.ncbi.nlm.nih.gov/gene/5565846	LOC5565846	5.07614	2.03762	4.52073	4.50919	2.0465	1.38031	2.64792	1.3789
gene111	5579817	https://www.ncbi.nlm.nih.gov/gene/5579817	LOC5579817	4.74422	3.04385	2.65641	3.57988	13.7647	18.1869	8.37556	9.5441
gene1110	110674436	https://www.ncbi.nlm.nih.gov/gene/110674436	LOC110674436	0.207679	0.137089	0.146382	0.519362	0	0.0803646	0.0852842	0.173946
gene11100	5565848	https://www.ncbi.nlm.nih.gov/gene/5565848	LOC5565848	72.7202	38.7625	54.7181	56.0421	41.5925	42.6054	45.7978	42.9568
gene11101	5565849	https://www.ncbi.nlm.nih.gov/gene/5565849	LOC5565849	0	0	0	0	0.024602	0.0220182	0.0233661	0
gene11102	5565830	https://www.ncbi.nlm.nih.gov/gene/5565830	LOC5565830	11.091	3.15237	8.95	9.27999	6.40684	4.35229	4.05054	4.35504
gene11103	5565831	https://www.ncbi.nlm.nih.gov/gene/5565831	LOC5565831	0	0	0.0448006	0	0	0.0245957	0	0
gene11104	5565851	https://www.ncbi.nlm.nih.gov/gene/5565851	LOC5565851	19.3896	6.43186	17.3423	13.6617	17.7622	8.90521	12.205	10.2937
gene11105	5565852	https://www.ncbi.nlm.nih.gov/gene/5565852	LOC5565852	1.16105	0.365787	1.32055	0.339376	0.730198	0.714775	0.866892	0.265218
gene11106	5565835	https://www.ncbi.nlm.nih.gov/gene/5565835	LOC5565835	1.58537	0.913612	2.39453	1.47439	1.50152	1.28539	1.69476	1.34894
gene11107	110677139	https://www.ncbi.nlm.nih.gov/gene/110677139	LOC110677139	1.91083	1.44683	2.85215	1.9275	1.99259	1.47885	2.40023	1.3651
gene11108	5565836	https://www.ncbi.nlm.nih.gov/gene/5565836	LOC5565836	15.1531	10.2739	13.8941	15.3128	14.8325	10.1368	12.7676	10.6574
gene11109	5565837	https://www.ncbi.nlm.nih.gov/gene/5565837	LOC5565837	14.5468	18.1301	15.8427	10.4502	32.6746	53.06	29.9979	35.5843
gene1111	5566747	https://www.ncbi.nlm.nih.gov/gene/5566747	LOC5566747	0.973286	2.65848	6.81288	8.34509	0.145112	1.14287	1.73655	1.51795
gene11110	5565838	https://www.ncbi.nlm.nih.gov/gene/5565838	LOC5565838	1.18273	0.448026	1.28836	2.49201	0.976278	0.369261	1.07625	0.923078
gene11111	110677140	https://www.ncbi.nlm.nih.gov/gene/110677140	LOC110677140	0	0	0.0319145	0	0.0391546	0	0.0371875	0
gene11112	5565841	https://www.ncbi.nlm.nih.gov/gene/5565841	LOC5565841	26.9397	38.4319	20.4191	26.2508	69.4814	78.5806	79.8248	94.9957
gene11113	110677402	https://www.ncbi.nlm.nih.gov/gene/110677402	Trnaa-agc	0	0	0	0	0	0	0	0
gene11114	5565842	https://www.ncbi.nlm.nih.gov/gene/5565842	LOC5565842	1.38098	0.709009	0.393285	0.269107	0.868511	1.37106	1.35188	1.25014
gene11115	5565843	https://www.ncbi.nlm.nih.gov/gene/5565843	LOC5565843	6.90032	5.22425	3.25988	1.48441	33.439	38.8851	40.7983	34.6045
gene11116	5565861	https://www.ncbi.nlm.nih.gov/gene/5565861	LOC5565861	5.24289	1.46053	1.72906	1.03104	4.86655	5.0255	6.04423	4.91502
gene11117	5565862	https://www.ncbi.nlm.nih.gov/gene/5565862	LOC5565862	0.591879	0.318347	0.283274	0.281936	0.139015	0.26014	0.120028	0.128525
gene11118	5565859	https://www.ncbi.nlm.nih.gov/gene/5565859	LOC5565859	0	0	0	0	0	0	0	0
gene11119	110677142	https://www.ncbi.nlm.nih.gov/gene/110677142	LOC110677142	0	0	0	0	0	0	0	0
gene1112	110675305	https://www.ncbi.nlm.nih.gov/gene/110675305	LOC110675305	0.172959	0.0652401	0.348314	0.211854	0.0854667	0.0764905	0.0405865	0.144866
gene11120	5565860	https://www.ncbi.nlm.nih.gov/gene/5565860	LOC5565860	2.04935	1.19613	2.21994	0.863156	0.87676	0.88485	1.31108	0.560112
gene11121	110677143	https://www.ncbi.nlm.nih.gov/gene/110677143	LOC110677143	50.7175	15.607	19.998	2.18622	71.4396	23.6802	63.8145	9.00844
gene11122	5565857	https://www.ncbi.nlm.nih.gov/gene/5565857	LOC5565857	28.4122	11.6628	26.7654	30.0022	20.2437	16.4393	20.4815	19.2978
gene11123	5565858	https://www.ncbi.nlm.nih.gov/gene/5565858	LOC5565858	6.09551	3.36761	5.46391	4.11861	2.97931	3.1279	4.29887	2.99666
gene11124	5565834	https://www.ncbi.nlm.nih.gov/gene/5565834	LOC5565834	70.69	18.8504	27.9062	26.9508	27.2971	21.1952	27.2165	22.8261
gene11125	110676070	https://www.ncbi.nlm.nih.gov/gene/110676070	LOC110676070	0.0655774	0	0.0924442	0.0468558	0	0	0	0.0549257
gene11126	110677145	https://www.ncbi.nlm.nih.gov/gene/110677145	LOC110677145	0	0	0	0	0	0	0	0
gene11127	5579487	https://www.ncbi.nlm.nih.gov/gene/5579487	LOC5579487	1.18022	0.572372	1.29026	0.533504	0.916453	0.652434	1.44409	0.645562
gene11128	110677144	https://www.ncbi.nlm.nih.gov/gene/110677144	LOC110677144	1.84168	1.02866	1.49781	1.36651	1.31695	1.15123	1.30896	1.72052
gene11129	110677146	https://www.ncbi.nlm.nih.gov/gene/110677146	LOC110677146	0.951689	0.695517	1.05411	0.849991	0.558446	0.683931	0.865374	0.540894
gene1113	5566746	https://www.ncbi.nlm.nih.gov/gene/5566746	LOC5566746	52.3522	28.9831	30.8821	31.1273	41.2564	53.3472	45.5309	42.1521
gene11130	110677147	https://www.ncbi.nlm.nih.gov/gene/110677147	LOC110677147	1.19057	0.694508	1.77591	0.929805	0.598571	0.578563	0.75042	0.602948
gene11131	110677148	https://www.ncbi.nlm.nih.gov/gene/110677148	LOC110677148	1.03624	0.527672	1.81554	0.317316	1.22892	0.916543	1.28876	0.694337
gene11132	5579157	https://www.ncbi.nlm.nih.gov/gene/5579157	LOC5579157	23.5871	8.92433	20.3909	19.0581	12.2415	9.80654	11.9909	10.2737
gene11133	110676071	https://www.ncbi.nlm.nih.gov/gene/110676071	LOC110676071	0.233403	0.69331	0.0822568	0.166769	0.100918	0.541912	0.0958476	0.293237
gene11134	5573450	https://www.ncbi.nlm.nih.gov/gene/5573450	LOC5573450	0.0475784	0.131907	0.885339	0.448738	0.0164574	0.0736447	0.351688	0.366622
gene11135	5573455	https://www.ncbi.nlm.nih.gov/gene/5573455	LOC5573455	0.191441	0.0421234	0.359832	0.410361	0.110366	0.0987748	0.209643	0.0534486
gene11136	5573446	https://www.ncbi.nlm.nih.gov/gene/5573446	LOC5573446	0.504233	0.686489	1.06622	0.945735	0.49054	0.707311	0.647078	0.554309
gene11137	110677149	https://www.ncbi.nlm.nih.gov/gene/110677149	LOC110677149	0.10555	0	0.148794	0	0.182549	0	0.0866892	0
gene11138	5573451	https://www.ncbi.nlm.nih.gov/gene/5573451	LOC5573451	7.29885	2.54269	6.40013	6.65788	6.25051	3.61324	5.70938	3.72184
gene11139	5573447	https://www.ncbi.nlm.nih.gov/gene/5573447	LOC5573447	0.465618	0.73765	0.393828	0.598841	0.322115	0.576569	0.0764831	0.389988
gene1114	110675309	https://www.ncbi.nlm.nih.gov/gene/110675309	LOC110675309	0	0	0	0	0	0	0	0
gene11140	5573443	https://www.ncbi.nlm.nih.gov/gene/5573443	LOC5573443	50.8703	16.9939	34.2569	31.0672	16.7638	13.7529	17.7001	14.308
gene11141	110677151	https://www.ncbi.nlm.nih.gov/gene/110677151	LOC110677151	0	0	0	0	0	0	0	0
gene11142	110677150	https://www.ncbi.nlm.nih.gov/gene/110677150	LOC110677150	0	0	0.276202	0	0	0	0	0
gene11143	110676072	https://www.ncbi.nlm.nih.gov/gene/110676072	LOC110676072	1.56648	1.44764	2.76033	6.37983	0.677308	1.57605	1.15791	1.70565
gene11144	5573452	https://www.ncbi.nlm.nih.gov/gene/5573452	LOC5573452	46.9105	15.2334	25.0982	27.2869	28.2872	18.4451	24.5389	24.9457
gene11145	110677153	https://www.ncbi.nlm.nih.gov/gene/110677153	LOC110677153	0	0	0	0.071084	0	0	0.0817086	0
gene11146	110677152	https://www.ncbi.nlm.nih.gov/gene/110677152	LOC110677152	8.69728	3.11465	10.8403	6.10496	6.63875	5.36907	6.61944	4.80654
gene11147	5573448	https://www.ncbi.nlm.nih.gov/gene/5573448	LOC5573448	1.40578	0.508469	2.41608	1.78874	1.44879	0.685575	1.54998	1.29035
gene11148	5573445	https://www.ncbi.nlm.nih.gov/gene/5573445	LOC5573445	1.53788	0.779491	1.72274	1.31467	1.11615	0.977672	2.12015	1.03506
gene11149	110677154	https://www.ncbi.nlm.nih.gov/gene/110677154	LOC110677154	6.44574	3.5884	5.82961	3.32931	3.0556	1.74299	2.74264	1.69118
gene1115	5574245	https://www.ncbi.nlm.nih.gov/gene/5574245	LOC5574245	47.2619	22.7457	35.7144	37.4924	35.0905	26.1688	31.507	27.9743
gene11150	110677155	https://www.ncbi.nlm.nih.gov/gene/110677155	LOC110677155	2.19632	0.64859	2.34248	1.11503	0.799694	0.894632	1.32916	0.895583
gene11151	110677157	https://www.ncbi.nlm.nih.gov/gene/110677157	LOC110677157	0	0	0	0	0	0	0	0
gene11152	5573453	https://www.ncbi.nlm.nih.gov/gene/5573453	LOC5573453	3.11152	1.68047	2.93085	2.07163	2.5317	1.95932	3.03177	1.51629
gene11153	110677156	https://www.ncbi.nlm.nih.gov/gene/110677156	LOC110677156	1.35336	0.994865	1.40919	0.835126	0.558559	0.499896	0.783116	0.412193
gene11154	5573456	https://www.ncbi.nlm.nih.gov/gene/5573456	LOC5573456	2.57313	0.977565	2.16596	1.41527	2.09705	1.2321	1.85486	1.50397
gene11155	5573444	https://www.ncbi.nlm.nih.gov/gene/5573444	LOC5573444	2.57703	1.57959	2.40837	2.03038	10.844	5.7073	10.6299	10.3393
gene11156	110675240	https://www.ncbi.nlm.nih.gov/gene/110675240	LOC110675240	0	0	0	0	0	0	0.118514	0
gene11157	110677158	https://www.ncbi.nlm.nih.gov/gene/110677158	LOC110677158	0.0291754	0.0192586	0	0.0208461	0.0252294	0	0	0.0244364
gene11158	110677159	https://www.ncbi.nlm.nih.gov/gene/110677159	LOC110677159	0.0302427	0	0	0.0108044	0	0	0	0.0126652
gene11159	110677161	https://www.ncbi.nlm.nih.gov/gene/110677161	LOC110677161	0	0	0	0	0.0430153	0	0	0
gene1116	110675314	https://www.ncbi.nlm.nih.gov/gene/110675314	LOC110675314	0	0.0630752	0	0.0341373	0	0	0	0
gene11160	5578923	https://www.ncbi.nlm.nih.gov/gene/5578923	LOC5578923	0	0	0	0	0	0	0	0
gene11161	110677162	https://www.ncbi.nlm.nih.gov/gene/110677162	LOC110677162	0	0	0	0	0	0	0	0
gene11162	5569824	https://www.ncbi.nlm.nih.gov/gene/5569824	LOC5569824	3.89958	2.40392	4.86118	2.55602	2.53609	2.09514	2.40868	1.72756
gene11163	5569823	https://www.ncbi.nlm.nih.gov/gene/5569823	LOC5569823	0	0	0	0	0	0	0	0
gene11164	5569822	https://www.ncbi.nlm.nih.gov/gene/5569822	LOC5569822	16.8163	15.8715	18.7394	11.0033	10.7101	9.83829	9.03853	7.81816
gene11165	5569821	https://www.ncbi.nlm.nih.gov/gene/5569821	LOC5569821	4.55313	4.67525	5.65442	0.619669	3.68733	4.41874	8.42875	0.756661
gene11166	5569820	https://www.ncbi.nlm.nih.gov/gene/5569820	LOC5569820	0.682533	0.920667	0.773915	0.19083	0.43625	0.987565	0.511824	0.149131
gene11167	110675241	https://www.ncbi.nlm.nih.gov/gene/110675241	LOC110675241	0.475172	0.470491	0.334924	0.113172	0.273937	0.429042	0.325218	0.0663317
gene11168	5569819	https://www.ncbi.nlm.nih.gov/gene/5569819	LOC5569819	1.74691	1.49596	1.46426	1.07951	2.08223	1.64431	1.62863	0.830442
gene11169	110677163	https://www.ncbi.nlm.nih.gov/gene/110677163	LOC110677163	0	0	0	0	0	0	0	0
gene1117	110675316	https://www.ncbi.nlm.nih.gov/gene/110675316	LOC110675316	0	0	0	0	0	0	0	0
gene11170	5569818	https://www.ncbi.nlm.nih.gov/gene/5569818	LOC5569818	10.3872	4.46543	3.07622	7.26587	7.51046	6.41767	3.62034	6.50674
gene11171	5569817	https://www.ncbi.nlm.nih.gov/gene/5569817	LOC5569817	0.114614	0.0252188	0.0269284	0.245678	0.0660749	0.118271	0.125511	0.0959971
gene11172	5569826	https://www.ncbi.nlm.nih.gov/gene/5569826	LOC5569826	56.2009	16.5851	14.9132	6.70845	319.729	424.568	467.012	335.21
gene11173	5569816	https://www.ncbi.nlm.nih.gov/gene/5569816	LOC5569816	11.2158	7.56734	14.5866	8.86485	23.6893	17.13	25.3931	25.6881
gene11174	5569815	https://www.ncbi.nlm.nih.gov/gene/5569815	LOC5569815	21.6499	15.4537	18.8292	16.3868	135.558	168.095	162.201	162.585
gene11175	5569814	https://www.ncbi.nlm.nih.gov/gene/5569814	LOC5569814	0	0.0418732	0.0894237	0.0453248	0	0	0	0
gene11176	5569813	https://www.ncbi.nlm.nih.gov/gene/5569813	LOC5569813	0.365761	0.362157	0.257806	0.0435567	0.632583	0.0471788	0	0.204234
gene11177	5569811	https://www.ncbi.nlm.nih.gov/gene/5569811	LOC5569811	25.6695	14.3461	10.419	13.1649	3.62116	4.86127	1.3413	1.92904
gene11178	5569812	https://www.ncbi.nlm.nih.gov/gene/5569812	LOC5569812	0	0	0.0472869	0	0	0	0	0
gene11179	5569810	https://www.ncbi.nlm.nih.gov/gene/5569810	LOC5569810	0.182924	0.513178	1.4505	1.43771	0.276821	0.212355	0.375591	0.344726
gene1118	110675318	https://www.ncbi.nlm.nih.gov/gene/110675318	LOC110675318	110.318	26.1427	85.1022	71.4052	83.9708	25.3623	95.3802	62.39
gene11180	5569808	https://www.ncbi.nlm.nih.gov/gene/5569808	LOC5569808	0	0	0.0500654	0.0507517	0.0614232	0	0	0.118985
gene11181	5569807	https://www.ncbi.nlm.nih.gov/gene/5569807	LOC5569807	0.809139	0.291333	1.76281	1.52418	0.699703	0.683145	0.664551	0.12322
gene11182	5569806	https://www.ncbi.nlm.nih.gov/gene/5569806	LOC5569806	0.0490951	0.162038	0.415255	0.526185	0.976465	0.797919	0.56451	0.246724
gene11183	110677166	https://www.ncbi.nlm.nih.gov/gene/110677166	LOC110677166	0	0	0	0	0.0557382	0	0	0
gene11184	110677165	https://www.ncbi.nlm.nih.gov/gene/110677165	LOC110677165	0	0	0	0	0	0	0	0
gene11185	5569805	https://www.ncbi.nlm.nih.gov/gene/5569805	LOC5569805	0.217183	0.215044	0.727136	0.46554	0.234762	0.798402	0.222968	0.227383
gene11186	5569804	https://www.ncbi.nlm.nih.gov/gene/5569804	LOC5569804	49.1744	18.7606	31.4455	41.7942	48.1476	34.0528	38.2623	32.4332
gene11187	23687984	https://www.ncbi.nlm.nih.gov/gene/23687984	LOC23687984	0	0	0	0.0300381	0	0	0	0.0352115
gene11188	5569825	https://www.ncbi.nlm.nih.gov/gene/5569825	LOC5569825	0	0	0	0	0	0	0	0
gene11189	110676073	https://www.ncbi.nlm.nih.gov/gene/110676073	LOC110676073	0	0	0	0	0	0	0	0
gene1119	5574246	https://www.ncbi.nlm.nih.gov/gene/5574246	LOC5574246	0	0.0105624	0.0451139	0	0	0	0	0
gene11190	5569793	https://www.ncbi.nlm.nih.gov/gene/5569793	LOC5569793	2.94124	1.73393	2.73157	2.53772	3.94313	3.50753	3.74503	3.49383
gene11191	5575526	https://www.ncbi.nlm.nih.gov/gene/5575526	LOC5575526	9.74328	3.61355	9.10642	9.92341	14.1529	5.32637	13.1921	6.93422
gene11192	5575525	https://www.ncbi.nlm.nih.gov/gene/5575525	LOC5575525	52.0753	23.3902	29.2871	39.9185	21.541	22.1876	25.791	24.6131
gene11193	5575523	https://www.ncbi.nlm.nih.gov/gene/5575523	LOC5575523	0.147455	0.146002	0.1559	0.263395	0.255023	0.285299	0.242211	0.308759
gene11194	5575524	https://www.ncbi.nlm.nih.gov/gene/5575524	LOC5575524	0.992534	0.681912	1.21357	1.25915	1.03346	0.830858	1.36417	1.52691
gene11195	5575519	https://www.ncbi.nlm.nih.gov/gene/5575519	LOC5575519	0.169346	0	0.159151	0.0806662	0.0488139	0.0873744	0.231808	0.141839
gene11196	5575521	https://www.ncbi.nlm.nih.gov/gene/5575521	LOC5575521	40.6036	9.86461	18.8928	23.2185	26.2584	14.6663	18.5151	21.5715
gene11197	110677169	https://www.ncbi.nlm.nih.gov/gene/110677169	LOC110677169	0	0	0.0483501	0.0490129	0.0593188	0	0.0563387	0.0861815
gene11198	5575522	https://www.ncbi.nlm.nih.gov/gene/5575522	LOC5575522	111.108	56.1746	65.8524	79.3701	88.3822	103.157	78.0474	97.7317
gene11199	110676074	https://www.ncbi.nlm.nih.gov/gene/110676074	LOC110676074	0	0	0	0	0	0	0	0
gene112	5579811	https://www.ncbi.nlm.nih.gov/gene/5579811	LOC5579811	30.5165	15.2675	18.0881	17.1616	13.4956	8.27663	9.68862	8.08256
gene1120	5574247	https://www.ncbi.nlm.nih.gov/gene/5574247	LOC5574247	1.83827	0.981458	2.15315	1.69978	1.70653	0.962409	1.97604	1.42647
gene11200	110677170	https://www.ncbi.nlm.nih.gov/gene/110677170	LOC110677170	0	0	0	0	0	0	0.0819632	0
gene11201	110675242	https://www.ncbi.nlm.nih.gov/gene/110675242	LOC110675242	0	0	0	0	0	0	0	0
gene11202	110676075	https://www.ncbi.nlm.nih.gov/gene/110676075	LOC110676075	0	0	0	0	0	0	0	0
gene11203	110677171	https://www.ncbi.nlm.nih.gov/gene/110677171	LOC110677171	0	0	0	0	0	0	0	0
gene11204	110675243	https://www.ncbi.nlm.nih.gov/gene/110675243	LOC110675243	0	0	0	0	0	0	0	0
gene11205	110677172	https://www.ncbi.nlm.nih.gov/gene/110677172	LOC110677172	0	0	0	0	0	0	0	0
gene11206	110676076	https://www.ncbi.nlm.nih.gov/gene/110676076	LOC110676076	0	0	0.131086	0	0	0	0.0763721	0
gene11207	110677173	https://www.ncbi.nlm.nih.gov/gene/110677173	LOC110677173	0	0.0151259	0.12921	0	0	0	0	0
gene11208	5573507	https://www.ncbi.nlm.nih.gov/gene/5573507	LOC5573507	0	0	0.264474	0	0	0.0725988	0	0
gene11209	110677175	https://www.ncbi.nlm.nih.gov/gene/110677175	LOC110677175	3.38472	1.51421	1.92214	2.65912	3.55117	1.45254	2.5164	2.49905
gene1121	5574249	https://www.ncbi.nlm.nih.gov/gene/5574249	LOC5574249	5.89207	4.00263	4.19333	3.31074	3.71007	4.69286	4.36937	2.68312
gene11210	5577937	https://www.ncbi.nlm.nih.gov/gene/5577937	LOC5577937	0.647162	0.142397	0.0608202	0.030827	0.559634	0.467468	0.425215	0.0361363
gene11211	5564933	https://www.ncbi.nlm.nih.gov/gene/5564933	LOC5564933	0.655164	0.342047	0.646508	0.502167	0.921937	0.626899	0.699518	0.603621
gene11212	110677177	https://www.ncbi.nlm.nih.gov/gene/110677177	LOC110677177	0.0888614	0	0	0	0	0	0.0729825	0
gene11213	110677178	https://www.ncbi.nlm.nih.gov/gene/110677178	LOC110677178	0	0	0	0	0	0	0	0
gene11214	110677179	https://www.ncbi.nlm.nih.gov/gene/110677179	LOC110677179	0	0	0	0	0	0	0	0
gene11215	5564930	https://www.ncbi.nlm.nih.gov/gene/5564930	LOC5564930	0	0	0	0	0	0.0529189	0	0
gene11216	110676077	https://www.ncbi.nlm.nih.gov/gene/110676077	LOC110676077	0	0	0	0	0.0629588	0	0	0
gene11217	110675244	https://www.ncbi.nlm.nih.gov/gene/110675244	LOC110675244	0	0	0	0	0	0	0	0
gene11218	5564929	https://www.ncbi.nlm.nih.gov/gene/5564929	LOC5564929	3.40567	1.08189	3.60072	4.66906	3.05549	1.25198	2.95443	2.33547
gene11219	5564932	https://www.ncbi.nlm.nih.gov/gene/5564932	LOC5564932	0.138878	0	0.163147	0.0661533	0.200158	0.0716546	0.190102	0.23264
gene1122	23687986	https://www.ncbi.nlm.nih.gov/gene/23687986	LOC23687986	8.39692	2.09012	7.10509	5.68467	6.41207	1.83016	4.44401	3.22276
gene11220	110677180	https://www.ncbi.nlm.nih.gov/gene/110677180	LOC110677180	0	0	0	0	0	0	0	0
gene11221	110677181	https://www.ncbi.nlm.nih.gov/gene/110677181	LOC110677181	0.128202	0.0423131	0.0677723	0.0687015	0.0554315	0.124024	0	0.161068
gene11222	110677182	https://www.ncbi.nlm.nih.gov/gene/110677182	LOC110677182	374.453	506.342	239.15	223.726	196.954	318.976	172.46	135.138
gene11223	110677183	https://www.ncbi.nlm.nih.gov/gene/110677183	LOC110677183	0	0	0.0734292	0	0	0	0	0
gene11224	110677184	https://www.ncbi.nlm.nih.gov/gene/110677184	LOC110677184	0	0	0	0	0	0	0	0
gene11225	5564939	https://www.ncbi.nlm.nih.gov/gene/5564939	LOC5564939	3.90516	4.72595	3.61272	1.5986	9.39226	10.2948	9.52178	9.67626
gene11226	5564941	https://www.ncbi.nlm.nih.gov/gene/5564941	LOC5564941	0	0.125001	0	0.0225508	0	0	0.0259214	0.185043
gene11227	5564934	https://www.ncbi.nlm.nih.gov/gene/5564934	LOC5564934	6.87273	3.55373	6.62045	4.01036	4.85361	5.79181	8.15333	5.82035
gene11228	5564943	https://www.ncbi.nlm.nih.gov/gene/5564943	LOC5564943	17.8626	9.32241	12.2436	10.6183	22.3402	19.8797	24.249	20.8137
gene11229	5564942	https://www.ncbi.nlm.nih.gov/gene/5564942	LOC5564942	17.0317	8.53113	9.14478	9.12698	53.4978	60.0525	61.0544	53.2848
gene1123	5574250	https://www.ncbi.nlm.nih.gov/gene/5574250	LOC5574250	42.9622	26.2678	28.875	27.613	48.1978	29.1563	33.3385	34.4375
gene11230	5564920	https://www.ncbi.nlm.nih.gov/gene/5564920	LOC5564920	58.1557	22.6176	45.1254	41.8937	11.3406	9.48518	12.6117	7.8087
gene11231	5564922	https://www.ncbi.nlm.nih.gov/gene/5564922	LOC5564922	56.2144	15.8349	32.6797	30.5491	15.9713	10.7779	14.611	13.9401
gene11232	110677185	https://www.ncbi.nlm.nih.gov/gene/110677185	LOC110677185	18.2174	8.25118	17.9767	21.0267	4.99264	4.33814	6.49122	5.91554
gene11233	5564921	https://www.ncbi.nlm.nih.gov/gene/5564921	LOC5564921	3417.08	1776.43	2669.83	3009.99	1353.88	1203.41	1414.8	1134.8
gene11234	110676078	https://www.ncbi.nlm.nih.gov/gene/110676078	LOC110676078	0	0.263775	0.563314	0.0951727	0	0	0	0
gene11235	110676079	https://www.ncbi.nlm.nih.gov/gene/110676079	LOC110676079	7.45293	33.3157	27.2797	14.4808	6.558	25.1973	26.4176	6.24236
gene11236	5564918	https://www.ncbi.nlm.nih.gov/gene/5564918	LOC5564918	0.861565	0.878927	5.46545	0.559634	3.04788	0.66679	5.98251	1.31204
gene11237	5564923	https://www.ncbi.nlm.nih.gov/gene/5564923	LOC5564923	88.5835	38.4976	30.9867	36.6062	22.6527	24.6166	21.7945	34.2716
gene11238	5564924	https://www.ncbi.nlm.nih.gov/gene/5564924	LOC5564924	95.2871	34.3661	66.8921	52.1952	34.8039	27.8404	40.3922	28.0782
gene11239	5564926	https://www.ncbi.nlm.nih.gov/gene/5564926	LOC5564926	34.2679	16.7463	29.7616	28.6736	25.6197	22.3348	26.4535	27.5327
gene1124	5579485	https://www.ncbi.nlm.nih.gov/gene/5579485	LOC5579485	12.8092	4.29647	10.204	9.21851	2.78421	3.78251	3.36725	3.62793
gene11240	5564938	https://www.ncbi.nlm.nih.gov/gene/5564938	LOC5564938	36.1196	17.7987	26.9873	31.5517	32.5604	21.9021	28.6039	28.8584
gene11241	110675245	https://www.ncbi.nlm.nih.gov/gene/110675245	LOC110675245	0.784748	0.296006	0.355582	0.0801016	0.290833	0.260289	0.368296	0.0469487
gene11242	5564925	https://www.ncbi.nlm.nih.gov/gene/5564925	LOC5564925	729.318	349.219	583.244	676.195	153.988	142.261	155.904	131.689
gene11243	5564940	https://www.ncbi.nlm.nih.gov/gene/5564940	LOC5564940	0	0.00639044	0	0	0	0.067432	0.0159022	0.0162171
gene11244	5564936	https://www.ncbi.nlm.nih.gov/gene/5564936	LOC5564936	4.95447	2.37537	2.7202	3.13012	7.77953	9.1824	8.00977	9.69723
gene11245	110677187	https://www.ncbi.nlm.nih.gov/gene/110677187	LOC110677187	0	0	0	0.0559634	0	0	0	0
gene11246	23687794	https://www.ncbi.nlm.nih.gov/gene/23687794	LOC23687794	0.439888	0.172652	0.477651	0.30581	0.328989	0.23923	0.283168	0.418226
gene11247	110677403	https://www.ncbi.nlm.nih.gov/gene/110677403	Trnat-agu	0	0	0	0	0	0	0	0
gene11248	110677612	https://www.ncbi.nlm.nih.gov/gene/110677612	Trnat-agu	0	0	0	0	0	0	0	0
gene11249	5575796	https://www.ncbi.nlm.nih.gov/gene/5575796	LOC5575796	0	0	0	0	0	0	0	0
gene1125	5574253	https://www.ncbi.nlm.nih.gov/gene/5574253	LOC5574253	0.240368	0.288485	0.677693	0.265425	0.226755	0.321321	0.269204	0.128116
gene11250	110676080	https://www.ncbi.nlm.nih.gov/gene/110676080	LOC110676080	0	0	0.0764111	0	0	0	0	0
gene11251	110677188	https://www.ncbi.nlm.nih.gov/gene/110677188	LOC110677188	0	0	0	0	0	0	0	0
gene11252	110677404	https://www.ncbi.nlm.nih.gov/gene/110677404	Trnat-agu	0	0	0	0	0	0	0	0
gene11253	5576846	https://www.ncbi.nlm.nih.gov/gene/5576846	LOC5576846	0	0.0543598	0.11609	0	0.92577	0.254936	0.541083	0.965647
gene11254	110676081	https://www.ncbi.nlm.nih.gov/gene/110676081	LOC110676081	0.189834	0.187964	0.200707	0.339097	0.0820797	0.220378	0.0779561	0.159
gene11255	5570853	https://www.ncbi.nlm.nih.gov/gene/5570853	LOC5570853	2.94856	0.982264	4.8558	4.96175	2.00168	2.55922	2.19534	1.86953
gene11256	5570854	https://www.ncbi.nlm.nih.gov/gene/5570854	LOC5570854	3.96048	1.63394	3.80929	4.18576	1.99782	2.07535	2.88006	2.97164
gene11257	110676082	https://www.ncbi.nlm.nih.gov/gene/110676082	LOC110676082	0.32088	0.494229	0.603125	0.382121	1.20242	0.662237	0.87847	0
gene11258	110675247	https://www.ncbi.nlm.nih.gov/gene/110675247	LOC110675247	0	0	0	0	0	0	0	0
gene11259	5570855	https://www.ncbi.nlm.nih.gov/gene/5570855	LOC5570855	1.24358	0.262683	3.85674	0.639756	3.3552	0.923943	4.49397	1.20824
gene1126	110675348	https://www.ncbi.nlm.nih.gov/gene/110675348	LOC110675348	0	0	0.0440146	0	0	0	0	0
gene11260	5570856	https://www.ncbi.nlm.nih.gov/gene/5570856	LOC5570856	0.187978	0.248168	0.618314	0.358166	1.54426	0.484939	1.6468	0.498575
gene11261	5570857	https://www.ncbi.nlm.nih.gov/gene/5570857	LOC5570857	13.0954	5.24852	10.3978	9.00833	8.80953	6.0539	7.09717	5.53427
gene11262	110677191	https://www.ncbi.nlm.nih.gov/gene/110677191	LOC110677191	0	0	0	0	0	0	0	0
gene11263	5570858	https://www.ncbi.nlm.nih.gov/gene/5570858	LOC5570858	5.77256	12.8551	6.72168	8.88367	68.3679	91.7567	82.3864	107.697
gene11264	5570859	https://www.ncbi.nlm.nih.gov/gene/5570859	LOC5570859	10.9623	4.58879	5.30035	4.89541	6.08372	5.09559	4.43307	3.09321
gene11265	5570863	https://www.ncbi.nlm.nih.gov/gene/5570863	LOC5570863	28.1708	15.7218	15.6241	26.4274	328.485	305.063	279.847	376.229
gene11266	110677193	https://www.ncbi.nlm.nih.gov/gene/110677193	LOC110677193	0	0	0	0	0	0	0	0
gene11267	110677192	https://www.ncbi.nlm.nih.gov/gene/110677192	LOC110677192	0	0	0	0	0	0	0	0
gene11268	5570851	https://www.ncbi.nlm.nih.gov/gene/5570851	LOC5570851	0.503737	0.228605	0.19972	0.269944	0.245029	0.219295	0.232719	0.237327
gene11269	5570850	https://www.ncbi.nlm.nih.gov/gene/5570850	LOC5570850	0.35561	0.312984	0.146213	0.232913	0.128131	0.206413	0.0486775	0.0992828
gene1127	5574254	https://www.ncbi.nlm.nih.gov/gene/5574254	LOC5574254	0	0	0	0	0	0	0	0
gene11270	5570852	https://www.ncbi.nlm.nih.gov/gene/5570852	LOC5570852	53.0047	23.99	37.3236	40.4023	71.1627	65.8043	67.8014	76.3833
gene11271	5570848	https://www.ncbi.nlm.nih.gov/gene/5570848	LOC5570848	64.1145	16.3827	25.8715	22.2314	53.7725	47.7029	36.3433	25.1655
gene11272	5570849	https://www.ncbi.nlm.nih.gov/gene/5570849	LOC5570849	0.502284	0.515755	0.458933	0.372179	0.176957	0.446322	0.275019	0.233721
gene11273	5565904	https://www.ncbi.nlm.nih.gov/gene/5565904	LOC5565904	13.9128	16.0331	17.9235	10.63	10.7421	7.66848	10.2264	6.65883
gene11274	110677195	https://www.ncbi.nlm.nih.gov/gene/110677195	LOC110677195	0	0	0	0	0	0	0	0
gene11275	110676087	https://www.ncbi.nlm.nih.gov/gene/110676087	LOC110676087	0	0	0	0	0	0	0	0
gene11276	5565883	https://www.ncbi.nlm.nih.gov/gene/5565883	LOC5565883	3.1619	1.48194	7.3141	3.59392	2.74907	1.68444	3.50474	1.70095
gene11277	110677196	https://www.ncbi.nlm.nih.gov/gene/110677196	LOC110677196	0	0	0	0	0	0	0	0
gene11278	5565898	https://www.ncbi.nlm.nih.gov/gene/5565898	LOC5565898	0	0	0	0	0	0	0	0
gene11279	5565887	https://www.ncbi.nlm.nih.gov/gene/5565887	LOC5565887	0.305965	0.0807868	0.0862636	0.0874462	0	0.189436	0.0502582	0.0512535
gene1128	5574255	https://www.ncbi.nlm.nih.gov/gene/5574255	LOC5574255	57.6374	31.6128	19.5282	20.3969	17.327	31.7803	14.9938	18.4814
gene11280	5565886	https://www.ncbi.nlm.nih.gov/gene/5565886	LOC5565886	0.0990249	0.0653662	0.174494	0.212263	0.128448	0	0.365984	0.0829403
gene11281	5565914	https://www.ncbi.nlm.nih.gov/gene/5565914	LOC5565914	0.0465957	0.0615155	0	0.0332931	0	0	0.0382693	0.0390272
gene11282	5565913	https://www.ncbi.nlm.nih.gov/gene/5565913	LOC5565913	0	0	0	0	0	0	0	0
gene11283	110676097	https://www.ncbi.nlm.nih.gov/gene/110676097	LOC110676097	0	0	0	0	0	0	0	0
gene11284	110677198	https://www.ncbi.nlm.nih.gov/gene/110677198	LOC110677198	0	0.0246888	0.0790875	0.0534478	0.0323431	0	0.0921547	0.0313265
gene11285	5565897	https://www.ncbi.nlm.nih.gov/gene/5565897	LOC5565897	0.114103	0.0376598	0	0	0	0	0	0
gene11286	5565896	https://www.ncbi.nlm.nih.gov/gene/5565896	LOC5565896	33.7011	21.586	15.2183	22.3069	75.4196	29.7796	37.9597	44.9151
gene11287	5565917	https://www.ncbi.nlm.nih.gov/gene/5565917	LOC5565917	0	0.136804	0.8556	0.0211544	0	0.183309	0.0729487	0.0247978
gene11288	110675248	https://www.ncbi.nlm.nih.gov/gene/110675248	LOC110675248	0	0	0	0	0	0	0	0
gene11289	110675249	https://www.ncbi.nlm.nih.gov/gene/110675249	LOC110675249	0	0	0	0	0	0	0	0
gene1129	110675351	https://www.ncbi.nlm.nih.gov/gene/110675351	LOC110675351	0.0773781	0	0.10908	0	0	0.0598852	0	0.0648096
gene11290	5565916	https://www.ncbi.nlm.nih.gov/gene/5565916	LOC5565916	21.8947	9.62826	21.8608	20.3113	18.826	7.78746	16.8004	10.9336
gene11291	5565919	https://www.ncbi.nlm.nih.gov/gene/5565919	LOC5565919	43.1094	14.5774	22.23	19.5584	9.03384	6.54992	8.58	5.42715
gene11292	5565918	https://www.ncbi.nlm.nih.gov/gene/5565918	LOC5565918	1.11424	0.429048	1.34168	0.364898	0.642363	0.718623	1.33457	0.661058
gene11293	5565920	https://www.ncbi.nlm.nih.gov/gene/5565920	LOC5565920	3.43513	2.32025	5.29295	1.94072	2.07246	1.97845	5.38014	1.73968
gene11294	5565922	https://www.ncbi.nlm.nih.gov/gene/5565922	LOC5565922	64.3527	37.9576	40.946	37.6886	70.0423	60.1199	51.4379	49.0215
gene11295	110677200	https://www.ncbi.nlm.nih.gov/gene/110677200	LOC110677200	0	0	0	0	0	0	0	0
gene11296	5565921	https://www.ncbi.nlm.nih.gov/gene/5565921	LOC5565921	77.3963	20.5991	46.2754	48.3148	24.4035	25.4618	22.1457	16.9267
gene11297	110676098	https://www.ncbi.nlm.nih.gov/gene/110676098	LOC110676098	0	0	0	0	0	0	0	0
gene11298	5565892	https://www.ncbi.nlm.nih.gov/gene/5565892	LOC5565892	204.172	126.35	152.462	194.315	13.8117	14.1224	12.0514	12.5707
gene11299	5565891	https://www.ncbi.nlm.nih.gov/gene/5565891	LOC5565891	88.7176	45.7301	68.7917	66.1759	46.4939	22.2923	38.4075	25.9849
gene113	5579810	https://www.ncbi.nlm.nih.gov/gene/5579810	LOC5579810	709.047	223.365	415.04	435.824	232.675	173.39	209.518	143.354
gene1130	5574256	https://www.ncbi.nlm.nih.gov/gene/5574256	LOC5574256	0	0	0	0.0491709	0	0	0	0.0576395
gene11300	5565901	https://www.ncbi.nlm.nih.gov/gene/5565901	LOC5565901	2.13158	0.84423	1.58829	2.39334	1.57996	1.39045	1.0254	1.24974
gene11301	5565900	https://www.ncbi.nlm.nih.gov/gene/5565900	LOC5565900	35.8915	30.4106	35.6439	36.6429	22.6062	25.4282	29.6833	30.0318
gene11302	5565899	https://www.ncbi.nlm.nih.gov/gene/5565899	LOC5565899	2.02637	1.1409	0.588117	0.894269	0.463845	1.15314	0.538441	0.748777
gene11303	5565895	https://www.ncbi.nlm.nih.gov/gene/5565895	LOC5565895	1.85857	1.07105	1.90783	2.27125	2.05364	1.08451	1.81721	1.7976
gene11304	5565894	https://www.ncbi.nlm.nih.gov/gene/5565894	LOC5565894	10.9608	3.13561	8.69421	8.04482	8.50068	6.37434	8.00913	6.81959
gene11305	5565910	https://www.ncbi.nlm.nih.gov/gene/5565910	LOC5565910	11.4823	5.61953	12.6059	8.28712	5.73696	3.39303	5.75356	3.14747
gene11306	5565909	https://www.ncbi.nlm.nih.gov/gene/5565909	LOC5565909	5.19153	3.08157	6.01363	4.51455	1.28765	0.840951	1.02464	1.11235
gene11307	5565908	https://www.ncbi.nlm.nih.gov/gene/5565908	LOC5565908	7.20654	5.47384	5.70576	5.36076	2.98788	3.43809	4.21611	3.72081
gene11308	5573482	https://www.ncbi.nlm.nih.gov/gene/5573482	LOC5573482	0	0	0	0	0	0	0	0
gene11309	5565906	https://www.ncbi.nlm.nih.gov/gene/5565906	LOC5565906	6.94865	3.03772	4.97986	4.00759	10.5353	5.85436	7.29946	6.64245
gene1131	5574257	https://www.ncbi.nlm.nih.gov/gene/5574257	LOC5574257	9.42903	2.73586	8.80458	6.93458	7.6062	3.41259	6.2596	4.4357
gene11310	5565905	https://www.ncbi.nlm.nih.gov/gene/5565905	LOC5565905	0.0198172	0	0	0	0	0	0	0
gene11311	5565889	https://www.ncbi.nlm.nih.gov/gene/5565889	LOC5565889	2.69622	0.717029	3.0899	1.92648	1.37545	1.62131	2.54897	1.55967
gene11312	110677201	https://www.ncbi.nlm.nih.gov/gene/110677201	LOC110677201	0	0	0	0	0	0	0	0
gene11313	5565878	https://www.ncbi.nlm.nih.gov/gene/5565878	LOC5565878	56.791	64.275	46.558	40.893	35.1876	44.2936	40.8464	36.7601
gene11314	5565923	https://www.ncbi.nlm.nih.gov/gene/5565923	LOC5565923	26.1952	10.8071	19.6561	15.3633	3.16188	3.8857	4.57179	2.0112
gene11315	5565890	https://www.ncbi.nlm.nih.gov/gene/5565890	LOC5565890	0.408083	0.0841798	0.287637	0.29158	0.242612	0.177653	0.104738	0.213624
gene11316	5565885	https://www.ncbi.nlm.nih.gov/gene/5565885	LOC5565885	0.0102494	0	0.115588	0.0146466	0.0310211	0.023797	0.0210448	0.0128769
gene11317	110677613	https://www.ncbi.nlm.nih.gov/gene/110677613	Trnag-acc	0	0	0	0	0	0	0	0
gene11318	5569697	https://www.ncbi.nlm.nih.gov/gene/5569697	LOC5569697	4.53193	2.46361	2.38008	1.6508	1.69054	3.85126	2.62737	2.00955
gene11319	5569706	https://www.ncbi.nlm.nih.gov/gene/5569706	LOC5569706	26.0944	16.5324	24.16	22.0364	28.8245	28.2937	27.8072	25.1288
gene1132	5569921	https://www.ncbi.nlm.nih.gov/gene/5569921	LOC5569921	8.60608	3.5711	7.80206	7.55286	10.1426	4.73156	8.68176	6.18898
gene11320	5569698	https://www.ncbi.nlm.nih.gov/gene/5569698	LOC5569698	5.36631	3.34208	5.57498	5.18463	4.21682	2.79886	3.92832	3.00947
gene11321	5569699	https://www.ncbi.nlm.nih.gov/gene/5569699	LOC5569699	1.68223	0.729718	1.45674	1.61408	0.831264	1.00435	0.947403	0.563596
gene11322	5569696	https://www.ncbi.nlm.nih.gov/gene/5569696	LOC5569696	8.71669	4.35625	6.99673	6.11029	9.67783	10.598	10.6144	14.5556
gene11323	5569703	https://www.ncbi.nlm.nih.gov/gene/5569703	LOC5569703	0.0104568	0.00690255	0.0663344	0.0298861	0.0542554	0.0161857	0.0515296	0.0175167
gene11324	5569700	https://www.ncbi.nlm.nih.gov/gene/5569700	LOC5569700	126.89	56.2465	108.121	111.48	106.49	89.0447	98.8496	101.038
gene11325	5569704	https://www.ncbi.nlm.nih.gov/gene/5569704	LOC5569704	17.5618	8.45553	13.7791	12.4863	14.7569	14.4442	13.6785	13.2437
gene11326	5569702	https://www.ncbi.nlm.nih.gov/gene/5569702	LOC5569702	6.87226	5.75471	6.25555	7.14099	4.90705	4.80198	3.96709	4.11143
gene11327	5569701	https://www.ncbi.nlm.nih.gov/gene/5569701	LOC5569701	0.0609601	0.160959	1.332	0	0	0	0.200268	0.0510584
gene11328	5569705	https://www.ncbi.nlm.nih.gov/gene/5569705	LOC5569705	24.4271	6.27175	11.6517	10.94	4.74652	3.15496	4.53442	2.23145
gene11329	5569709	https://www.ncbi.nlm.nih.gov/gene/5569709	LOC5569709	3.95093	1.21942	4.09441	3.23498	4.26609	1.33053	3.3677	2.09283
gene1133	5569920	https://www.ncbi.nlm.nih.gov/gene/5569920	LOC5569920	2.25369	1.32826	1.24811	1.16937	1.20645	1.12127	1.0577	0.94381
gene11330	5569708	https://www.ncbi.nlm.nih.gov/gene/5569708	LOC5569708	9.45759	3.07345	9.1617	8.03975	7.66118	3.25311	5.32444	4.37369
gene11331	5569712	https://www.ncbi.nlm.nih.gov/gene/5569712	LOC5569712	12.4621	5.38742	11.7411	8.76776	8.9089	7.35195	8.89303	6.42764
gene11332	110677202	https://www.ncbi.nlm.nih.gov/gene/110677202	LOC110677202	0.026651	0	0.0375699	0.0190425	0.046093	0.020626	0.0437773	0.0223221
gene11333	110677203	https://www.ncbi.nlm.nih.gov/gene/110677203	LOC110677203	0	0	0.118527	0	0	0	0.414333	0
gene11334	5569713	https://www.ncbi.nlm.nih.gov/gene/5569713	LOC5569713	38.2805	16.7042	18.4948	22.0379	16.0921	12.932	12.9039	10.7864
gene11335	5569714	https://www.ncbi.nlm.nih.gov/gene/5569714	LOC5569714	1.48014	0.558309	1.10715	0.474832	0.287337	0.818234	0.744277	0.303606
gene11336	5569716	https://www.ncbi.nlm.nih.gov/gene/5569716	LOC5569716	4.19144	1.5069	4.95905	4.92007	1.42393	1.91157	3.44245	2.13145
gene11337	5569717	https://www.ncbi.nlm.nih.gov/gene/5569717	LOC5569717	2.15142	0.951296	2.53221	1.93439	8.1539	6.34949	9.20687	7.78553
gene11338	5569718	https://www.ncbi.nlm.nih.gov/gene/5569718	LOC5569718	4.62721	1.24526	4.11448	2.69582	2.24693	1.18453	2.10481	1.46081
gene11339	5569719	https://www.ncbi.nlm.nih.gov/gene/5569719	LOC5569719	4.7285	3.09316	3.81329	3.04376	1.95239	1.51656	2.58903	1.60559
gene1134	5569917	https://www.ncbi.nlm.nih.gov/gene/5569917	LOC5569917	2.36917	0.223412	6.65576	2.5392	1.58046	0.288132	3.33568	0.51026
gene11340	110677204	https://www.ncbi.nlm.nih.gov/gene/110677204	LOC110677204	0	0	0.0402845	0	0	0	0	0
gene11341	110677205	https://www.ncbi.nlm.nih.gov/gene/110677205	LOC110677205	0	0	0.017187	0.0609794	0.0316292	0.00943577	0.0200268	0
gene11342	110677206	https://www.ncbi.nlm.nih.gov/gene/110677206	LOC110677206	0	0	0	0	0	0	0	0
gene11343	5577909	https://www.ncbi.nlm.nih.gov/gene/5577909	LOC5577909	0.0269765	0.178071	0.979237	0.395137	0.0349919	0.187901	0.299105	0.271136
gene11344	5577910	https://www.ncbi.nlm.nih.gov/gene/5577910	LOC5577910	175.751	57.7318	110.128	79.2694	19.1075	11.4482	23.4628	7.20144
gene11345	5577908	https://www.ncbi.nlm.nih.gov/gene/5577908	LOC5577908	24.09	44.6005	8.39426	7.84152	24.5862	25.9475	10.1526	9.39407
gene11346	110677207	https://www.ncbi.nlm.nih.gov/gene/110677207	LOC110677207	0	0	0	0	0	0	0	0
gene11347	5577907	https://www.ncbi.nlm.nih.gov/gene/5577907	LOC5577907	10.607	6.01485	11.1643	5.97658	7.47951	7.68567	8.44849	8.04935
gene11348	110677208	https://www.ncbi.nlm.nih.gov/gene/110677208	LOC110677208	0	0	0	0	0	0	0	0
gene11349	110676107	https://www.ncbi.nlm.nih.gov/gene/110676107	LOC110676107	0	0	0	0	0	0	0	0
gene1135	110674437	https://www.ncbi.nlm.nih.gov/gene/110674437	LOC110674437	0	0	0	0	0	0	0	0
gene11350	5577906	https://www.ncbi.nlm.nih.gov/gene/5577906	LOC5577906	7.51299	3.1409	6.14868	5.81546	2.67093	1.77666	1.95398	1.92276
gene11351	5577905	https://www.ncbi.nlm.nih.gov/gene/5577905	LOC5577905	7.43213	3.12536	7.42567	7.48704	4.51027	2.82488	3.71046	2.66218
gene11352	110677209	https://www.ncbi.nlm.nih.gov/gene/110677209	LOC110677209	0	0	0	0	0	0	0	0
gene11353	110677614	https://www.ncbi.nlm.nih.gov/gene/110677614	Trnas-aga	0	0	0	0	0	0	0	0
gene11354	110677405	https://www.ncbi.nlm.nih.gov/gene/110677405	Trnaa-ggc	0	0	0	0	0	0	0	0
gene11355	5568166	https://www.ncbi.nlm.nih.gov/gene/5568166	LOC5568166	33.2699	19.6819	31.4451	28.0847	12.6977	17.4699	19.8767	7.03113
gene11356	5568165	https://www.ncbi.nlm.nih.gov/gene/5568165	LOC5568165	13.3527	7.90503	10.2979	8.81335	6.99019	7.18287	6.73737	5.8176
gene11357	5568170	https://www.ncbi.nlm.nih.gov/gene/5568170	LOC5568170	0.378547	0.078087	0.183437	0.270476	0.163674	0.109863	0.0777258	0
gene11358	110677210	https://www.ncbi.nlm.nih.gov/gene/110677210	LOC110677210	0	0	0	0	0	0	0	0
gene11359	5568168	https://www.ncbi.nlm.nih.gov/gene/5568168	LOC5568168	25.5293	9.51193	17.8343	15.1603	6.49212	2.60511	4.22454	1.44134
gene1136	5569919	https://www.ncbi.nlm.nih.gov/gene/5569919	LOC5569919	0	0.028045	0.0299463	0	0	0.0328813	0	0
gene11360	5568167	https://www.ncbi.nlm.nih.gov/gene/5568167	LOC5568167	23.1792	2.70734	22.7766	32.502	3.60044	3.84752	4.79759	10.0454
gene11361	5568164	https://www.ncbi.nlm.nih.gov/gene/5568164	LOC5568164	6.77441	1.51982	2.02856	1.39201	2.10588	4.48903	8.40035	4.56149
gene11362	5568169	https://www.ncbi.nlm.nih.gov/gene/5568169	LOC5568169	4.90125	1.63059	3.731	2.82961	8.23936	9.37684	11.3678	8.21028
gene11363	5568171	https://www.ncbi.nlm.nih.gov/gene/5568171	LOC5568171	2.20697	1.36853	2.3098	1.72026	1.15665	1.70804	0.933764	1.00827
gene11364	5568172	https://www.ncbi.nlm.nih.gov/gene/5568172	LOC5568172	25.5525	7.72044	9.13774	5.36986	7.02702	23.7383	23.2625	19.0021
gene11365	5568173	https://www.ncbi.nlm.nih.gov/gene/5568173	LOC5568173	31.2477	9.17067	10.8065	6.39287	9.40892	26.6193	30.3906	28.1304
gene11366	5568174	https://www.ncbi.nlm.nih.gov/gene/5568174	LOC5568174	20.2525	5.38108	11.7012	9.07067	25.7743	18.5656	21.097	21.7992
gene11367	5568175	https://www.ncbi.nlm.nih.gov/gene/5568175	LOC5568175	3.95539	2.17579	3.16548	2.3257	12.6841	3.18874	3.45162	2.8988
gene11368	5568178	https://www.ncbi.nlm.nih.gov/gene/5568178	LOC5568178	54.3273	22.6199	23.3791	23.854	17.9541	24.5695	22.5241	18.4757
gene11369	110677212	https://www.ncbi.nlm.nih.gov/gene/110677212	LOC110677212	0.312025	0.137311	0	0	0	0	0.170845	0.174228
gene1137	5569918	https://www.ncbi.nlm.nih.gov/gene/5569918	LOC5569918	15.743	5.59649	8.64746	13.4935	38.4549	29.5142	33.41	26.4413
gene11370	5568179	https://www.ncbi.nlm.nih.gov/gene/5568179	LOC5568179	0	0	0	0	0.0318779	0	0.0908291	0
gene11371	5568180	https://www.ncbi.nlm.nih.gov/gene/5568180	LOC5568180	0.0684499	0.0451837	0.0482468	0.0489082	0.118384	0.105951	0.0562183	0.114663
gene11372	110677213	https://www.ncbi.nlm.nih.gov/gene/110677213	LOC110677213	0	0	0	0	0	0	0	0
gene11373	5568181	https://www.ncbi.nlm.nih.gov/gene/5568181	LOC5568181	0.195887	0.0831245	0.256417	0.26993	0.278289	0.216576	0.241325	0.164069
gene11374	110675250	https://www.ncbi.nlm.nih.gov/gene/110675250	LOC110675250	0	0	0.0243971	0.0494631	0	0	0	0.028991
gene11375	5568182	https://www.ncbi.nlm.nih.gov/gene/5568182	LOC5568182	0.0720687	0.0475725	0.0507975	0.823902	0.249286	0.0557761	0.473524	0.724351
gene11376	5568183	https://www.ncbi.nlm.nih.gov/gene/5568183	LOC5568183	1.07012	0.820317	0.72994	0.764612	0.50747	0.828197	0.226812	0.289129
gene11377	110676112	https://www.ncbi.nlm.nih.gov/gene/110676112	LOC110676112	0	0	0	0	0	0	0	0
gene11378	5568184	https://www.ncbi.nlm.nih.gov/gene/5568184	LOC5568184	6.32171	2.15983	4.9258	4.08465	14.4355	7.4344	11.4388	9.18331
gene11379	5568185	https://www.ncbi.nlm.nih.gov/gene/5568185	LOC5568185	16.5241	13.6512	9.57485	11.2272	5.8735	7.53189	6.2445	5.17944
gene1138	5569924	https://www.ncbi.nlm.nih.gov/gene/5569924	LOC5569924	7.28996	8.22983	4.60098	4.83427	7.64995	8.2109	3.26105	5.52055
gene11380	5568186	https://www.ncbi.nlm.nih.gov/gene/5568186	LOC5568186	0	0	0.0561679	0	0	0	0	0
gene11381	5568187	https://www.ncbi.nlm.nih.gov/gene/5568187	LOC5568187	0	0	0.260095	0.0164788	0	0	0.0473545	0.00965845
gene11382	110675251	https://www.ncbi.nlm.nih.gov/gene/110675251	LOC110675251	0	0	0	0.25646	0	0	0	0
gene11383	110677214	https://www.ncbi.nlm.nih.gov/gene/110677214	LOC110677214	0	0	0	0	0	0	0	0
gene11384	5568189	https://www.ncbi.nlm.nih.gov/gene/5568189	LOC5568189	1.70659	0.529327	1.18839	1.07981	0.977923	0.851346	0.962567	0.878299
gene11385	5568190	https://www.ncbi.nlm.nih.gov/gene/5568190	LOC5568190	46.5528	16.4987	30.9132	27.8712	12.8751	12.0964	8.79772	10.2698
gene11386	110677215	https://www.ncbi.nlm.nih.gov/gene/110677215	LOC110677215	0.774372	0.430452	0.732541	0.6261	0.740127	0.630852	0.61926	0.392568
gene11387	5568192	https://www.ncbi.nlm.nih.gov/gene/5568192	LOC5568192	1.9702	1.15161	2.68198	1.91279	2.00286	1.95546	2.38397	1.75096
gene11388	5568191	https://www.ncbi.nlm.nih.gov/gene/5568191	LOC5568191	0.461344	0.139577	0.718099	0.439513	0.315833	0.282663	0.505206	0.289806
gene11389	110677216	https://www.ncbi.nlm.nih.gov/gene/110677216	LOC110677216	0	0	0	0	0	0	0	0
gene1139	5569922	https://www.ncbi.nlm.nih.gov/gene/5569922	LOC5569922	0	0.0652989	0	0	0	0.0255198	0	0.0276183
gene11390	110677217	https://www.ncbi.nlm.nih.gov/gene/110677217	LOC110677217	0	0	0	0	0	0	0.0223441	0.0227866
gene11391	110676113	https://www.ncbi.nlm.nih.gov/gene/110676113	LOC110676113	0.658244	0.0482784	0.515513	0.313548	0.569217	0.113208	0.720827	0.183775
gene11392	5568193	https://www.ncbi.nlm.nih.gov/gene/5568193	LOC5568193	13.7487	10.7999	11.9196	11.7883	5.11236	6.80995	7.00099	4.03044
gene11393	5568194	https://www.ncbi.nlm.nih.gov/gene/5568194	LOC5568194	68.2644	31.1121	36.3608	37.3774	36.682	24.7324	28.3733	30.4101
gene11394	5568195	https://www.ncbi.nlm.nih.gov/gene/5568195	LOC5568195	8.16677	2.95969	5.22584	6.20138	10.1225	8.27862	9.20626	10.6896
gene11395	110677219	https://www.ncbi.nlm.nih.gov/gene/110677219	LOC110677219	0	0	0.161571	0.0409464	0	0	0.0470665	0
gene11396	110677218	https://www.ncbi.nlm.nih.gov/gene/110677218	LOC110677218	0	0	0	0	0	0	0	0
gene11397	5579520	https://www.ncbi.nlm.nih.gov/gene/5579520	LOC5579520	1.11509	0.128012	1.14478	0.675499	1.0062	0.506543	0.676917	0.873054
gene11398	5579519	https://www.ncbi.nlm.nih.gov/gene/5579519	LOC5579519	12.4545	4.07625	12.0846	10.534	18.825	8.46055	15.9376	13.473
gene11399	5564527	https://www.ncbi.nlm.nih.gov/gene/5564527	LOC5564527	5.98202	4.35466	6.62016	4.11443	2.61065	3.28836	4.08657	2.85637
gene114	5579809	https://www.ncbi.nlm.nih.gov/gene/5579809	LOC5579809	20.5254	6.07273	15.7338	18.879	9.80481	5.36689	8.23135	6.84691
gene1140	5569925	https://www.ncbi.nlm.nih.gov/gene/5569925	LOC5569925	90.6194	37.3272	42.7047	54.1749	48.0718	35.9087	37.4062	36.6012
gene11400	5565077	https://www.ncbi.nlm.nih.gov/gene/5565077	LOC5565077	55.7753	16.4369	31.6004	31.5363	10.9838	4.53357	8.19315	5.57026
gene11401	5564524	https://www.ncbi.nlm.nih.gov/gene/5564524	LOC5564524	13.8479	6.1748	15.0953	13.0795	16.1099	7.83038	12.1186	10.5371
gene11402	5564525	https://www.ncbi.nlm.nih.gov/gene/5564525	LOC5564525	49.0852	27.2169	32.7767	31.3801	17.5147	19.2742	19.181	19.3877
gene11403	5564522	https://www.ncbi.nlm.nih.gov/gene/5564522	LOC5564522	2.21996	1.46539	2.76558	1.42019	1.31701	1.0788	2.01407	1.18913
gene11404	110676116	https://www.ncbi.nlm.nih.gov/gene/110676116	LOC110676116	0	0	0	0	0	0	0	0
gene11405	5564528	https://www.ncbi.nlm.nih.gov/gene/5564528	LOC5564528	6.33439	3.19461	3.32772	4.82208	9.26596	13.3441	7.13517	10.9457
gene11406	5575671	https://www.ncbi.nlm.nih.gov/gene/5575671	LOC5575671	36.2582	18.0815	30.9406	36.5234	53.3934	42.9468	64.8593	54.9444
gene11407	110677222	https://www.ncbi.nlm.nih.gov/gene/110677222	LOC110677222	0	0	0	0.0578006	0	0	0.0332199	0
gene11408	5575670	https://www.ncbi.nlm.nih.gov/gene/5575670	LOC5575670	43.5037	17.9939	30.5912	34.5376	20.4059	10.6901	16.6138	14.0965
gene11409	5575669	https://www.ncbi.nlm.nih.gov/gene/5575669	LOC5575669	0.572813	1.26668	0.322997	0.491137	0.569641	0.243824	1.74068	0.599713
gene1141	5569926	https://www.ncbi.nlm.nih.gov/gene/5569926	LOC5569926	20.1184	6.68403	12.8774	12.3519	17.2822	8.71314	13.3637	9.8202
gene11410	5575668	https://www.ncbi.nlm.nih.gov/gene/5575668	LOC5575668	152.445	92.5184	118.448	130.649	325.638	433.112	365.838	371.247
gene11411	110677223	https://www.ncbi.nlm.nih.gov/gene/110677223	LOC110677223	0	0	0	0	0	0	0	0
gene11412	110676119	https://www.ncbi.nlm.nih.gov/gene/110676119	LOC110676119	0	0	0	0	0	0	0	0
gene11413	110677224	https://www.ncbi.nlm.nih.gov/gene/110677224	LOC110677224	2.4856	1.37136	2.45799	1.88202	1.15491	1.09104	1.61487	1.33612
gene11414	110677225	https://www.ncbi.nlm.nih.gov/gene/110677225	LOC110677225	0.418752	0	0.196771	0.199469	0.120705	0.432113	0	0
gene11415	110675252	https://www.ncbi.nlm.nih.gov/gene/110675252	LOC110675252	0	0	0	0	0	0	0	0
gene11416	5575667	https://www.ncbi.nlm.nih.gov/gene/5575667	LOC5575667	0.555418	0.248015	0.402999	0.455213	0.19777	0.176999	0.254918	0.383107
gene11417	5575674	https://www.ncbi.nlm.nih.gov/gene/5575674	LOC5575674	0.129345	0.0569205	0.0911689	0	0.0745677	0.0667362	0	0.18056
gene11418	5575665	https://www.ncbi.nlm.nih.gov/gene/5575665	LOC5575665	32.3107	18.7215	24.6428	30.7226	20.5854	14.1702	15.9902	18.458
gene11419	5575664	https://www.ncbi.nlm.nih.gov/gene/5575664	LOC5575664	0.18225	0.0765563	0.11678	0.213086	0.0286547	0.0256452	0.0680377	0.152647
gene1142	110674438	https://www.ncbi.nlm.nih.gov/gene/110674438	LOC110674438	0	0	0	0	0	0	0	0
gene11420	5575663	https://www.ncbi.nlm.nih.gov/gene/5575663	LOC5575663	0.362382	0.155485	0.63856	0.220087	0.814761	0.224366	0.625015	0.22764
gene11421	5575660	https://www.ncbi.nlm.nih.gov/gene/5575660	LOC5575660	0	0	0	0	0	0	0	0
gene11422	110676123	https://www.ncbi.nlm.nih.gov/gene/110676123	LOC110676123	0	0	0	0	0	0	0	0
gene11423	5575657	https://www.ncbi.nlm.nih.gov/gene/5575657	LOC5575657	0	0	0	0	0	0	0	0
gene11424	110676125	https://www.ncbi.nlm.nih.gov/gene/110676125	LOC110676125	0	0	0	0	0	0	0	0
gene11425	110677227	https://www.ncbi.nlm.nih.gov/gene/110677227	LOC110677227	0	0	0	0	0	0	0	0
gene11426	110677226	https://www.ncbi.nlm.nih.gov/gene/110677226	LOC110677226	0	0	0	0	0	0	0	0
gene11427	110677228	https://www.ncbi.nlm.nih.gov/gene/110677228	LOC110677228	0	0	0	0	0	0	0	0
gene11428	5575658	https://www.ncbi.nlm.nih.gov/gene/5575658	LOC5575658	0	0	0.455691	0	0	0	0	0.0541497
gene11429	5568094	https://www.ncbi.nlm.nih.gov/gene/5568094	LOC5568094	0	0	0.0489263	0.049597	0	0	0	0
gene1143	5569927	https://www.ncbi.nlm.nih.gov/gene/5569927	LOC5569927	19.8726	9.2234	16.5517	20.5684	13.1943	6.4106	10.5644	6.48763
gene11430	5568093	https://www.ncbi.nlm.nih.gov/gene/5568093	LOC5568093	21.9399	12.7877	15.4231	19.7621	17.6606	26.5085	15.8628	34.602
gene11431	5568092	https://www.ncbi.nlm.nih.gov/gene/5568092	LOC5568092	4.47644	1.66213	2.71151	3.89813	1.63308	2.92313	1.55104	2.40192
gene11432	5568091	https://www.ncbi.nlm.nih.gov/gene/5568091	LOC5568091	2.22599	0.793936	3.67362	7.38384	4.16033	1.97747	3.79897	4.06465
gene11433	5568090	https://www.ncbi.nlm.nih.gov/gene/5568090	LOC5568090	3643.71	2523.07	2588.5	2881.68	1353.15	1387.94	1528.14	1250.69
gene11434	5568089	https://www.ncbi.nlm.nih.gov/gene/5568089	LOC5568089	126.476	51.2975	59.0614	75.2336	56.5264	33.3857	38.2915	42.0447
gene11435	5568088	https://www.ncbi.nlm.nih.gov/gene/5568088	LOC5568088	1.38761	0.947541	1.75375	1.77779	0.496524	0.333282	1.13965	0.841605
gene11436	5568087	https://www.ncbi.nlm.nih.gov/gene/5568087	LOC5568087	40.5446	14.3835	21.5479	17.5057	8.53087	8.22221	10.1501	7.17314
gene11437	5568085	https://www.ncbi.nlm.nih.gov/gene/5568085	LOC5568085	0	0.00633967	0.0135389	0	0	0.00743291	0	0
gene11438	110675253	https://www.ncbi.nlm.nih.gov/gene/110675253	LOC110675253	0	0	0.00424546	0	0.00520859	0.00466156	0.00989383	0.00504488
gene11439	5568083	https://www.ncbi.nlm.nih.gov/gene/5568083	LOC5568083	0	0.0051425	0	0	0	0	0	0
gene1144	5574754	https://www.ncbi.nlm.nih.gov/gene/5574754	LOC5574754	0	0	0.013808	0.0349932	0.0169405	0	0.0080447	0.008204
gene11440	110677229	https://www.ncbi.nlm.nih.gov/gene/110677229	LOC110677229	0	0	0	0	0	0	0	0
gene11441	5568082	https://www.ncbi.nlm.nih.gov/gene/5568082	LOC5568082	8.03385	3.46146	6.80781	7.66971	6.08492	3.3733	4.997	4.16686
gene11442	5568095	https://www.ncbi.nlm.nih.gov/gene/5568095	LOC5568095	20.5002	9.16538	15.7134	17.8247	12.8975	7.06079	9.87129	6.9209
gene11443	110677230	https://www.ncbi.nlm.nih.gov/gene/110677230	LOC110677230	0	0	0	0	0	0	0	0
gene11444	5568081	https://www.ncbi.nlm.nih.gov/gene/5568081	LOC5568081	226.973	102.09	130.493	142.313	188.307	109.798	167.316	162.27
gene11445	5568080	https://www.ncbi.nlm.nih.gov/gene/5568080	LOC5568080	0.338674	0.170956	0.379133	0.313158	0.310096	0.185019	0.245431	0.116802
gene11446	5568079	https://www.ncbi.nlm.nih.gov/gene/5568079	LOC5568079	0	0	0	0	0	0	0	0
gene11447	110677231	https://www.ncbi.nlm.nih.gov/gene/110677231	LOC110677231	0	0	0	0	0	0	0	0
gene11448	5568078	https://www.ncbi.nlm.nih.gov/gene/5568078	LOC5568078	557.643	287.995	273.062	316.995	163.128	102.108	182.612	120.62
gene11449	5568076	https://www.ncbi.nlm.nih.gov/gene/5568076	LOC5568076	68.8413	31.7692	57.3493	63.9636	40.5358	30.9611	46.5049	38.9782
gene1145	5574756	https://www.ncbi.nlm.nih.gov/gene/5574756	LOC5574756	0.148825	0.442076	0.209798	0.0531685	0	0.86385	0.0611154	0.249303
gene11450	5568075	https://www.ncbi.nlm.nih.gov/gene/5568075	LOC5568075	0.174694	0.115315	0.646447	0.374463	0.1133	0.0338002	0	0.0365797
gene11451	5568073	https://www.ncbi.nlm.nih.gov/gene/5568073	LOC5568073	0.466403	0.405095	0.432557	0.280632	0.25473	0.360963	0.262094	0.287844
gene11452	5568069	https://www.ncbi.nlm.nih.gov/gene/5568069	LOC5568069	0.0354364	0.0467831	0.0499546	0.0253197	0.153218	0.109701	0.203729	0.0296805
gene11453	110676133	https://www.ncbi.nlm.nih.gov/gene/110676133	LOC110676133	0	0	0	0	0	0	0	0
gene11454	110677232	https://www.ncbi.nlm.nih.gov/gene/110677232	LOC110677232	0	0	0	0	0	0	0	0
gene11455	5568070	https://www.ncbi.nlm.nih.gov/gene/5568070	LOC5568070	59.9747	72.9514	62.336	56.5907	38.1821	50.0413	41.7788	36.7077
gene11456	5568096	https://www.ncbi.nlm.nih.gov/gene/5568096	LOC5568096	39.7087	29.6392	35.6433	38.7982	20.0002	15.8018	19.935	14.9488
gene11457	5568071	https://www.ncbi.nlm.nih.gov/gene/5568071	LOC5568071	56.1048	17.4117	36.6838	37.5513	12.9109	8.79069	11.7339	8.88179
gene11458	5568072	https://www.ncbi.nlm.nih.gov/gene/5568072	LOC5568072	61.3069	68.4188	39.8404	62.1841	48.0513	40.4729	46.7652	46.541
gene11459	5572555	https://www.ncbi.nlm.nih.gov/gene/5572555	LOC5572555	0.105377	0	0	0.0752929	0.0911246	0	0	0
gene1146	5574758	https://www.ncbi.nlm.nih.gov/gene/5574758	LOC5574758	0.0394271	0	0.0277901	0.0375615	0.0113649	0.0203425	0	0
gene11460	5568068	https://www.ncbi.nlm.nih.gov/gene/5568068	LOC5568068	1.33477	1.28386	3.03748	2.09816	3.56167	1.71186	3.66463	2.90671
gene11461	110677234	https://www.ncbi.nlm.nih.gov/gene/110677234	LOC110677234	0	0	0	0	0	0.0201565	0	0
gene11462	110677235	https://www.ncbi.nlm.nih.gov/gene/110677235	LOC110677235	0.0151071	0	0.0372687	0.0377796	0.0195958	0.0058459	0.0930565	0
gene11463	110677236	https://www.ncbi.nlm.nih.gov/gene/110677236	LOC110677236	0	0	0	0	0	0	0	0
gene11464	110677237	https://www.ncbi.nlm.nih.gov/gene/110677237	LOC110677237	0	0	0	0	0	0	0	0
gene11465	23687865	https://www.ncbi.nlm.nih.gov/gene/23687865	LOC23687865	27.0977	12.8374	23.6067	31.298	7.89063	4.9576	6.73722	4.77664
gene11466	110675254	https://www.ncbi.nlm.nih.gov/gene/110675254	LOC110675254	0.0472486	0	0.0333031	0.101279	0.0408582	0	0	0
gene11467	5569518	https://www.ncbi.nlm.nih.gov/gene/5569518	LOC5569518	15.0498	8.53092	22.7647	12.938	21.7525	10.4273	27.3893	15.1463
gene11468	5569517	https://www.ncbi.nlm.nih.gov/gene/5569517	LOC5569517	27.8935	11.4498	16.9622	13.1752	2.49993	2.41878	2.56685	1.11251
gene11469	5569514	https://www.ncbi.nlm.nih.gov/gene/5569514	LOC5569514	216.629	84.0892	118.623	116.088	81.7949	40.9386	65.6006	41.1383
gene1147	110674923	https://www.ncbi.nlm.nih.gov/gene/110674923	Trnaa-cgc	0	0	0	0	0	0	0	0
gene11470	5569516	https://www.ncbi.nlm.nih.gov/gene/5569516	LOC5569516	0	0	0	0	0	0	0	0
gene11471	110677239	https://www.ncbi.nlm.nih.gov/gene/110677239	LOC110677239	0	0	0	0	0	0	0	0
gene11472	110676136	https://www.ncbi.nlm.nih.gov/gene/110676136	LOC110676136	0	0	0	0	0	0	0	0
gene11473	110677240	https://www.ncbi.nlm.nih.gov/gene/110677240	LOC110677240	0	0	0	0	0	0	0	0
gene11474	5569515	https://www.ncbi.nlm.nih.gov/gene/5569515	LOC5569515	40.1048	14.6802	27.6599	25.222	28.9272	24.0773	30.5097	25.18
gene11475	5569529	https://www.ncbi.nlm.nih.gov/gene/5569529	LOC5569529	3746.08	2350.26	2537.15	2651.71	1692.6	1624.21	1666.57	1355.57
gene11476	5569521	https://www.ncbi.nlm.nih.gov/gene/5569521	LOC5569521	35.5716	8.38409	23.8827	21.1085	8.30709	4.68164	8.3024	3.85467
gene11477	5569520	https://www.ncbi.nlm.nih.gov/gene/5569520	LOC5569520	504.078	192.579	255.602	334.888	263.168	189.157	217.616	235.092
gene11478	110677243	https://www.ncbi.nlm.nih.gov/gene/110677243	LOC110677243	0.109896	0	0.154919	0	0	0	0.0902579	0.0920452
gene11479	5569522	https://www.ncbi.nlm.nih.gov/gene/5569522	LOC5569522	15.9814	6.03776	15.2692	15.7517	15.4318	9.34457	14.5045	12.2347
gene1148	110675386	https://www.ncbi.nlm.nih.gov/gene/110675386	LOC110675386	0	0	0	0	0	0	0	0
gene11480	5569519	https://www.ncbi.nlm.nih.gov/gene/5569519	LOC5569519	13.3157	6.3852	11.4395	5.20534	6.61485	6.85983	6.81439	3.55941
gene11481	5569523	https://www.ncbi.nlm.nih.gov/gene/5569523	LOC5569523	0.383265	0	0.0450239	0.228206	0.386666	0	0.052463	0.0535019
gene11482	5569524	https://www.ncbi.nlm.nih.gov/gene/5569524	LOC5569524	0	0.0395806	0.0211319	0	0	0	0	0
gene11483	5569525	https://www.ncbi.nlm.nih.gov/gene/5569525	LOC5569525	0	0	0.0219698	0.022271	0	0	0	0.0261067
gene11484	110675255	https://www.ncbi.nlm.nih.gov/gene/110675255	LOC110675255	0	0	0.0213518	0	0.0261956	0	0	0
gene11485	5569526	https://www.ncbi.nlm.nih.gov/gene/5569526	LOC5569526	8.43215	4.2405	6.044	7.73848	7.66205	5.84826	6.75341	6.79149
gene11486	5569528	https://www.ncbi.nlm.nih.gov/gene/5569528	LOC5569528	55.8615	15.2859	10.7732	39.794	30.2367	46.733	70.9171	58.8182
gene11487	110677244	https://www.ncbi.nlm.nih.gov/gene/110677244	LOC110677244	0.816687	0.350411	0.316602	0.145883	0.423738	0.379235	0.234763	0.171008
gene11488	110675256	https://www.ncbi.nlm.nih.gov/gene/110675256	LOC110675256	0	0	0.310727	0.0524978	0	0.0568635	0	0
gene11489	5567332	https://www.ncbi.nlm.nih.gov/gene/5567332	LOC5567332	1.80305	0.649858	0.764085	0.735042	0.84177	1.21565	1.24465	0.870902
gene1149	5576026	https://www.ncbi.nlm.nih.gov/gene/5576026	LOC5576026	13.4035	4.79177	8.05038	9.3291	5.78462	5.388	5.5347	5.49904
gene11490	110677245	https://www.ncbi.nlm.nih.gov/gene/110677245	LOC110677245	0	0	0	0	0.0139031	0	0	0
gene11491	5567345	https://www.ncbi.nlm.nih.gov/gene/5567345	LOC5567345	0	0	0	0	0	0	0	0
gene11492	110676146	https://www.ncbi.nlm.nih.gov/gene/110676146	LOC110676146	0	0	0	0	0	0	0	0
gene11493	5567334	https://www.ncbi.nlm.nih.gov/gene/5567334	LOC5567334	0	0	0	0	0	0	0	0
gene11494	5567346	https://www.ncbi.nlm.nih.gov/gene/5567346	LOC5567346	0	0	0	0	0	0	0	0
gene11495	5567333	https://www.ncbi.nlm.nih.gov/gene/5567333	LOC5567333	0.0732009	0.11476	0.270876	0.0653786	0.0791256	0.077897	0.0375752	0.0306554
[truncated: 17,945 more rows]
