# Supplementary material for: Broad dengue neutralization in mosquitoes expressing an engineered antibody
Source: PLoS Pathog. 2020 Jan 16;16(1):e1008103. doi: 10.1371/journal.ppat.1008103 (PMC6964813; doi:10.1371/journal.ppat.1008103)
Supplement: S5 Table — Statistics such as p-value and p-adj are included. Gene expression changes (in terms of log2FoldChange) describe the genes that are upregulated in either the WT (negative values) or transgenic mosquitoes (positive values). (XLSX) [file ppat.1008103.s009.xlsx]

## Sheet: TADVA
ID	baseMean	log2FoldChange	lfcSE	stat	pvalue	padj
gene18918	413.944	-6.72498	0.551367	-12.1969	3.22781e-34	3.25105e-30
gene4961	148.032	6.37881	0.741724	8.59999	7.97251e-18	4.01496e-14
gene8609	5203.8	2.63702	0.316657	8.32769	8.24366e-17	2.76767e-13
gene12440	410.214	-3.22739	0.405709	-7.95493	1.79226e-15	4.51291e-12
gene1207	117.578	-5.82289	0.787421	-7.39488	1.41531e-13	2.85101e-10
gene1483	491.782	-3.54728	0.482901	-7.34576	2.04591e-13	3.38731e-10
gene9414	210.799	7.73051	1.05508	7.32697	2.35417e-13	3.38731e-10
gene9331	175.072	8.05697	1.16585	6.91083	4.81821e-12	6.06613e-09
gene19617	3734.43	2.25656	0.346112	6.51975	7.04268e-11	7.88155e-08
gene154	96.5934	7.60774	1.17628	6.46764	9.95476e-11	9.45172e-08
gene1760	2787.28	2.89907	0.448624	6.46215	1.03226e-10	9.45172e-08
gene2128	117.027	9.00995	1.39911	6.43975	1.19668e-10	1.00441e-07
gene5369	1520.91	-2.0581	0.329016	-6.25533	3.96684e-10	3.07338e-07
gene5041	90.9364	4.25589	0.71329	5.96656	2.42304e-09	1.74321e-06
gene5997	1565.56	-1.92966	0.335098	-5.75848	8.48762e-09	5.69916e-06
gene7669	804.532	2.02885	0.355731	5.70334	1.17484e-08	6.7457e-06
gene6441	89.8182	5.85211	1.02619	5.70277	1.17877e-08	6.7457e-06
gene13337	758.675	2.26009	0.396581	5.69894	1.20555e-08	6.7457e-06
gene3398	59.5293	6.25373	1.11042	5.63185	1.78282e-08	9.45083e-06
gene7972	145.33	2.85835	0.513553	5.56584	2.60899e-08	1.31389e-05
gene17264	1722.15	1.76679	0.319151	5.53591	3.09623e-08	1.48501e-05
gene14369	72.6064	6.4484	1.17155	5.50417	3.70906e-08	1.69807e-05
gene11235	201.752	2.72786	0.501556	5.43879	5.36428e-08	2.34909e-05
gene2078	402.903	2.49089	0.466156	5.34348	9.11805e-08	3.82654e-05
gene16500	7887.3	1.57947	0.303577	5.20286	1.96244e-07	7.90626e-05
gene1558	1314.1	2.03915	0.393062	5.18785	2.12734e-07	8.24097e-05
gene17123	26755.5	1.62092	0.317082	5.11197	3.18818e-07	0.000118931
gene9029	23033	-1.6252	0.320226	-5.07516	3.87164e-07	0.000139268
gene17138	1593.14	1.69117	0.336019	5.03295	4.82985e-07	0.000167712
gene17583	43.4373	5.48458	1.09114	5.02649	4.9954e-07	0.000167712
gene3879	662.029	1.90686	0.380433	5.01233	5.37751e-07	0.000170904
gene1603	1761.37	1.59807	0.319265	5.00548	5.57239e-07	0.000170904
gene17142	39.6806	5.89561	1.17805	5.00454	5.59951e-07	0.000170904
gene9575	26210.4	1.50836	0.302733	4.98249	6.27723e-07	0.000185954
gene5813	8844.01	-1.87697	0.383037	-4.90023	9.57258e-07	0.000275471
gene3399	47.4748	6.66301	1.36848	4.8689	1.12224e-06	0.000306493
gene172	1425.27	1.60927	0.330565	4.86825	1.12592e-06	0.000306493
gene9458	154.464	3.061	0.631544	4.84685	1.25436e-06	0.000332472
gene10188	2656.38	1.54577	0.32363	4.77636	1.78499e-06	0.000460984
gene10323	37936.5	1.53581	0.322992	4.75493	1.98516e-06	0.000499862
gene16748	11531.7	2.92947	0.628401	4.66179	3.13477e-06	0.000770083
gene7739	588.822	-2.12475	0.461917	-4.59986	4.22771e-06	0.000997382
gene6512	37.1501	5.99913	1.30462	4.59837	4.25809e-06	0.000997382
gene9901	27.0462	8.18496	1.79335	4.56405	5.01753e-06	0.00114856
gene16097	832.662	1.75414	0.387758	4.52381	6.07356e-06	0.00134173
gene15753	2116.36	-1.43689	0.31776	-4.52193	6.12783e-06	0.00134173
gene12889	87.5527	2.82578	0.625787	4.51556	6.31498e-06	0.00134828
gene12902	2605.94	-1.41426	0.313453	-4.51188	6.42548e-06	0.00134828
gene1559	10182	1.54263	0.342966	4.49792	6.86226e-06	0.00139175
gene13658	2466.78	1.40633	0.312763	4.49647	6.90902e-06	0.00139175
gene2718	12411.5	1.40351	0.312663	4.48887	7.1601e-06	0.00141405
gene308	1972.2	-2.59706	0.58406	-4.44656	8.72563e-06	0.00169009
gene17838	1850.43	1.40885	0.319773	4.40578	1.05405e-05	0.00199765
gene7266	335826	1.33361	0.302935	4.40232	1.07102e-05	0.00199765
gene15482	303.373	3.25898	0.741848	4.39306	1.11769e-05	0.00204679
gene11886	1565.95	1.61697	0.368965	4.38245	1.17351e-05	0.00211064
gene11698	588.914	1.5973	0.364915	4.37719	1.20218e-05	0.00212428
gene9087	10134.2	-1.30429	0.301048	-4.33251	1.47419e-05	0.00256
gene17836	775.283	1.58359	0.36723	4.31226	1.61595e-05	0.00275863
gene5696	1085.13	1.51887	0.361481	4.2018	2.64806e-05	0.00440427
gene12144	225.711	2.49339	0.593644	4.20015	2.6674e-05	0.00440427
gene11505	75254.2	1.30097	0.311534	4.17603	2.96641e-05	0.00481898
gene17748	2318.2	1.77212	0.427394	4.14633	3.37842e-05	0.00540117
gene4651	964.807	-1.36812	0.333816	-4.09845	4.15934e-05	0.00649178
gene16658	35.3602	4.68763	1.14423	4.09677	4.18949e-05	0.00649178
gene15490	1390.14	1.32006	0.32253	4.09283	4.26144e-05	0.00650322
gene8194	37.9968	5.72301	1.40069	4.08586	4.3914e-05	0.00660152
gene18289	588.791	1.79321	0.439607	4.07913	4.52038e-05	0.00669549
gene5109	107.691	2.26966	0.556894	4.07556	4.59028e-05	0.00670047
gene887	486.157	-1.51374	0.371982	-4.0694	4.71347e-05	0.00678202
gene1424	1084.55	-1.39555	0.344964	-4.0455	5.22112e-05	0.00740663
gene7026	62.588	-3.26213	0.809718	-4.02873	5.60797e-05	0.00784492
gene16349	25.5809	6.09829	1.52249	4.00548	6.18918e-05	0.00853937
gene3656	138.347	-2.14546	0.536855	-3.99636	6.43244e-05	0.00865041
gene1585	250.492	1.69713	0.424704	3.99603	6.44143e-05	0.00865041
gene5998	1241.05	-1.30518	0.327307	-3.98765	6.67322e-05	0.00884378
gene9989	17.6945	7.69722	1.93198	3.98411	6.77345e-05	0.00886003
gene12536	25301.6	-2.35548	0.592634	-3.9746	7.04979e-05	0.00895962
gene17320	1044.83	-1.65224	0.416157	-3.97022	7.18051e-05	0.00895962
gene9351	1210.66	1.86762	0.470498	3.96945	7.20374e-05	0.00895962
gene9123	380.084	1.60012	0.403341	3.96716	7.27329e-05	0.00895962
gene14170	134.022	-2.14955	0.542449	-3.96268	7.41138e-05	0.00895962
gene13520	294.571	1.80229	0.454839	3.96247	7.41783e-05	0.00895962
gene17963	30748.1	1.64221	0.414624	3.96072	7.47228e-05	0.00895962
gene3962	701.66	-1.95048	0.495018	-3.94023	8.14049e-05	0.00955747
gene12215	239.676	-1.7117	0.434482	-3.93963	8.16066e-05	0.00955747
gene11562	5674.2	-1.1834	0.301807	-3.92104	8.81672e-05	0.0102071
gene17482	72.4956	2.5555	0.654629	3.90374	9.47163e-05	0.0108407
gene17575	716.41	1.34655	0.345569	3.8966	9.75506e-05	0.0110397
gene17400	536.13	-1.40782	0.361593	-3.89338	9.88556e-05	0.011063
gene6457	950.054	1.72209	0.443165	3.8859	0.000101954	0.0112844
gene2035	19697.1	-1.30576	0.336623	-3.879	0.000104885	0.0114826
gene1914	3440.39	1.37989	0.356955	3.86574	0.000110754	0.0118964
gene12100	38.0705	3.47762	0.89974	3.86514	0.000111027	0.0118964
gene14353	252.558	-1.68363	0.436516	-3.85697	0.0001148	0.0121712
gene11890	575.942	1.37053	0.356821	3.84095	0.000122557	0.0128582
gene11619	255.952	-1.6338	0.426733	-3.82861	0.000128867	0.0133809
gene12121	44.4604	3.14059	0.821178	3.82449	0.000131041	0.013394
gene6175	124.846	2.19731	0.574709	3.82335	0.000131653	0.013394
gene3397	26.7935	5.25945	1.37856	3.81518	0.000136086	0.0137066
gene2836	2251.59	-1.1963	0.31474	-3.80093	0.000144157	0.0142424
gene9429	971.299	1.37292	0.361269	3.80027	0.000144536	0.0142424
gene17351	462.781	-1.44941	0.381801	-3.79623	0.000146911	0.0142424
gene8816	5349.67	1.3905	0.366308	3.79598	0.000147062	0.0142424
gene1228	21.6406	6.56681	1.73304	3.78918	0.000151143	0.0144982
gene13802	2188.85	1.22779	0.324829	3.77981	0.000156949	0.0148454
gene1518	438.266	1.42462	0.377024	3.7786	0.00015771	0.0148454
gene12132	3510.12	1.28205	0.340235	3.76812	0.000164483	0.0152686
gene15082	6859.92	1.51686	0.402672	3.76697	0.000165238	0.0152686
gene14796	92.4218	-2.82249	0.750168	-3.76248	0.00016824	0.0152705
gene7097	2070.48	-1.22134	0.324823	-3.76001	0.000169904	0.0152705
gene2414	4867.4	1.42049	0.377922	3.75868	0.000170814	0.0152705
gene462	314.839	-1.57989	0.420655	-3.75579	0.000172796	0.0152705
gene11222	2349.72	1.24133	0.330693	3.75372	0.000174233	0.0152705
gene2278	277.881	1.90726	0.508123	3.75354	0.000174355	0.0152705
gene4233	235.674	1.88239	0.504136	3.73389	0.000188545	0.0163709
gene1118	1769.57	-1.22673	0.329235	-3.72599	0.000194553	0.0167482
gene64	91.9024	-2.20428	0.593106	-3.71651	0.000201995	0.0172415
gene14049	607.417	1.40381	0.378273	3.71111	0.000206351	0.0174653
gene7534	113.819	-2.04413	0.552078	-3.70261	0.000213393	0.017896
gene4311	14579.8	-1.17261	0.316954	-3.69961	0.000215931	0.017896
gene9301	837.882	-1.25374	0.338973	-3.69862	0.000216771	0.017896
gene6780	31.9481	-5.48852	1.48752	-3.68972	0.000224502	0.0183389
gene8893	2651.86	1.17573	0.318796	3.68802	0.000226008	0.0183389
gene3720	39.0114	3.40536	0.923804	3.68623	0.000227598	0.0183389
gene15267	22.3656	5.75583	1.56328	3.6819	0.000231502	0.018476
gene14312	16.262	7.29834	1.98309	3.68029	0.000232967	0.018476
gene5495	7665.73	1.13225	0.307979	3.67637	0.000236575	0.0186155
gene13522	526.549	1.45632	0.396832	3.66987	0.000242677	0.0189476
gene8040	187.705	1.82435	0.499273	3.65401	0.00025818	0.020003
gene12587	4885.24	-1.13544	0.311296	-3.64746	0.00026484	0.0202531
gene16119	4327.96	-1.11376	0.305399	-3.64689	0.00026543	0.0202531
gene16101	7503.66	1.37795	0.378435	3.64116	0.000271408	0.0203779
gene8939	14.1493	7.38828	2.02936	3.6407	0.000271901	0.0203779
gene13856	821.074	1.23684	0.339835	3.63953	0.000273135	0.0203779
gene16582	94.2207	2.30253	0.633406	3.63516	0.000277812	0.0205744
gene4983	240.354	1.57403	0.433328	3.63241	0.000280786	0.0206211
gene5372	542.728	-2.23838	0.616497	-3.63081	0.000282537	0.0206211
gene10744	770.45	1.29864	0.358132	3.62614	0.000287684	0.0208457
gene4264	70.0449	-2.57219	0.710285	-3.62135	0.000293075	0.0210846
gene1111	52.3835	2.83359	0.786029	3.60495	0.000312216	0.0223024
gene13406	1365.57	-1.20324	0.334265	-3.59965	0.000318642	0.0226011
gene1546	80.9449	-2.25751	0.62766	-3.59672	0.000322261	0.0226718
gene12574	200.661	1.80545	0.502273	3.59456	0.000324944	0.0226718
gene10565	41688.9	1.11899	0.3114	3.5934	0.000326391	0.0226718
gene7299	19.8026	6.89441	1.9202	3.59046	0.000330089	0.0226803
gene12137	113.203	-1.99496	0.555741	-3.58973	0.000331017	0.0226803
gene8479	1620.37	1.19224	0.332768	3.5828	0.000339926	0.0231161
gene1803	971.536	2.12112	0.592288	3.58124	0.000341967	0.0231161
gene10157	18.6269	6.16944	1.72536	3.57574	0.000349239	0.0232203
gene12694	38.7992	-3.15369	0.882146	-3.57502	0.000350204	0.0232203
gene4168	56.901	3.68029	1.0295	3.57485	0.000350426	0.0232203
gene11109	1491.42	1.18241	0.331311	3.56889	0.000358503	0.0236003
gene6097	1843.23	1.16668	0.327124	3.56648	0.000361808	0.0236611
gene817	548.004	1.30419	0.365852	3.56481	0.000364126	0.0236611
gene6995	236.201	1.58047	0.444078	3.55898	0.000372297	0.024037
gene5237	15.9736	7.12077	2.00218	3.55651	0.00037581	0.0241093
gene5912	194.752	1.93796	0.545397	3.5533	0.00038043	0.0242512
gene10608	1449.37	1.31554	0.370743	3.54839	0.000387599	0.0245528
gene6370	453.648	1.61356	0.456552	3.53423	0.000408962	0.0256376
gene13760	13828.6	-1.13165	0.320246	-3.53368	0.000409814	0.0256376
gene13669	1529.81	-1.13078	0.320265	-3.53078	0.000414344	0.0256446
gene12110	784.6	1.37083	0.3883	3.53034	0.000415019	0.0256446
gene6291	2266.75	1.09919	0.314409	3.49606	0.000472184	0.028999
gene4321	13498.8	1.62736	0.466748	3.48658	0.00048924	0.0298644
gene10479	758.207	-1.19533	0.34327	-3.48218	0.000497355	0.0301769
gene12745	140.578	-1.82167	0.523726	-3.47829	0.000504614	0.0304143
gene2712	30384.1	1.11366	0.320306	3.47687	0.000507307	0.0304143
gene3942	48.338	2.84409	0.821082	3.46384	0.00053253	0.0317375
gene13841	282.979	2.15135	0.621505	3.46152	0.00053714	0.031824
gene7508	552.791	1.6283	0.471141	3.45607	0.00054811	0.032284
gene5575	84.2057	-3.15262	0.914079	-3.44896	0.000562759	0.0329541
gene13976	993.628	1.20826	0.350573	3.44653	0.000567845	0.0330546
gene17571	1301.5	-1.72117	0.499612	-3.44501	0.000571039	0.0330546
gene9219	4372.75	-1.04626	0.304833	-3.43223	0.000598635	0.0343464
gene17176	1049	1.47406	0.429564	3.43154	0.000600175	0.0343464
gene3474	855.816	1.18843	0.346748	3.42735	0.000609511	0.034668
gene4255	11715.4	-1.8563	0.541836	-3.42594	0.00061268	0.034668
gene16100	2104.22	1.09969	0.321398	3.42159	0.000622566	0.0350306
gene3426	364.516	1.43707	0.420311	3.41906	0.000628382	0.0351614
gene13067	2489.07	1.06158	0.312379	3.39838	0.000677863	0.0377206
gene13277	106.757	-2.00813	0.591172	-3.39687	0.000681613	0.0377209
gene70	78661.9	-1.01702	0.299541	-3.39527	0.000685621	0.0377223
gene7074	49469.7	2.16214	0.637071	3.39387	0.000689128	0.0377223
gene11689	10318.4	1.01261	0.298793	3.38902	0.000701423	0.0381878
gene10419	14.8655	6.9081	2.04456	3.37878	0.000728095	0.0393193
gene7892	151.54	1.82799	0.541138	3.37805	0.000730015	0.0393193
gene7897	396.478	1.408	0.417209	3.3748	0.000738681	0.0394141
gene10604	1788.71	1.35355	0.401115	3.37446	0.000739601	0.0394141
gene14865	685.973	-1.21968	0.361978	-3.36948	0.000753089	0.0397606
gene17231	7881.99	-1.39748	0.414908	-3.36817	0.000756691	0.0397606
gene14878	590.811	1.19544	0.35497	3.36771	0.000757946	0.0397606
gene1898	29032.4	1.06483	0.316639	3.36292	0.000771235	0.0402481
gene11263	2816.97	1.45653	0.433307	3.36143	0.000775399	0.0402568
gene16127	83.9116	2.37878	0.708332	3.35828	0.000784279	0.040509
gene6795	345.257	1.3643	0.407895	3.34474	0.000823597	0.0420645
gene8446	99.3825	-3.56286	1.06553	-3.34375	0.000826548	0.0420645
1C19	856.934	13.2557	3.96448	3.34362	0.000826922	0.0420645
gene14473	12927.7	0.998463	0.300148	3.32657	0.000879222	0.0442961
gene1536	3317.71	-1.10803	0.333097	-3.32645	0.000879589	0.0442961
gene5518	12525	-1.00484	0.30266	-3.32003	0.000900089	0.045103
gene7790	41696.9	1.02959	0.311182	3.30864	0.000937516	0.0465162
gene12099	1106.52	1.13076	0.341759	3.30863	0.000937529	0.0465162
gene7103	1542.87	1.05938	0.320535	3.30505	0.000949582	0.0468833
gene13958	80.4265	-2.07927	0.630971	-3.29535	0.000982976	0.0481538
gene6368	100.108	2.31642	0.703051	3.29481	0.000984877	0.0481538
gene11682	11240	1.00511	0.305347	3.2917	0.000995851	0.048317
gene11937	53386.9	0.997124	0.302972	3.29114	0.00099781	0.048317
gene3817	609.082	-1.25053	0.381013	-3.28211	0.00103033	0.0496531
gene17394	6258.13	1.61552	0.492504	3.28022	0.00103727	0.0497492
gene10089	169.847	2.42909	0.740901	3.27856	0.00104337	0.0498049
gene8619	385.074	-1.25715	0.384011	-3.27374	0.00106134	0.0504235
gene7098	1478.62	-1.07134	0.327599	-3.27027	0.00107444	0.0508063
gene7344	642.139	1.1741	0.359219	3.26849	0.00108122	0.0508879
gene14433	357.146	1.40024	0.429387	3.26103	0.00111008	0.0520035
gene16294	78.3828	2.0349	0.624932	3.2562	0.00112915	0.0526519
gene18176	57.2348	-2.40897	0.7403	-3.25404	0.00113776	0.0528087
gene16276	1849.81	-1.1109	0.341558	-3.25246	0.00114412	0.0528605
gene5948	64.179	2.25619	0.694798	3.24726	0.00116521	0.0535891
gene13850	232.85	1.45697	0.44898	3.24506	0.00117426	0.0537597
gene17890	4665.99	-1.07453	0.331318	-3.24321	0.0011819	0.0538647
gene16393	751.663	1.13633	0.350789	3.23935	0.00119802	0.0543536
gene13062	329.171	2.61694	0.80926	3.23375	0.00122177	0.0551822
gene16212	31845.6	0.966122	0.298938	3.23185	0.00122993	0.0553029
gene1329	1570.76	1.03796	0.321573	3.22775	0.00124769	0.0558522
gene9542	2992.48	-0.992487	0.307876	-3.22366	0.00126565	0.0564056
gene1348	533.606	-1.18122	0.367161	-3.21718	0.00129457	0.057373
gene6116	2804.35	0.99657	0.309854	3.21626	0.00129875	0.057373
gene3228	8624.16	1.0193	0.317105	3.21439	0.0013072	0.0574941
gene9726	2507.42	-1.02507	0.319253	-3.21083	0.00132352	0.0579585
gene16677	2144.56	-1.00262	0.312743	-3.2059	0.00134641	0.058706
gene12391	1380.67	-1.17789	0.368088	-3.20002	0.00137418	0.0596582
gene17514	719.261	1.1431	0.357731	3.19542	0.00139627	0.0603572
gene8164	4063.06	-0.989032	0.309797	-3.19252	0.00141038	0.0607068
gene14080	658.91	-1.14684	0.359507	-3.19004	0.00142251	0.0609683
gene12526	20748.9	-1.79002	0.561554	-3.18761	0.00143453	0.0612049
gene5187	1618.23	1.04179	0.326941	3.18647	0.00144019	0.0612049
gene15156	1311.23	-1.0365	0.325564	-3.1837	0.00145406	0.0615347
gene4512	1132.38	1.04109	0.327296	3.18089	0.00146824	0.0618749
gene14843	1297.19	1.03604	0.326169	3.17639	0.00149119	0.0623761
gene4227	1435.34	1.1263	0.354612	3.17613	0.00149252	0.0623761
gene11798	5118.57	-0.982167	0.309562	-3.17276	0.00150995	0.0628438
gene3459	4079.82	-0.978343	0.309316	-3.16293	0.00156191	0.0645971
gene5652	15.4285	5.93539	1.87688	3.16237	0.0015649	0.0645971
gene16657	164.877	-1.85455	0.586943	-3.15967	0.00157948	0.0649328
gene6584	2075.18	-1.74095	0.551261	-3.15812	0.00158788	0.0650128
gene10838	580.853	-1.77844	0.563702	-3.15493	0.00160538	0.065463
gene480	2776.28	-1.02116	0.324021	-3.15151	0.00162426	0.0658415
gene10032	473.567	1.23981	0.39348	3.15089	0.00162773	0.0658415
gene7109	12.1176	6.73113	2.13847	3.14764	0.00164593	0.0663113
gene5545	1917.59	1.04772	0.333374	3.14279	0.00167347	0.0669155
gene13407	744.215	-1.08848	0.346435	-3.14193	0.00167837	0.0669155
gene8638	192.148	-1.88976	0.601739	-3.1405	0.00168661	0.0669155
gene9377	12.928	-6.57429	2.09349	-3.14034	0.0016875	0.0669155
gene15027	2019.34	2.15214	0.686536	3.13479	0.00171978	0.0679281
gene12035	778.985	-1.06921	0.341425	-3.13162	0.00173842	0.068396
gene13126	518.581	-1.14014	0.364402	-3.1288	0.00175523	0.0687888
gene7260	4927.46	0.947366	0.303292	3.12361	0.00178645	0.0695283
gene3024	20666.8	-0.928053	0.297212	-3.12253	0.00179306	0.0695283
gene7541	29.9772	2.97741	0.953855	3.12145	0.00179963	0.0695283
gene4320	5254.82	-1.03778	0.332503	-3.12111	0.00180172	0.0695283
gene10752	14.8422	4.98762	1.59926	3.1187	0.00181649	0.069831
gene1296	484.941	1.15407	0.370849	3.11198	0.00185839	0.07117
gene17184	23504.1	-1.20248	0.387649	-3.10197	0.00192234	0.0733403
gene14341	316.291	1.24012	0.400232	3.09851	0.00194498	0.0739238
gene4248	431.398	1.28353	0.414795	3.09436	0.00197236	0.0746828
gene17935	1829.37	-0.981424	0.317671	-3.08943	0.0020054	0.0756494
gene6345	3103.36	1.01479	0.329042	3.08407	0.00204187	0.0767377
gene17639	10.4824	6.78686	2.20208	3.08202	0.00205601	0.0767672
gene8020	514.914	-1.14508	0.37157	-3.08175	0.0020579	0.0767672
gene8602	4545.41	1.06198	0.344993	3.07826	0.00208215	0.0772096
gene6537	3315.69	-1.08493	0.352499	-3.07784	0.00208509	0.0772096
gene3978	1673.07	-1.03035	0.334944	-3.0762	0.00209657	0.0773505
gene14029	139622	1.13158	0.368732	3.06885	0.00214885	0.0789897
gene1547	724.721	1.37845	0.449438	3.06705	0.00216184	0.0791782
gene14280	15.5894	4.51078	1.47129	3.06587	0.00217038	0.0792033
gene4610	2501.8	-0.998446	0.32587	-3.06394	0.00218442	0.0793807
gene9338	184.516	-1.61426	0.527012	-3.06304	0.00219101	0.0793807
gene17124	2568.77	-1.01684	0.332257	-3.0604	0.00221044	0.0797976
gene10421	12.8783	5.64916	1.84719	3.05824	0.00222638	0.0800743
gene8956	225.86	1.34283	0.439432	3.05583	0.0022444	0.0800743
gene6013	17.5908	6.05731	1.98237	3.05559	0.00224621	0.0800743
gene11576	46.8008	-2.43854	0.798187	-3.05509	0.0022499	0.0800743
gene4956	940.01	1.10084	0.360942	3.04991	0.00228912	0.0811832
gene17407	325.38	-1.56596	0.514285	-3.04493	0.00232731	0.0821072
gene9442	2529.58	-1.05859	0.347717	-3.0444	0.00233148	0.0821072
gene12790	12853.7	1.02453	0.336736	3.04253	0.00234599	0.0823305
gene16511	53.7252	-2.63049	0.865282	-3.04004	0.00236547	0.0827256
gene5165	66.5459	-2.08507	0.686304	-3.03812	0.00238059	0.0828594
gene17599	35870	0.957911	0.315445	3.0367	0.00239184	0.0828594
gene2914	310.704	1.21794	0.401108	3.03643	0.00239397	0.0828594
gene11812	725.018	-1.13053	0.372999	-3.03092	0.00243807	0.0840969
gene13844	438.647	1.44424	0.476997	3.02778	0.00246355	0.0846855
gene16218	8790.71	-1.0978	0.36337	-3.02117	0.002518	0.0862628
gene4578	121.412	-1.59111	0.527422	-3.01676	0.00255489	0.0872302
gene10614	328.156	1.26454	0.419983	3.01094	0.0026044	0.0886199
gene4097	4855.13	-0.920909	0.30615	-3.00803	0.00262944	0.0891706
gene15894	16920.3	-0.9525	0.317002	-3.00471	0.00265831	0.0898474
gene5121	26.3312	3.94078	1.31321	3.00088	0.00269199	0.0906813
gene3976	1241.07	-1.11336	0.371335	-2.99827	0.00271521	0.0911588
gene8088	110.544	-1.66582	0.55715	-2.98989	0.00279077	0.0933841
gene1434	2516.72	1.32011	0.441935	2.98711	0.00281631	0.0939267
gene3886	11609	0.953946	0.319761	2.9833	0.00285154	0.0945573
gene9068	2224.77	0.931378	0.312224	2.98304	0.00285399	0.0945573
gene15138	11689.4	0.957114	0.321199	2.97981	0.00288424	0.0952461
gene17180	526.407	1.20658	0.406142	2.97084	0.0029699	0.0977284
gene840	7390.64	-1.0274	0.345934	-2.96992	0.00297881	0.0977284
gene8690	3462.64	-0.912898	0.307847	-2.96543	0.00302262	0.0988437
gene2866	24034.9	0.882561	0.297728	2.96433	0.00303347	0.0988773
gene4626	1740.31	-1.0746	0.362985	-2.96045	0.00307191	0.0998073
gene7452	1292.03	-1.14467	0.386966	-2.95806	0.00309578	0.100259
gene3554	625.068	-1.07039	0.362326	-2.95423	0.00313455	0.10119
gene15107	737.485	-1.04568	0.35419	-2.95231	0.00315403	0.101493
gene8154	10.1941	6.57583	2.23175	2.94649	0.00321403	0.103095
gene12511	1876.14	-0.991714	0.336806	-2.94447	0.00323512	0.103442
gene11455	2188.29	1.0122	0.344323	2.93967	0.00328564	0.104725
gene879	175.451	1.39574	0.475494	2.93534	0.00333182	0.105758
gene463	574.816	-1.04658	0.356625	-2.93467	0.00333905	0.105758
gene2327	11.7791	5.55606	1.89479	2.93229	0.00336475	0.105839
gene9457	394.837	1.66731	0.56868	2.93189	0.00336907	0.105839
gene2043	122.54	1.54251	0.526182	2.93151	0.00337315	0.105839
gene3470	1156.05	-1.05611	0.360528	-2.92935	0.00339674	0.10597
gene2756	2640.08	1.35688	0.463226	2.9292	0.00339837	0.10597
gene15110	18663.9	-0.874776	0.298842	-2.92722	0.00342011	0.106319
gene4282	6793.11	0.88119	0.30142	2.92346	0.00346164	0.107279
gene9456	111.955	2.12378	0.726711	2.92246	0.00347281	0.107295
gene11723	843.704	-1.00814	0.346076	-2.91306	0.00357902	0.110238
gene13139	860.287	-1.08705	0.374325	-2.90403	0.00368391	0.113123
gene18010	951.005	0.985729	0.340011	2.89911	0.0037422	0.114564
gene2842	35.7827	-3.42491	1.18184	-2.89794	0.00375627	0.114646
gene10397	884.132	0.984327	0.339986	2.8952	0.00378913	0.1153
gene10034	353.204	-1.16002	0.401213	-2.89129	0.00383667	0.116394
gene3025	42.799	-2.98199	1.03283	-2.8872	0.00388693	0.117479
gene17598	819.601	-1.06804	0.370015	-2.88648	0.00389574	0.117479
gene5792	1763.28	0.9659	0.33524	2.88122	0.00396135	0.118321
gene11696	87.9012	2.00785	0.697167	2.88	0.0039767	0.118321
gene850	761.104	-0.991704	0.34435	-2.87993	0.00397765	0.118321
gene15577	1135.61	-1.08709	0.377486	-2.87982	0.00397897	0.118321
gene13417	212.807	-1.4073	0.488792	-2.87915	0.00398751	0.118321
gene446	851.781	0.970688	0.33724	2.87833	0.00399782	0.118321
gene12792	89.6991	-2.61626	0.90915	-2.8777	0.00400591	0.118321
gene3093	961.637	-0.964122	0.335219	-2.8761	0.00402628	0.118575
gene14233	809.129	1.29831	0.454115	2.85899	0.00424996	0.124798
gene6577	1964.85	-0.901169	0.315338	-2.85779	0.00426602	0.124905
gene6371	829.309	0.969144	0.339863	2.85157	0.00435037	0.127005
gene4236	551.482	1.26723	0.444642	2.85001	0.00437177	0.127262
gene3152	184.646	-1.39637	0.492223	-2.83687	0.00455587	0.132238
gene17981	12.9868	5.15293	1.818	2.83439	0.00459135	0.132885
gene12593	47.3029	-2.17389	0.767666	-2.83182	0.00462845	0.133575
gene15938	432.05	1.08563	0.383633	2.82987	0.00465665	0.134005
gene4960	220.257	1.23794	0.437641	2.82866	0.00467437	0.134132
gene9358	951.047	-1.17108	0.414352	-2.82629	0.00470912	0.134568
gene6872	55.1013	-2.35887	0.834762	-2.8258	0.0047163	0.134568
gene10776	129.44	1.93422	0.684945	2.82391	0.00474416	0.134682
gene11909	337.056	1.27765	0.452469	2.82372	0.00474703	0.134682
gene6016	2897.47	-0.871682	0.309275	-2.81847	0.00482533	0.136519
gene4234	36588.8	0.898409	0.319122	2.81526	0.00487383	0.137505
gene15766	199.914	-1.27859	0.454457	-2.81343	0.00490155	0.137514
gene59	207.982	-1.2748	0.45318	-2.81301	0.00490806	0.137514
gene1842	1101.77	0.953435	0.338994	2.81254	0.00491513	0.137514
gene11768	1971.61	-0.89176	0.317191	-2.81143	0.0049322	0.13761
gene1122	254.323	-1.23055	0.438046	-2.80918	0.00496671	0.13819
gene11697	70.0964	1.8115	0.645403	2.80678	0.005004	0.138844
gene13912	10.7302	6.2776	2.23846	2.80443	0.00504052	0.139473
gene19316	1289.85	-1.17813	0.420767	-2.79996	0.00511085	0.140725
gene15537	110.886	1.51944	0.542698	2.79978	0.0051137	0.140725
gene10896	137.03	1.40391	0.503525	2.78817	0.00530067	0.145472
gene10435	1824.32	-0.902683	0.32434	-2.78314	0.00538363	0.147348
gene14918	6101.05	1.11262	0.400381	2.77889	0.00545445	0.148881
gene15874	32.1302	2.56522	0.925846	2.77068	0.00559392	0.152276
gene1617	41718.2	0.833459	0.301202	2.76711	0.00565554	0.153202
gene3626	1012.87	-0.920979	0.33285	-2.76695	0.00565837	0.153202
gene15702	309.484	-1.14783	0.415198	-2.76454	0.00570038	0.153925
gene7404	553.468	1.08434	0.393332	2.7568	0.00583706	0.156731
gene3223	263.958	1.17812	0.427431	2.75629	0.00584612	0.156731
gene16134	18743.9	0.819873	0.297484	2.75602	0.00585097	0.156731
gene4592	59.998	1.92987	0.700512	2.75494	0.00587022	0.15683
gene14708	19913.6	0.849691	0.308754	2.752	0.00592324	0.157828
gene13651	3120.26	0.865367	0.314619	2.75052	0.00595004	0.158124
gene5707	192.804	-1.64221	0.597473	-2.7486	0.00598508	0.158432
gene3801	1920.44	1.09497	0.398554	2.74736	0.00600774	0.158432
gene4954	134.374	1.48368	0.540051	2.7473	0.00600885	0.158432
gene3074	4265.56	-0.856829	0.31267	-2.74036	0.00613722	0.161395
gene14352	2830.66	-0.848044	0.309905	-2.73646	0.00621042	0.162894
gene7459	1231.63	-0.894253	0.326898	-2.73557	0.00622722	0.162911
gene16259	54549.4	0.869595	0.318085	2.73384	0.00626005	0.162999
gene5855	239.982	1.27851	0.467689	2.73369	0.00626298	0.162999
gene18194	133.348	-1.40745	0.515638	-2.72953	0.00634245	0.164642
gene9794	2267.95	-0.862353	0.316135	-2.7278	0.00637579	0.164787
gene2639	309.496	-1.13137	0.414794	-2.72755	0.00638074	0.164787
gene9026	141223	-0.817433	0.300066	-2.72418	0.00644615	0.165471
gene9477	20.3557	3.20701	1.1777	2.72312	0.00646684	0.165471
gene16445	2883.58	-0.841956	0.309222	-2.72282	0.00647269	0.165471
gene876	132.751	-1.42254	0.522568	-2.7222	0.00648484	0.165471
gene9122	2109.49	0.915706	0.336413	2.72197	0.00648937	0.165471
gene9490	36288.9	-0.859789	0.316065	-2.72029	0.00652254	0.165896
gene7597	33.0819	2.46926	0.908968	2.71655	0.00659656	0.166904
gene1964	1250.51	0.891792	0.328317	2.71625	0.00660259	0.166904
gene16472	135.757	-1.58665	0.584399	-2.71502	0.00662725	0.166904
gene437	6222.58	0.823326	0.30331	2.71447	0.00663823	0.166904
gene5860	6204.94	-0.867348	0.319568	-2.71413	0.00664502	0.166904
gene13576	3221.26	0.832402	0.306845	2.71278	0.00667217	0.167146
gene2369	2827.43	0.864092	0.318618	2.712	0.00668782	0.167146
gene11609	224.697	1.17302	0.433202	2.70779	0.00677333	0.168864
gene7995	1943.5	-0.904975	0.334743	-2.70349	0.00686158	0.170642
gene12063	17.0496	4.30474	1.59384	2.70086	0.00691596	0.17144
gene9233	14701.8	1.36052	0.503908	2.69993	0.00693551	0.17144
gene14984	8.27063	6.37935	2.36318	2.69948	0.00694475	0.17144
gene7633	143.989	1.96686	0.730259	2.69338	0.00707324	0.174185
gene6029	9.63103	6.1857	2.29943	2.6901	0.00714295	0.175473
gene51	52.7154	-2.01183	0.748352	-2.68835	0.00718071	0.175695
gene1061	4943.37	-0.819239	0.30477	-2.68806	0.00718689	0.175695
gene11581	104.703	1.5311	0.569946	2.6864	0.00722262	0.176141
gene13842	53.5093	2.25615	0.842329	2.67847	0.00739598	0.179933
gene11824	58.3907	2.46301	0.919982	2.67724	0.00742324	0.180161
gene14753	1242.24	-0.889841	0.332511	-2.67613	0.0074478	0.180323
gene16073	587.665	1.00596	0.376102	2.6747	0.00747965	0.180366
gene15522	2011.99	-0.848056	0.317097	-2.67444	0.00748541	0.180366
gene6210	1799.89	0.844679	0.316039	2.6727	0.00752431	0.180871
gene3442	8029.12	-0.825426	0.309289	-2.66878	0.00761269	0.18235
gene11112	5211.53	1.0195	0.382067	2.66837	0.00762207	0.18235
gene4062	164.807	-1.32221	0.495768	-2.667	0.00765313	0.182484
gene2147	20823.6	0.907868	0.340501	2.66627	0.00766983	0.182484
gene9397	20.1092	5.4037	2.02709	2.66574	0.00768201	0.182484
gene10847	3609.21	-0.872302	0.327362	-2.66464	0.00770698	0.182646
gene13767	2824.28	-0.826305	0.310226	-2.66356	0.00773188	0.182667
gene1566	140.592	-1.35393	0.508428	-2.66297	0.00774542	0.182667
gene14	7.4643	6.45462	2.42451	2.66224	0.00776226	0.182667
gene4546	143.986	-1.32831	0.499753	-2.65793	0.00786216	0.184587
gene9809	12346.4	-0.796268	0.300002	-2.65421	0.00794954	0.184603
gene13830	341.355	-1.04044	0.392063	-2.65377	0.0079599	0.184603
gene14461	442.089	-0.988182	0.372438	-2.65328	0.00797142	0.184603
gene15439	205.077	-2.04663	0.771431	-2.65303	0.00797718	0.184603
gene18460	413.539	-1.00666	0.379512	-2.65251	0.00798949	0.184603
gene14282	1398.88	-0.852991	0.321613	-2.65223	0.00799629	0.184603
gene12818	7251.09	-0.798792	0.301302	-2.65114	0.00802207	0.184603
gene17300	2110.9	-0.850038	0.320698	-2.65058	0.00803527	0.184603
gene1528	104.724	1.60531	0.605741	2.65015	0.00804549	0.184603
gene17829	810.385	0.965444	0.364301	2.65013	0.00804612	0.184603
gene7895	234.636	1.26428	0.477661	2.64682	0.00812523	0.1857
gene17656	438.17	-1.06058	0.400737	-2.64659	0.00813083	0.1857
gene6777	2459.08	0.840323	0.317622	2.64567	0.00815299	0.185785
gene7846	135.915	-1.38384	0.523617	-2.64285	0.00822111	0.186914
gene10557	2426.99	-0.87034	0.329762	-2.6393	0.00830773	0.188002
gene7332	23.1078	2.81542	1.06676	2.63922	0.0083096	0.188002
gene1250	203.425	1.27079	0.481735	2.63793	0.0083413	0.188002
gene6935	433.296	1.00435	0.380775	2.63764	0.0083486	0.188002
gene1380	46.9249	2.02081	0.766305	2.63708	0.00836226	0.188002
gene10505	44.0891	-2.10847	0.800035	-2.63548	0.00840191	0.188472
gene2280	9.33761	5.46172	2.07343	2.63415	0.00843484	0.188489
gene17817	31.2283	2.42004	0.91879	2.63394	0.00844007	0.188489
gene10450	61.3236	1.85944	0.706465	2.63204	0.0084875	0.188935
gene11725	2947.23	-0.838843	0.318754	-2.63163	0.00849757	0.188935
gene10440	3750.75	-0.81232	0.308818	-2.63041	0.00852812	0.189196
gene5699	2360.44	0.829412	0.315673	2.62744	0.00860302	0.190126
gene14838	89.7596	1.6336	0.621789	2.62725	0.00860775	0.190126
gene4052	373.322	-1.05875	0.403462	-2.62416	0.00868629	0.191441
gene17633	4160.88	0.797888	0.304251	2.62246	0.00872972	0.191705
gene15159	2484.69	-0.836093	0.318851	-2.6222	0.00873637	0.191705
gene11975	16726.4	0.778937	0.297343	2.61966	0.00880178	0.192256
gene15233	130.613	1.39132	0.531146	2.61946	0.00880691	0.192256
gene8924	216.975	1.14879	0.438638	2.619	0.00881874	0.192256
gene5783	2065.08	-0.820054	0.313239	-2.61798	0.00884521	0.192417
gene3809	152.53	-1.27718	0.488707	-2.61339	0.00896488	0.1946
gene13686	14.0317	4.48441	1.71854	2.60943	0.00906929	0.196443
gene7045	651.417	-0.954101	0.365931	-2.60733	0.00912522	0.19723
gene1055	68.615	-1.8923	0.726455	-2.60484	0.00919174	0.198242
gene17685	9.35114	5.45089	2.09543	2.60132	0.00928651	0.199858
gene16465	7.18501	6.38277	2.45484	2.60007	0.00932037	0.200159
gene5521	1865.32	1.31343	0.505387	2.59886	0.00935329	0.200315
gene9706	23769.6	0.773387	0.297646	2.59835	0.00936741	0.200315
gene1535	202.594	1.33955	0.515744	2.59732	0.00939549	0.200362
gene16679	1250.98	-0.846983	0.326163	-2.59681	0.00940936	0.200362
gene3640	1436.7	-0.911556	0.351204	-2.59552	0.00944484	0.200672
gene5098	10349.1	-0.823594	0.317398	-2.59483	0.00946376	0.200672
gene12288	5737.29	-0.782988	0.302088	-2.59192	0.0095442	0.201952
gene13544	31.8395	2.35725	0.909915	2.59063	0.00958008	0.202286
gene8949	991.882	-0.866319	0.334552	-2.58949	0.00961184	0.202532
gene3029	921.358	-0.874426	0.337915	-2.58771	0.00966156	0.203079
gene13609	5455.59	-0.783797	0.302961	-2.58712	0.00967809	0.203079
gene17390	10.2214	-5.27423	2.04202	-2.58285	0.00979876	0.205183
gene16172	3870.27	0.797474	0.308892	2.58172	0.00983086	0.205428
gene487	888.941	-0.955717	0.371102	-2.57535	0.010014	0.208821
gene16682	357.543	1.00163	0.389283	2.57302	0.0100816	0.209797
gene11849	86.3795	-2.31651	0.900667	-2.57199	0.0101116	0.209987
gene15332	224.912	1.18954	0.462748	2.5706	0.0101524	0.210401
gene10869	1062.66	-0.914621	0.356059	-2.56873	0.0102071	0.210841
gene5771	1633.94	0.904287	0.352152	2.56789	0.0102319	0.210841
gene12310	1908.39	0.814572	0.317233	2.56774	0.0102364	0.210841
gene3438	825.805	-0.896778	0.349689	-2.5645	0.0103324	0.212009
gene4155	416.193	1.6864	0.657681	2.56416	0.0103427	0.212009
gene17296	1591.12	0.842904	0.328784	2.5637	0.0103563	0.212009
gene577	371.449	1.14853	0.448291	2.56201	0.0104069	0.212613
gene11345	1325.57	1.15898	0.453054	2.55814	0.0105233	0.214423
gene14862	1559.9	-0.828139	0.323789	-2.55765	0.0105381	0.214423
gene10160	717.661	0.936036	0.366251	2.55572	0.0105967	0.215182
gene1742	16.1954	3.32224	1.30029	2.55499	0.010619	0.215201
gene12350	624.384	-0.913194	0.357818	-2.55212	0.010707	0.216163
gene15512	2520.94	-0.871673	0.341559	-2.55204	0.0107094	0.216163
gene1421	6.91022	6.33707	2.48509	2.55004	0.0107712	0.216503
gene17444	342.965	-1.00904	0.395719	-2.54989	0.0107758	0.216503
gene12315	2648.77	0.803871	0.315318	2.5494	0.0107908	0.216503
gene379	7590.47	0.782707	0.30746	2.54572	0.0109051	0.218363
gene2074	852.717	-0.899493	0.353955	-2.54126	0.0110453	0.220534
gene2080	966.264	0.853331	0.335918	2.54029	0.011076	0.220534
gene6552	98438.1	0.795459	0.313257	2.53932	0.0111069	0.220534
gene15940	126.743	1.33334	0.525208	2.53869	0.0111267	0.220534
gene101	43.5152	-2.05829	0.810789	-2.53863	0.0111287	0.220534
gene10219	218.483	-1.14631	0.451639	-2.53812	0.0111449	0.220534
gene945	7390.04	-0.803746	0.316912	-2.53618	0.0112068	0.221323
gene1425	2759.78	0.983444	0.387883	2.53542	0.0112314	0.221375
gene8232	1965.75	0.801621	0.316455	2.53313	0.0113049	0.222
gene11903	1081.95	-0.859465	0.339317	-2.53293	0.0113115	0.222
gene12947	1656.84	-0.837233	0.330689	-2.53179	0.0113483	0.222
gene1134	33.5791	-2.25553	0.890918	-2.53169	0.0113513	0.222
gene12318	1076.33	-0.852583	0.336864	-2.53094	0.0113757	0.222046
gene11400	1187.13	-0.842273	0.333123	-2.52842	0.0114578	0.223217
gene13415	589.232	-0.952077	0.376771	-2.52694	0.0115062	0.223671
gene12535	12464.5	-0.86194	0.34118	-2.52635	0.0115255	0.223671
gene4229	14637.2	0.940739	0.372629	2.5246	0.0115831	0.224356
gene1529	184.613	1.33157	0.528039	2.52173	0.0116781	0.225761
gene13186	559.476	-0.922924	0.366126	-2.52078	0.0117095	0.225936
gene13120	47237	0.745875	0.295981	2.52001	0.0117351	0.225995
gene4277	59.6568	-1.74715	0.694451	-2.51587	0.0118738	0.227738
gene1815	3055.83	0.774102	0.307705	2.51573	0.0118786	0.227738
gene2210	519.23	1.0702	0.425477	2.51529	0.0118934	0.227738
gene18894	262.462	1.13622	0.452249	2.51237	0.0119925	0.229199
gene1755	237.056	-1.08872	0.433589	-2.51096	0.0120404	0.229679
gene3995	5391.88	-0.767029	0.305567	-2.51019	0.0120667	0.229746
gene841	74.7652	-1.63877	0.65333	-2.50834	0.0121301	0.230518
gene2931	518.681	-0.963199	0.384341	-2.5061	0.012207	0.231476
gene865	322.473	1.3896	0.554612	2.50554	0.0122265	0.231476
gene15589	1602.44	0.800826	0.319843	2.50381	0.0122863	0.232173
gene1106	163.894	1.20309	0.480747	2.50255	0.0123303	0.232566
gene13526	23481.4	-0.782731	0.313291	-2.49841	0.012475	0.234785
gene3896	2003.86	-0.809584	0.324111	-2.49786	0.0124945	0.234785
gene11679	16143.8	0.746486	0.299472	2.49267	0.0126786	0.237801
gene12250	967.44	-0.880017	0.353411	-2.49007	0.012772	0.239031
gene2825	3711.71	-0.771885	0.310054	-2.48952	0.0127917	0.239031
gene9495	26.6754	2.44867	0.984591	2.48699	0.0128828	0.240288
gene11121	497.413	-0.973134	0.391871	-2.4833	0.0130171	0.241904
gene8261	2093.6	-0.778972	0.313763	-2.48268	0.0130399	0.241904
gene17972	1209.12	-0.837123	0.337192	-2.48263	0.0130415	0.241904
gene2135	1874.72	-0.780895	0.314965	-2.47931	0.0131637	0.243722
gene9034	305.856	-1.07363	0.433434	-2.47704	0.0132477	0.244827
gene2460	422.809	-0.946215	0.382601	-2.47311	0.0133943	0.24633
gene7889	604.915	-0.887078	0.358897	-2.47168	0.0134479	0.24633
gene6605	680.765	-0.999167	0.404322	-2.47122	0.0134655	0.24633
gene19511	345.324	-1.18526	0.479733	-2.47066	0.0134863	0.24633
gene201	565.468	1.07316	0.434379	2.47057	0.0134897	0.24633
gene10456	197.771	1.12129	0.453873	2.4705	0.0134923	0.24633
gene13929	570.073	-0.940623	0.380868	-2.46968	0.0135233	0.24633
gene17416	3380.11	0.757274	0.306726	2.46889	0.0135531	0.24633
gene15836	31.7483	2.31115	0.936151	2.46878	0.0135575	0.24633
gene3058	22705.7	0.738253	0.299087	2.46835	0.0135736	0.24633
gene11745	8.8832	5.08763	2.06695	2.46143	0.0138386	0.250688
gene11313	584.685	0.932206	0.379047	2.45934	0.0139192	0.25137
gene10069	8.32217	-5.82426	2.36839	-2.45916	0.0139262	0.25137
gene6278	224.6	-1.25893	0.512814	-2.45494	0.0140906	0.253883
gene15587	25.7297	-2.48202	1.01214	-2.45225	0.0141965	0.255334
gene6479	1449.59	0.786077	0.320642	2.45157	0.0142233	0.25536
gene15056	233.91	-1.11558	0.455202	-2.45073	0.0142566	0.255451
gene7916	211.08	1.13762	0.464304	2.45017	0.0142791	0.255451
gene13741	708.002	-0.846871	0.345861	-2.44859	0.0143418	0.256073
gene4024	775.458	-0.877039	0.358266	-2.44801	0.0143647	0.256073
gene15554	1461.19	-0.83177	0.34078	-2.44079	0.0146554	0.260298
gene9881	590.96	0.863447	0.353759	2.44078	0.0146557	0.260298
gene1490	777.703	-0.859932	0.352403	-2.4402	0.0146792	0.260298
gene1211	1453.49	-0.834621	0.342178	-2.43914	0.0147221	0.260599
gene7261	1077.68	0.862207	0.3539	2.4363	0.0148382	0.262194
gene14113	402.924	1.47684	0.606724	2.43413	0.0149277	0.263313
gene3493	434.039	0.920134	0.37835	2.43196	0.0150172	0.264278
gene12757	3838.87	0.763619	0.314048	2.43154	0.0150349	0.264278
gene3610	14227.4	-0.797391	0.32805	-2.4307	0.0150696	0.264428
gene140	216.14	-1.12924	0.464857	-2.42921	0.0151316	0.265052
gene14198	667.76	0.857268	0.353295	2.4265	0.0152454	0.266583
gene1814	407.634	-0.923771	0.380971	-2.42478	0.0153176	0.267056
gene16102	744.197	0.968483	0.399441	2.42459	0.0153255	0.267056
gene10081	1200.91	0.809615	0.334096	2.4233	0.01538	0.267543
gene11515	518.144	-0.901431	0.372182	-2.42202	0.0154346	0.26803
gene775	4492.16	0.798114	0.330228	2.41686	0.0156552	0.270913
gene17076	15082	-0.979349	0.40529	-2.41642	0.0156741	0.270913
gene1676	1044.61	-0.803708	0.332626	-2.41625	0.0156813	0.270913
gene10071	189.102	-1.93932	0.803478	-2.41366	0.0157933	0.27238
gene10985	1662.17	-0.828643	0.34347	-2.41256	0.0158409	0.272555
gene10106	2020.43	0.760975	0.315472	2.41218	0.0158576	0.272555
gene3344	4102.05	0.741923	0.307754	2.41077	0.015919	0.273145
gene11956	514.343	0.96229	0.39958	2.40825	0.016029	0.273936
gene10383	76.5302	1.49799	0.622071	2.40807	0.0160369	0.273936
gene190	184.643	-1.91387	0.794845	-2.40785	0.0160467	0.273936
gene16735	689.583	-0.844611	0.351154	-2.40524	0.0161616	0.275431
gene13437	596.549	0.879636	0.366112	2.40264	0.0162772	0.276932
gene13957	135.254	-1.25618	0.523492	-2.39962	0.0164122	0.278535
gene15085	1117.57	-0.870376	0.362763	-2.39929	0.0164267	0.278535
gene15735	790.738	-0.819693	0.341878	-2.39762	0.0165019	0.278961
gene11575	652.755	0.89006	0.371245	2.3975	0.0165072	0.278961
gene14695	2449.71	-0.747375	0.312107	-2.39461	0.0166379	0.28038
gene6833	2993.93	0.743523	0.310524	2.39442	0.0166469	0.28038
gene5665	151.589	-1.2539	0.524064	-2.39264	0.0167278	0.281273
gene16478	1432.56	-0.784483	0.327992	-2.39177	0.0167673	0.281466
gene15624	438.264	-0.904101	0.37851	-2.38858	0.0169137	0.283452
gene9438	1376.55	0.887934	0.371955	2.38721	0.0169769	0.284039
gene9260	1105.58	-0.81032	0.339695	-2.38543	0.017059	0.284757
gene6106	49.7923	1.76346	0.739376	2.38506	0.0170764	0.284757
gene2442	219.508	-1.22758	0.515142	-2.38298	0.0171729	0.285605
gene11853	973.099	-0.901002	0.378136	-2.38275	0.0171839	0.285605
gene10239	687.569	-0.99199	0.416548	-2.38145	0.0172446	0.285873
gene485	4163.29	0.75484	0.317063	2.38073	0.0172785	0.285873
gene1875	2184.2	0.79984	0.335985	2.38058	0.0172852	0.285873
gene13904	4991.83	0.811187	0.340922	2.37939	0.0173412	0.286329
gene1522	17.2814	2.99498	1.25982	2.3773	0.0174397	0.287435
gene13217	7.66635	5.15381	2.16841	2.37676	0.0174653	0.287435
gene576	422.138	1.24814	0.526531	2.3705	0.017764	0.291874
gene5175	453.702	-0.895534	0.377903	-2.36974	0.0178004	0.291877
gene1492	17.3471	-3.54728	1.49729	-2.36913	0.0178298	0.291877
gene17988	858.798	-0.981192	0.414234	-2.36869	0.0178511	0.291877
gene7537	221.129	1.12712	0.476192	2.36695	0.0179354	0.292675
gene10358	2535.18	-0.738843	0.312212	-2.36648	0.017958	0.292675
gene3938	783.73	-0.886487	0.374717	-2.36575	0.0179934	0.292779
gene17889	412.854	0.940954	0.398003	2.36419	0.0180695	0.293542
gene17730	783.57	-0.80622	0.341208	-2.36284	0.0181356	0.294142
gene9988	1172.38	-0.773888	0.327708	-2.36152	0.0182002	0.294715
gene16135	2074.38	1.53154	0.648744	2.36077	0.0182371	0.294838
gene16520	878.716	-1.05991	0.449307	-2.35898	0.0183251	0.295787
gene15542	14.5945	3.84484	1.63131	2.35691	0.0184279	0.29697
gene12095	34.9361	2.14161	0.909074	2.35581	0.0184822	0.297368
gene573	40980.2	-0.696485	0.296182	-2.35154	0.0186957	0.300324
gene6478	149.275	-2.38492	1.01558	-2.34833	0.0188579	0.302447
gene12578	599.479	-0.844204	0.3596	-2.34762	0.0188938	0.302541
gene845	9929.79	-0.724745	0.308834	-2.34672	0.0189396	0.302793
gene14097	82.7977	1.69256	0.722674	2.34209	0.0191763	0.306092
gene15432	312.253	0.935207	0.399601	2.34035	0.0192657	0.306689
gene8174	2782.16	0.78124	0.333863	2.34	0.0192836	0.306689
gene4318	10.3324	3.87827	1.65767	2.33959	0.0193051	0.306689
gene6981	645.032	-0.940386	0.402167	-2.3383	0.0193718	0.307265
gene7653	2154.71	-0.754681	0.32294	-2.3369	0.0194441	0.307619
gene6103	254.877	-1.0406	0.445429	-2.33617	0.0194821	0.307619
gene15289	2280.21	0.733298	0.313898	2.3361	0.0194858	0.307619
gene12242	2036.78	-0.795963	0.341158	-2.33312	0.0196419	0.309599
gene13471	217.611	-1.02108	0.43821	-2.3301	0.0198007	0.311322
gene14938	2987.76	-0.722817	0.310239	-2.32987	0.0198131	0.311322
gene7998	798.516	0.791236	0.33981	2.32846	0.0198875	0.312004
gene1006	974.987	0.780493	0.335396	2.32708	0.0199609	0.312328
gene11639	17.6469	-3.1658	1.36052	-2.32691	0.0199701	0.312328
gene2380	193.003	1.3575	0.58418	2.32377	0.0201377	0.31446
gene3665	1466.23	0.746575	0.321554	2.32177	0.0202454	0.315653
gene16364	6746.42	0.699201	0.301385	2.31995	0.0203433	0.316689
gene8268	1774.3	-0.815052	0.35142	-2.31931	0.0203782	0.316743
gene13677	1682	-0.752996	0.324821	-2.31819	0.0204393	0.317202
gene14131	2396.48	0.908661	0.392272	2.31641	0.0205361	0.31806
gene45	3246.4	-0.71384	0.30822	-2.31601	0.0205577	0.31806
gene8802	1985.31	0.830959	0.359296	2.31274	0.0207367	0.320337
gene13606	9.09476	4.70373	2.03533	2.31104	0.0208309	0.321299
gene15298	1236.4	0.809145	0.350455	2.30884	0.0209523	0.321836
gene4720	7888.61	0.701135	0.303693	2.3087	0.0209603	0.321836
gene8066	11.0975	3.64332	1.5781	2.30868	0.0209615	0.321836
gene12008	1353.46	-0.815192	0.353645	-2.30512	0.0211601	0.323818
gene11329	283.75	-1.01337	0.439654	-2.30492	0.0211713	0.323818
gene1330	1315.53	0.744939	0.323235	2.30463	0.0211871	0.323818
gene13691	1320.57	-0.883942	0.383717	-2.30363	0.0212435	0.32413
gene3151	833.136	-0.778586	0.338056	-2.30312	0.0212718	0.32413
gene7062	144.965	1.25095	0.543322	2.3024	0.0213125	0.324259
gene12786	37300.3	0.688575	0.299197	2.30141	0.0213686	0.324622
gene1952	623.036	-0.883241	0.384031	-2.29992	0.0214526	0.325151
gene13623	19.4066	2.62798	1.14277	2.29965	0.021468	0.325151
gene6347	1192.97	-0.785476	0.341671	-2.29892	0.0215092	0.325286
gene15826	961.922	1.33402	0.580961	2.29623	0.0216627	0.326554
gene17338	137.681	-1.43113	0.623399	-2.29569	0.0216939	0.326554
gene9186	1876	0.757819	0.330228	2.29484	0.0217424	0.326554
gene13552	1742.12	0.726272	0.316493	2.29475	0.0217476	0.326554
gene16066	964.433	-0.768497	0.334913	-2.29462	0.0217552	0.326554
gene8227	14943.6	0.682589	0.297709	2.29281	0.0218591	0.327202
gene8523	1439.35	-0.869805	0.379376	-2.29272	0.021864	0.327202
gene7630	615.544	0.864683	0.377305	2.29174	0.0219207	0.327202
gene8313	414.128	0.864817	0.377384	2.29161	0.0219283	0.327202
gene6004	6.2602	-5.8583	2.56462	-2.28427	0.0223554	0.332663
gene15365	176.208	1.14652	0.501936	2.28419	0.0223603	0.332663
gene7430	5.79755	6.01687	2.63768	2.28112	0.0225412	0.334244
gene9886	1275.9	-0.738184	0.323729	-2.28025	0.0225928	0.334244
gene12506	904.289	-0.788049	0.345624	-2.28007	0.0226033	0.334244
gene13978	1287.18	-0.812877	0.356577	-2.27967	0.0226274	0.334244
gene13225	2870.48	-0.715952	0.314071	-2.27958	0.0226325	0.334244
gene15341	361.754	0.898688	0.394767	2.2765	0.0228159	0.336459
gene15610	2951.15	0.70052	0.30802	2.27427	0.02295	0.337942
gene4394	10627.3	0.779211	0.342872	2.2726	0.0230503	0.338923
gene14508	156.764	1.28518	0.565686	2.27189	0.023093	0.339057
gene6410	606.527	-0.824917	0.363331	-2.27043	0.0231817	0.339863
gene200	47262.4	-0.865768	0.381671	-2.26836	0.0233072	0.340699
gene5379	171.392	1.07274	0.472967	2.26811	0.0233226	0.340699
gene4056	7675.67	-0.703483	0.310202	-2.26782	0.0233402	0.340699
gene14933	47.3387	-2.83292	1.24969	-2.26689	0.0233971	0.341035
gene14724	400.812	-0.875551	0.386637	-2.26453	0.0235416	0.342637
gene14841	782.309	-0.783976	0.346374	-2.26338	0.0236124	0.342637
gene16313	53.2161	1.65456	0.731096	2.26312	0.0236285	0.342637
gene4170	891.911	0.759787	0.335761	2.26288	0.023643	0.342637
gene11674	8348.54	-0.773226	0.342051	-2.26056	0.0237865	0.344221
gene3111	3824.34	-0.778406	0.345751	-2.25135	0.0243634	0.351802
gene5114	282.673	0.928748	0.412578	2.25108	0.0243803	0.351802
gene922	26963.3	0.757153	0.337014	2.24666	0.024662	0.35503
gene9127	205.222	-1.03678	0.461519	-2.24646	0.0246745	0.35503
gene9543	43793.2	0.695159	0.309976	2.24262	0.0249215	0.358073
gene15733	1715.12	-1.07307	0.47863	-2.24197	0.0249636	0.358168
gene15771	588.861	-0.814109	0.36341	-2.24019	0.0250783	0.359302
gene7573	33809.4	-0.669484	0.298966	-2.23933	0.0251346	0.359596
gene14234	474.473	0.896534	0.400605	2.23795	0.0252245	0.359688
gene1339	236.234	-0.962765	0.43028	-2.23753	0.0252518	0.359688
gene675	115.442	-1.2223	0.546334	-2.23728	0.0252679	0.359688
gene2539	43380	0.717249	0.320758	2.23611	0.0253448	0.359688
gene13869	408.177	-0.861178	0.385142	-2.236	0.0253517	0.359688
gene6599	128.439	-2.01134	0.899545	-2.23595	0.0253553	0.359688
gene12872	21.4503	2.40871	1.07755	2.23535	0.0253945	0.359738
gene7711	539.809	0.80381	0.359881	2.23354	0.0255132	0.360457
gene7387	568.189	0.8494	0.380302	2.23349	0.0255169	0.360457
gene450	4991.73	-0.693464	0.310627	-2.23247	0.0255842	0.360903
gene12401	728.965	-1.05584	0.473473	-2.23	0.0257476	0.361825
gene13045	363.934	0.861951	0.386542	2.2299	0.0257538	0.361825
gene5387	537.4	-0.906343	0.406658	-2.22876	0.0258299	0.361825
gene3400	12.4054	3.81697	1.71275	2.22856	0.0258429	0.361825
gene5589	542.383	-0.80858	0.363062	-2.22711	0.0259399	0.361825
gene13529	906.082	-0.748822	0.336266	-2.22687	0.025956	0.361825
gene2510	95.7923	9.68923	4.35162	2.22658	0.0259753	0.361825
gene5430	212.239	1.00712	0.452396	2.22618	0.026002	0.361825
gene9676	45.0734	2.04764	0.919894	2.22596	0.026017	0.361825
gene2267	5.52277	5.96376	2.68065	2.22474	0.0260984	0.361825
gene1131	564.005	-0.795483	0.357585	-2.2246	0.0261083	0.361825
gene8680	79.4968	1.36914	0.615458	2.22459	0.0261087	0.361825
gene16377	16304.9	-0.676681	0.304198	-2.22447	0.0261167	0.361825
gene5270	254.015	-0.964812	0.434212	-2.22198	0.0262845	0.363192
gene14460	23512.1	0.664746	0.299208	2.22168	0.0263047	0.363192
gene5920	1176.12	-0.729323	0.328316	-2.22141	0.0263235	0.363192
gene17785	9584.68	0.825252	0.371667	2.22041	0.0263913	0.363629
gene6092	998.891	-0.776106	0.350277	-2.21569	0.0267128	0.367556
gene3993	2676.56	-0.747007	0.337249	-2.215	0.02676	0.367704
gene10973	7.20744	4.8762	2.20401	2.21242	0.0269375	0.369638
gene4457	3953.52	-0.757209	0.34269	-2.20961	0.0271325	0.371808
gene8312	8126.06	-0.662458	0.299931	-2.2087	0.0271953	0.372161
gene11716	2637.1	-0.689055	0.312181	-2.20723	0.0272979	0.373054
gene1377	197.159	0.998656	0.452555	2.20671	0.0273346	0.373054
gene4705	3295.71	-0.682703	0.310023	-2.2021	0.0276582	0.376153
gene12082	53.4043	1.6097	0.73104	2.20194	0.0276698	0.376153
gene8205	2871.08	0.678689	0.308267	2.20163	0.0276917	0.376153
gene11827	5243.37	0.699453	0.317738	2.20135	0.027711	0.376153
gene68	1278.69	0.787458	0.357813	2.20075	0.0277537	0.376225
gene15100	49.125	1.64177	0.746289	2.19992	0.0278129	0.376521
gene8557	414.937	0.872512	0.396762	2.19908	0.0278721	0.376816
gene2648	61.6226	1.54086	0.70091	2.19837	0.0279226	0.376993
gene7800	467.324	-0.812357	0.369712	-2.19727	0.0280012	0.37726
gene79	9029.01	-0.666337	0.303423	-2.19607	0.0280871	0.37726
gene934	6.60388	5.66572	2.58047	2.19562	0.0281194	0.37726
gene17660	629.701	-0.937539	0.427071	-2.19527	0.0281439	0.37726
gene8882	695.346	-0.763023	0.347634	-2.1949	0.0281707	0.37726
gene5878	212.252	-1.01037	0.460334	-2.19486	0.0281734	0.37726
gene13553	5.257	5.97497	2.7228	2.19442	0.0282049	0.37726
gene15031	251.793	1.03216	0.470467	2.19391	0.0282421	0.37726
gene18907	8.98055	-4.34944	1.98339	-2.19293	0.0283127	0.377525
gene12189	1601.54	-0.697338	0.318076	-2.19236	0.0283532	0.377525
gene9185	964.419	-0.740975	0.338066	-2.19181	0.0283935	0.377525
gene10747	533.534	-0.796466	0.363456	-2.19137	0.0284252	0.377525
gene6846	2426.27	-0.683012	0.31173	-2.19103	0.0284493	0.377525
gene17383	391.659	-0.853767	0.390102	-2.18857	0.0286279	0.378645
gene15738	1264.8	-0.724558	0.331141	-2.18807	0.0286648	0.378645
gene17101	8466.42	-0.701285	0.320519	-2.18797	0.0286717	0.378645
gene6986	7442.49	-0.657277	0.300428	-2.1878	0.0286841	0.378645
gene8594	741.767	0.754987	0.345214	2.18701	0.0287416	0.378907
gene7395	869.119	0.740118	0.338664	2.18541	0.028859	0.379383
gene13386	36354.4	0.657024	0.300656	2.1853	0.0288667	0.379383
gene14154	733.273	-0.765679	0.350529	-2.18435	0.0289363	0.379383
gene10322	337.694	0.892792	0.408771	2.18409	0.0289559	0.379383
gene10874	5.65231	-5.79006	2.65119	-2.18395	0.028966	0.379383
gene9	81.1017	1.34682	0.617004	2.18284	0.0290475	0.379956
gene11809	571.266	-0.792705	0.363362	-2.18159	0.0291401	0.380673
gene12380	329.908	0.877662	0.402697	2.17946	0.0292977	0.38212
gene12568	532.625	-0.78991	0.3625	-2.17907	0.0293267	0.38212
gene4513	5297.26	-0.658387	0.302279	-2.17807	0.0294005	0.382587
gene6699	526.915	-0.808692	0.371468	-2.17702	0.0294792	0.383115
gene820	28596.5	0.666891	0.306453	2.17616	0.0295432	0.383453
gene11343	11.6835	3.2331	1.48613	2.17552	0.0295911	0.38358
gene10854	793.107	0.853859	0.39273	2.17416	0.0296928	0.384
gene11678	92.4188	1.45953	0.671334	2.17407	0.0296998	0.384
gene3364	5693.41	-0.660766	0.304089	-2.17294	0.0297849	0.384253
gene9119	190.164	1.04519	0.481036	2.1728	0.0297957	0.384253
gene15657	800.624	0.756222	0.348445	2.17028	0.0299858	0.386211
gene8698	1055.62	-0.723434	0.333573	-2.16874	0.0301023	0.387217
gene4208	518.618	-0.822749	0.379493	-2.16802	0.030157	0.387425
gene14481	603.994	-0.791294	0.36515	-2.16704	0.0302321	0.3876
gene3012	1910.68	-0.835086	0.385527	-2.16609	0.0303043	0.3876
gene4808	5.24798	5.9068	2.72729	2.16581	0.0303254	0.3876
gene6572	3369.11	1.06675	0.492549	2.16577	0.0303286	0.3876
gene728	76.4036	1.51409	0.699246	2.16532	0.030363	0.3876
gene8073	154.071	1.08711	0.502383	2.16391	0.0304716	0.3879
gene6313	575.526	-0.774676	0.358025	-2.16375	0.0304835	0.3879
gene11887	123.329	1.15924	0.535817	2.16351	0.030502	0.3879
gene14750	35727.7	0.664852	0.307377	2.16298	0.0305426	0.387925
gene3963	88.4107	-1.49405	0.690949	-2.16231	0.0305942	0.387933
gene5627	334.708	1.03058	0.47673	2.16177	0.0306358	0.387933
gene13399	226.545	-0.938771	0.434322	-2.16147	0.0306594	0.387933
gene9349	102.112	1.26169	0.58398	2.1605	0.0307341	0.387933
gene17306	303.341	-1.18851	0.550116	-2.16048	0.0307357	0.387933
gene6698	972.569	-0.747753	0.346581	-2.15752	0.0309655	0.389851
gene7139	46.4653	1.97301	0.91472	2.15695	0.0310095	0.389851
gene16660	91.4648	-1.28531	0.595921	-2.15685	0.0310174	0.389851
gene4054	2038.01	0.850441	0.394357	2.15653	0.0310426	0.389851
gene13931	50.843	-1.62501	0.753783	-2.15581	0.0310984	0.390067
gene4298	387.958	-0.846912	0.393183	-2.15399	0.0312411	0.391368
gene4112	1549.48	0.840279	0.390285	2.15299	0.0313198	0.391427
gene16161	799.566	-0.804998	0.373907	-2.15294	0.0313235	0.391427
gene15590	2080.9	-0.704494	0.327472	-2.15131	0.0314519	0.392509
gene14302	42.8641	1.68346	0.78275	2.1507	0.0315001	0.392509
gene11398	1348.82	-0.708001	0.329248	-2.15036	0.031527	0.392509
gene3565	682.233	0.76597	0.356334	2.14958	0.0315882	0.392786
gene11476	735.887	-0.784251	0.365073	-2.1482	0.0316978	0.393663
gene16599	733.614	-0.984061	0.458388	-2.14679	0.0318102	0.394571
gene11196	794.42	-0.765352	0.356893	-2.14449	0.031994	0.396363
gene2829	3414.75	-0.656121	0.306255	-2.1424	0.032161	0.397652
gene13469	320.004	-0.85924	0.401101	-2.14221	0.0321769	0.397652
gene1539	1356.59	0.692733	0.323553	2.14102	0.0322728	0.398347
gene12259	799.198	-0.73665	0.344374	-2.1391	0.0324274	0.399766
gene12770	1082.35	-0.721888	0.337677	-2.13781	0.0325323	0.400568
gene18690	65.0945	-1.43984	0.673801	-2.1369	0.0326064	0.400663
gene11752	1017.01	0.83939	0.392838	2.13674	0.0326195	0.400663
gene13394	21.7272	2.28242	1.06906	2.13498	0.0327627	0.401932
gene3649	1569.73	0.750641	0.351725	2.13417	0.032829	0.402113
gene9462	627.061	-0.748686	0.350866	-2.13382	0.0328573	0.402113
gene10478	5298.19	0.682163	0.319832	2.13288	0.0329343	0.402299
gene14184	499.122	0.84479	0.396138	2.13257	0.0329603	0.402299
gene16534	316.612	-0.858888	0.402822	-2.13218	0.0329923	0.402299
gene15369	23.3689	2.22533	1.04496	2.12958	0.0332063	0.404235
gene1354	29753.9	0.639015	0.300109	2.12928	0.0332314	0.404235
gene17398	1533.55	-0.819569	0.385233	-2.12746	0.0333816	0.404665
gene2848	75.1947	-1.43139	0.672933	-2.1271	0.0334121	0.404665
gene1439	878.635	-0.727435	0.341999	-2.12701	0.0334195	0.404665
gene11596	1628.93	-0.678927	0.319269	-2.1265	0.0334614	0.404665
gene17299	2058.6	-0.695637	0.32718	-2.12616	0.0334898	0.404665
gene5838	1171.37	0.792275	0.37267	2.12595	0.0335078	0.404665
gene1578	1417.97	-0.771092	0.36294	-2.12457	0.0336223	0.405561
gene11059	662.641	-0.740119	0.348598	-2.12313	0.0337427	0.405662
gene11093	1437.59	-0.685432	0.322843	-2.12311	0.0337445	0.405662
gene17408	11.111	-3.86617	1.82106	-2.12303	0.0337514	0.405662
gene4261	1025.47	-0.701015	0.330416	-2.12161	0.0338704	0.405941
gene9357	553.659	-0.83562	0.393915	-2.12132	0.0338949	0.405941
gene468	46568.9	0.627751	0.295926	2.12131	0.0338956	0.405941
gene13230	1601.73	-0.676386	0.318968	-2.12054	0.0339603	0.406147
gene12703	1368.19	-0.683679	0.322563	-2.11952	0.0340463	0.406147
gene11605	4.9777	5.88322	2.77584	2.11944	0.0340535	0.406147
gene14723	7132.3	-0.655883	0.309497	-2.11919	0.0340741	0.406147
gene17389	2366.84	-0.831471	0.392515	-2.11832	0.0341483	0.406551
gene7221	28.4293	-2.13608	1.00867	-2.11772	0.0341991	0.406552
gene7092	436.128	-0.797799	0.376789	-2.11736	0.0342292	0.406552
gene15643	24.1138	2.14941	1.01579	2.116	0.0343448	0.407445
gene16618	795.069	1.07611	0.508756	2.11518	0.0344146	0.407628
gene6305	953.405	-0.856393	0.404939	-2.11487	0.0344412	0.407628
gene14737	2269.4	0.700848	0.331466	2.11439	0.0344819	0.407631
gene10524	2470.4	0.665404	0.314912	2.11298	0.0346023	0.408114
gene4638	368.517	0.929425	0.439895	2.11283	0.0346151	0.408114
gene7448	27.7385	-2.89548	1.37117	-2.11168	0.0347137	0.408114
gene4345	7.14883	4.87786	2.31001	2.11162	0.034719	0.408114
gene10540	4858.05	0.736741	0.348911	2.11155	0.0347253	0.408114
gene399	877.86	0.715199	0.339062	2.10935	0.0349144	0.409481
gene15901	6.05431	5.588	2.64928	2.10925	0.034923	0.409481
gene3876	1192.96	-0.715369	0.339264	-2.10859	0.0349802	0.409675
gene12151	12290.3	-0.653859	0.310214	-2.10777	0.0350511	0.409938
gene14257	680.973	1.15118	0.546261	2.10739	0.0350841	0.409938
gene481	94.4232	1.27794	0.606858	2.10584	0.0352186	0.410513
gene781	313.228	1.17106	0.556148	2.10566	0.0352336	0.410513
gene7565	1832.25	-0.667922	0.317241	-2.10541	0.035256	0.410513
gene12509	1674.92	-0.673478	0.319951	-2.10494	0.0352963	0.410513
gene16221	2017.13	-0.715919	0.340233	-2.1042	0.0353609	0.41079
gene12161	343.487	-0.834424	0.396876	-2.10248	0.0355113	0.41202
gene2060	49.1117	-1.95223	0.928727	-2.10205	0.0355486	0.41202
gene13684	5.50924	5.68384	2.70619	2.10031	0.0357012	0.41271
gene46	215.647	-1.03582	0.493269	-2.0999	0.0357375	0.41271
gene7485	18.3382	-2.71912	1.29488	-2.09989	0.0357382	0.41271
gene14242	1030.69	3.22596	1.53672	2.09926	0.0357942	0.41271
gene555	7.08523	4.59104	2.18721	2.09904	0.035813	0.41271
gene4279	4812.98	-0.659467	0.314505	-2.09684	0.0360079	0.414138
gene7702	3542.48	0.648217	0.309202	2.09642	0.0360451	0.414138
gene6627	19961.1	0.648116	0.309179	2.09625	0.0360602	0.414138
gene8072	2014.08	0.710661	0.339191	2.09516	0.0361565	0.41477
gene11851	1007.12	0.754028	0.360463	2.09183	0.0364536	0.417703
gene7034	152.5	1.02554	0.490499	2.0908	0.0365457	0.418038
gene13835	4045.9	0.716084	0.342551	2.09045	0.0365778	0.418038
gene5002	53.1452	1.57034	0.751412	2.08985	0.036631	0.418038
gene5802	57913	0.634456	0.303697	2.08911	0.0366978	0.418038
gene2991	72.4545	1.44773	0.693003	2.08907	0.0367015	0.418038
gene11014	1459.69	-0.67077	0.321189	-2.08839	0.0367624	0.418038
gene12426	48.5329	-2.04582	0.97967	-2.08827	0.0367734	0.418038
gene2042	3595.08	-0.669128	0.320804	-2.08579	0.0369979	0.420116
gene14181	280.479	0.890584	0.427512	2.08318	0.0372349	0.421901
gene2865	570.338	0.832693	0.399833	2.0826	0.0372876	0.421901
gene3315	149.985	1.08046	0.518835	2.08247	0.0373	0.421901
gene16665	141.4	1.06561	0.511767	2.08222	0.0373226	0.421901
gene4146	715.653	-0.809412	0.388983	-2.08084	0.0374486	0.42285
gene4209	2173.41	-0.665488	0.320015	-2.07955	0.0375668	0.423709
gene13846	557.142	0.773153	0.372072	2.07797	0.0377123	0.424875
gene6068	25941.7	0.622752	0.300088	2.07523	0.0379651	0.427245
gene15238	2432.13	-0.745272	0.359474	-2.07323	0.0381506	0.428446
gene15148	16511.3	-0.663709	0.320143	-2.07317	0.0381569	0.428446
gene14435	722.723	-0.759346	0.366402	-2.07244	0.0382242	0.428724
gene305	1658.03	-0.733834	0.354205	-2.07178	0.038286	0.42894
gene8013	1117.78	-0.701318	0.339197	-2.06758	0.0386792	0.432502
gene5534	342.844	-1.10581	0.534863	-2.06747	0.0386898	0.432502
gene17017	349.617	-0.817187	0.395405	-2.06671	0.0387616	0.432726
gene6140	1906.9	-0.650107	0.314655	-2.06609	0.0388197	0.432726
gene11638	133.248	1.1167	0.540544	2.06589	0.0388388	0.432726
gene15924	284.825	0.854866	0.414042	2.06468	0.038953	0.433519
gene1138	635.457	0.813553	0.394472	2.06239	0.0391709	0.434434
gene10556	112.66	1.11733	0.541775	2.06236	0.0391736	0.434434
gene8533	6.31046	4.85549	2.35508	2.06171	0.0392357	0.434434
gene9972	71.2646	1.32585	0.643162	2.06146	0.039259	0.434434
gene15173	508.458	-0.784387	0.380601	-2.06092	0.0393108	0.434434
gene1894	293.897	1.24735	0.605241	2.06091	0.0393113	0.434434
gene15719	955.844	-0.753761	0.365789	-2.06064	0.0393371	0.434434
gene3216	909.955	0.689446	0.33492	2.05854	0.0395382	0.436176
gene7173	759.695	-0.819359	0.398281	-2.05724	0.0396635	0.43708
gene10468	288.698	0.835774	0.40644	2.05633	0.0397507	0.437562
gene16528	611.733	-0.764325	0.372065	-2.05428	0.0399486	0.438929
gene9131	2393.07	0.638801	0.310982	2.05414	0.0399621	0.438929
gene17137	444.555	0.767676	0.373851	2.05343	0.0400307	0.439204
gene17388	2301.54	0.638923	0.311304	2.05241	0.04013	0.439395
gene11637	875.171	-0.714792	0.348279	-2.05235	0.0401354	0.439395
gene152	702.78	-0.762434	0.371652	-2.05147	0.0402208	0.439465
gene5256	1107.04	-0.703771	0.343101	-2.05121	0.0402466	0.439465
gene11003	8.77951	4.46258	2.17599	2.05083	0.0402839	0.439465
gene4825	2431.35	-0.741089	0.36142	-2.05049	0.0403163	0.439465
gene7801	420.118	0.814406	0.397442	2.04912	0.0404506	0.440453
gene3269	679.136	-0.798616	0.390838	-2.04334	0.0410188	0.445217
gene9539	809.173	-0.692953	0.33914	-2.04327	0.0410261	0.445217
gene316	1031.67	0.770782	0.37728	2.043	0.0410527	0.445217
gene8059	222.258	0.888269	0.434882	2.04255	0.0410968	0.445217
gene7816	259.737	0.850463	0.416398	2.04243	0.0411092	0.445217
gene2120	110.998	1.14993	0.563383	2.04111	0.0412396	0.446001
gene13713	3071.51	0.66324	0.324989	2.04081	0.0412701	0.446001
gene821	2813.64	0.641015	0.314235	2.03992	0.0413583	0.44614
gene16468	22.6759	2.23957	1.09794	2.03979	0.0413716	0.44614
gene7268	825.73	-0.690722	0.338957	-2.03779	0.0415712	0.447813
gene9842	509.953	0.745865	0.366248	2.0365	0.0417001	0.448721
gene10652	397.033	0.877124	0.430961	2.03527	0.0418234	0.449568
gene2064	204.295	-0.922675	0.453457	-2.03476	0.0418753	0.449646
gene13853	11671	0.748443	0.367975	2.03395	0.0419567	0.450041
gene7723	602.847	0.80141	0.394372	2.03212	0.0421417	0.451081
gene6317	2862.51	-0.631258	0.310643	-2.0321	0.0421433	0.451081
gene6703	12.7734	2.859	1.4077	2.03097	0.0422576	0.451825
gene15612	90.4048	-1.20943	0.595642	-2.03046	0.0423096	0.451901
gene7640	304.421	-0.843817	0.415675	-2.02999	0.0423573	0.451931
gene16678	261.678	0.858909	0.423299	2.02909	0.0424495	0.452273
gene5633	1504.8	-0.649387	0.320085	-2.02879	0.0424792	0.452273
gene6319	541.991	-0.852672	0.420633	-2.02712	0.0426503	0.453616
gene4648	1263.95	-0.670129	0.330792	-2.02583	0.042782	0.454506
gene9080	366.339	-0.810286	0.400058	-2.02542	0.0428243	0.454506
gene16646	1722.71	-0.657975	0.324975	-2.02469	0.0428989	0.454819
gene4004	509.255	1.25557	0.620381	2.02387	0.0429838	0.45524
gene5285	219.938	-0.886871	0.438425	-2.02286	0.043088	0.455864
gene5761	8753.03	-0.723499	0.357892	-2.02156	0.0432222	0.456124
gene14368	172.36	-0.959672	0.47477	-2.02134	0.0432445	0.456124
gene17153	175.857	1.3604	0.673051	2.02125	0.0432537	0.456124
gene10845	955.026	-0.672495	0.332789	-2.02078	0.0433022	0.456124
gene19558	18.1788	-2.46214	1.21862	-2.02043	0.043339	0.456124
gene16168	114349	0.741087	0.367071	2.01892	0.0434957	0.456254
gene8172	7257.78	0.622192	0.308221	2.01866	0.0435231	0.456254
gene7431	302.641	0.910425	0.451007	2.01865	0.0435236	0.456254
gene13537	87.9104	1.40145	0.694338	2.0184	0.0435494	0.456254
gene6287	2138.48	-0.64946	0.321881	-2.0177	0.0436223	0.456254
gene11965	501.128	0.74712	0.370284	2.01769	0.0436231	0.456254
gene4953	370.091	0.876151	0.434454	2.01667	0.0437298	0.456894
gene3598	5.50473	5.50168	2.7294	2.01571	0.0438304	0.457472
gene2580	751.727	-0.708612	0.351661	-2.01504	0.0439005	0.457729
gene7770	3013.48	0.627528	0.311638	2.01365	0.0440467	0.458778
gene3573	185.814	0.949469	0.471792	2.01247	0.0441701	0.459218
gene55	37303.8	0.609603	0.302927	2.01238	0.0441802	0.459218
gene14846	2390.56	0.627376	0.311943	2.01119	0.0443058	0.46005
gene15169	2434.58	-0.624863	0.310762	-2.01074	0.0443527	0.460063
gene7984	2843.89	0.659439	0.328492	2.00747	0.0446997	0.462504
gene18079	114.857	1.14923	0.572592	2.00707	0.0447425	0.462504
gene677	1357.13	-0.767575	0.382506	-2.0067	0.0447814	0.462504
gene5366	2306.72	0.629541	0.313814	2.00609	0.0448462	0.462504
gene5239	927.318	-0.685089	0.341508	-2.00607	0.044849	0.462504
gene11783	9.05359	3.48369	1.7367	2.00593	0.0448636	0.462504
gene5202	7612.12	-0.649736	0.324311	-2.00343	0.0451308	0.464783
gene14264	1806.81	-0.644179	0.321727	-2.00225	0.0452575	0.465611
gene15598	25384.9	0.619406	0.309581	2.00078	0.0454156	0.466313
gene1491	295.175	0.936327	0.468052	2.00048	0.0454488	0.466313
gene686	51.1523	1.46894	0.73435	2.00033	0.0454646	0.466313
gene1821	29549.6	0.650138	0.325451	1.99766	0.045754	0.468804
gene4735	211.766	-0.895752	0.44879	-1.99592	0.0459421	0.470253
gene10783	51.1568	1.56432	0.784398	1.99429	0.0461201	0.471596
gene3721	235.343	-0.860512	0.431677	-1.99341	0.0462161	0.472098
gene1567	9.95779	3.30289	1.65795	1.99215	0.0463543	0.472752
gene11191	845.322	-0.746367	0.37472	-1.9918	0.0463934	0.472752
gene11786	16.1134	-3.19237	1.60296	-1.99155	0.0464209	0.472752
gene10474	3003.78	-0.679581	0.341404	-1.99055	0.0465304	0.473053
gene17797	240.52	-0.871496	0.437845	-1.99042	0.0465444	0.473053
gene5829	8.80406	3.81959	1.92029	1.98907	0.046693	0.473917
gene1614	1487.6	-0.639075	0.321445	-1.98814	0.0467967	0.473917
gene10212	2624.99	-0.616774	0.310251	-1.98799	0.0468132	0.473917
gene17903	68.7398	1.35093	0.679756	1.98737	0.0468813	0.473917
gene15329	391.624	0.795231	0.400149	1.98734	0.046885	0.473917
gene608	3796.91	-0.926667	0.466416	-1.98678	0.0469465	0.473917
gene4205	656.884	0.731278	0.368092	1.98667	0.0469588	0.473917
gene12384	1453.88	0.84697	0.426523	1.98575	0.0470605	0.474447
gene7055	1700.43	-0.657538	0.331195	-1.98535	0.0471055	0.474447
gene16311	29362.7	-0.588286	0.296489	-1.98418	0.0472362	0.475288
gene1686	973.246	-0.761401	0.384412	-1.98069	0.0476259	0.477744
gene12847	21595.8	0.597976	0.301958	1.98033	0.0476669	0.477744
gene10946	6.45533	-5.15133	2.60137	-1.98024	0.0476766	0.477744
gene1486	10.5438	-3.69984	1.8684	-1.98021	0.0476794	0.477744
gene6120	400.041	-0.763027	0.385429	-1.97968	0.047739	0.477744
gene1538	1198.58	0.669384	0.338215	1.97916	0.0477975	0.477744
gene11010	3177.69	0.611399	0.308992	1.97869	0.047851	0.477744
gene404	396.401	-0.753593	0.380892	-1.97849	0.0478731	0.477744
gene5744	2307.75	-0.615591	0.311189	-1.97819	0.0479072	0.477744
gene3530	44.8832	-1.52671	0.772055	-1.97746	0.0479892	0.477822
gene13396	492.818	-0.75621	0.38245	-1.97728	0.04801	0.477822
gene1088	1020.18	-0.664387	0.336163	-1.97638	0.0481116	0.478065
gene17429	2914.67	-0.945108	0.478239	-1.97623	0.0481293	0.478065
gene10150	264.279	-1.06077	0.536888	-1.97578	0.0481795	0.478092
gene17353	224.477	-0.896303	0.453755	-1.9753	0.0482338	0.478161
gene13188	288.47	-0.80977	0.410157	-1.97429	0.0483486	0.478387
gene628	1211.62	-0.654143	0.331335	-1.97426	0.0483517	0.478387
gene10279	1891.06	-0.660114	0.334621	-1.97272	0.0485274	0.479651
gene7082	24.9752	2.06458	1.04717	1.97157	0.0486588	0.479651
gene2907	4055.43	-0.634963	0.32206	-1.97157	0.0486592	0.479651
gene3884	4457.53	1.0319	0.523512	1.97112	0.0487104	0.479651
gene8406	12504.5	-0.61263	0.310813	-1.97106	0.0487175	0.479651
gene14458	766.254	-0.699336	0.354902	-1.9705	0.0487808	0.479805
gene1145	7.06659	4.36221	2.21595	1.96855	0.0490042	0.481532
gene15096	86.3682	1.16088	0.590367	1.96638	0.0492553	0.482517
gene10620	190.81	1.01363	0.51561	1.96589	0.0493108	0.482517
gene8414	309.597	-0.793614	0.403747	-1.96562	0.0493422	0.482517
gene17470	375.035	-0.790804	0.40232	-1.96561	0.0493434	0.482517
gene4817	71.3737	1.65297	0.840947	1.96561	0.0493439	0.482517
gene8340	6088.82	0.628528	0.31989	1.96482	0.0494348	0.482936
gene9155	8763.71	-0.603281	0.307158	-1.96407	0.0495216	0.483181
gene11904	538.178	-0.727785	0.370671	-1.96342	0.049597	0.483181
gene11941	89.9304	-1.2924	0.658256	-1.96336	0.0496038	0.483181
gene18008	1197.34	1.35241	0.689312	1.96197	0.0497659	0.483911
gene4357	1078.2	-0.654641	0.333678	-1.96189	0.0497748	0.483911
gene18755	7.67189	-4.04743	2.0636	-1.96135	0.0498387	0.484065
gene1956	574.471	-0.70838	0.361459	-1.95978	0.0500217	0.485374
gene2231	824.512	0.727746	0.371467	1.95911	0.0500998	0.485658
gene9496	67.6638	-1.2785	0.652907	-1.95817	0.0502103	0.485658
gene2936	2382.68	-0.638986	0.326338	-1.95805	0.0502242	0.485658
gene8119	1177.75	0.676511	0.345532	1.95788	0.0502438	0.485658
gene1289	123.927	1.10276	0.563917	1.95553	0.05052	0.487468
gene8348	120.703	1.02347	0.52339	1.95547	0.0505278	0.487468
gene8891	29254.5	0.602632	0.308329	1.95451	0.0506409	0.488091
gene1789	4368.34	0.675757	0.345857	1.95386	0.0507175	0.488362
gene11330	408.126	-0.753142	0.385945	-1.95142	0.051007	0.490412
gene14549	11204.9	-0.605389	0.310263	-1.95121	0.0510318	0.490412
gene15712	2528.32	-0.654753	0.335686	-1.95049	0.0511177	0.490412
gene12562	19.6427	2.16252	1.10874	1.95043	0.0511252	0.490412
gene12849	2533.59	-0.621423	0.31869	-1.94993	0.0511841	0.49051
gene12528	143.078	0.973655	0.49953	1.94914	0.0512786	0.490949
gene12119	5.45905	4.68795	2.40706	1.94758	0.0514647	0.492263
gene9780	111.8	-1.08331	0.556361	-1.94713	0.0515189	0.492313
gene13696	552.267	-0.696284	0.3577	-1.94656	0.0515878	0.492504
gene11893	46358.7	0.579921	0.29813	1.94519	0.0517519	0.492509
gene9803	1343.65	0.638906	0.328495	1.94495	0.0517813	0.492509
gene13605	205.445	-0.950273	0.488635	-1.94475	0.0518051	0.492509
gene16252	1659.4	-0.660008	0.339466	-1.94425	0.0518649	0.492509
gene16076	1371.55	-0.670245	0.344785	-1.94395	0.0519013	0.492509
gene4925	733.408	-0.727112	0.374109	-1.94358	0.0519455	0.492509
gene2221	1372.89	0.633148	0.325784	1.94346	0.0519608	0.492509
gene2196	27.6623	-2.09963	1.08064	-1.94295	0.0520226	0.492509
gene9261	1282.96	-0.664347	0.342031	-1.94236	0.0520936	0.492509
gene15221	26.0814	2.03913	1.05003	1.94198	0.0521397	0.492509
gene1046	1191.73	-0.690395	0.355571	-1.94165	0.0521793	0.492509
gene1649	475.858	0.719651	0.370725	1.9412	0.0522341	0.492509
gene1084	95.0972	-1.35431	0.697816	-1.94078	0.0522854	0.492509
gene11718	1332.06	0.643935	0.331851	1.94043	0.0523271	0.492509
gene1197	657.614	-0.684761	0.352905	-1.94035	0.0523368	0.492509
gene11553	221.776	0.863522	0.445238	1.93946	0.0524455	0.492509
gene12376	78732.7	0.58595	0.302164	1.93918	0.0524798	0.492509
gene7674	42.8457	1.52743	0.787774	1.93892	0.0525109	0.492509
gene5955	854.682	-0.654747	0.337758	-1.93851	0.0525613	0.492509
gene6633	10006.2	-0.70859	0.365542	-1.93847	0.0525662	0.492509
gene5612	4093.56	-0.589954	0.304606	-1.93678	0.0527724	0.493981
gene9116	1130.72	0.638169	0.329791	1.93507	0.0529821	0.495186
gene10654	3245.86	-0.606475	0.313436	-1.93493	0.0529994	0.495186
gene1066	3775.86	0.606678	0.313704	1.93392	0.0531235	0.495457
gene16341	8468.25	-0.591151	0.30568	-1.93389	0.0531268	0.495457
gene1182	418.27	-0.738664	0.382167	-1.93283	0.0532569	0.495782
gene5429	527.083	-0.700843	0.362684	-1.93238	0.0533128	0.495782
gene10528	571.44	0.816335	0.422457	1.93235	0.0533161	0.495782
gene8039	4199.11	0.597989	0.309517	1.93201	0.0533586	0.495782
gene12777	1862.48	-0.610745	0.316204	-1.93149	0.0534225	0.495919
gene3594	621.092	-0.96394	0.499381	-1.93027	0.0535735	0.496514
gene19018	25.8916	-1.96745	1.01931	-1.93017	0.0535864	0.496514
gene12392	42.8372	-1.52411	0.789787	-1.92978	0.0536345	0.496514
gene2691	124.38	1.00093	0.518902	1.92894	0.0537379	0.497014
gene4739	592.592	0.745059	0.386488	1.92777	0.0538837	0.497905
gene7595	967.309	-0.650292	0.337408	-1.92732	0.0539401	0.497969
gene323	3981.37	-0.591346	0.307052	-1.92588	0.0541194	0.499167
gene4841	488.03	0.709532	0.368809	1.92385	0.054374	0.500889
gene12859	495.849	-0.700501	0.364222	-1.92328	0.0544449	0.500889
gene14152	1752.58	-0.608154	0.31622	-1.9232	0.0544553	0.500889
gene11898	1770.46	-0.799534	0.416124	-1.92138	0.0546833	0.501906
gene4344	4.41461	5.58197	2.90557	1.92113	0.0547153	0.501906
gene4430	4.41461	5.58197	2.90557	1.92113	0.0547153	0.501906
gene16702	520.337	-0.762175	0.397038	-1.91965	0.054902	0.50316
gene15215	256.018	0.872792	0.454783	1.91914	0.0549669	0.503297
gene17849	22.8852	3.11615	1.62493	1.91771	0.0551473	0.503366
gene1946	448.738	-0.729692	0.38062	-1.91711	0.0552236	0.503366
gene9823	2350.67	-0.607721	0.317021	-1.91698	0.0552411	0.503366
gene17362	3530.27	0.632222	0.32993	1.91623	0.0553357	0.503366
gene18917	473.823	0.706939	0.36902	1.91572	0.0554009	0.503366
gene3988	2168.19	0.619796	0.32354	1.91567	0.0554069	0.503366
gene4110	2818.81	-0.790755	0.412971	-1.91479	0.0555187	0.503366
gene3396	1976.59	-0.616902	0.3222	-1.91466	0.0555365	0.503366
gene15368	13.9951	2.57067	1.34274	1.91449	0.0555574	0.503366
gene15409	87.2434	1.12889	0.589796	1.91403	0.0556167	0.503366
gene2454	7.08061	3.76706	1.96854	1.91363	0.0556678	0.503366
gene14228	243.476	0.817776	0.427361	1.91355	0.0556778	0.503366
gene16684	36.0514	1.63846	0.856259	1.91351	0.0556833	0.503366
gene8102	84.1473	-1.22767	0.641652	-1.9133	0.0557094	0.503366
gene13964	418.423	-0.771991	0.403529	-1.9131	0.0557356	0.503366
gene7593	14686.2	-0.573566	0.299857	-1.9128	0.0557741	0.503366
gene17630	19.4085	-2.20696	1.15477	-1.91116	0.055984	0.504808
gene14640	22.9892	2.08838	1.09318	1.91038	0.0560839	0.505199
gene14210	230.268	0.830566	0.434841	1.91004	0.0561276	0.505199
gene17866	486.149	-0.704531	0.368978	-1.90941	0.0562089	0.505479
gene12337	1325.27	-1.21652	0.637606	-1.90795	0.0563979	0.505916
gene16531	444.505	-0.715733	0.375142	-1.9079	0.056404	0.505916
gene14934	98.6914	-1.43845	0.753956	-1.90787	0.0564082	0.505916
gene898	7111.65	-0.578089	0.303103	-1.90724	0.0564901	0.5062
gene11287	4.15785	5.64196	2.9608	1.90555	0.0567083	0.507558
gene12909	11.7357	-3.29164	1.72798	-1.90491	0.0567921	0.507558
gene13680	66.9653	-1.33032	0.698428	-1.90474	0.0568145	0.507558
gene18480	12.2873	-2.90191	1.52412	-1.90399	0.0569117	0.507558
gene5007	13.8505	3.2458	1.70497	1.90373	0.0569451	0.507558
gene12531	711.416	0.676837	0.35562	1.90326	0.0570066	0.507558
gene10356	208.005	0.841298	0.442064	1.90311	0.0570256	0.507558
gene2562	34.4765	1.66311	0.874152	1.90254	0.0571003	0.507558
gene17392	1909.64	1.11541	0.586332	1.90236	0.0571245	0.507558
gene15326	78.9781	1.18562	0.623464	1.90166	0.0572155	0.507558
gene8110	566.972	0.699784	0.368113	1.90101	0.0573013	0.507558
gene14694	81.5515	1.16631	0.61362	1.90071	0.0573406	0.507558
gene10965	44.6827	2.01569	1.0605	1.9007	0.0573412	0.507558
gene4217	120.821	1.08578	0.571411	1.90018	0.0574098	0.507558
gene454	12475.2	-0.641111	0.337418	-1.90005	0.0574264	0.507558
gene12388	4333.47	0.58112	0.305871	1.89989	0.057448	0.507558
gene17112	29.8894	2.24504	1.18233	1.89883	0.0575866	0.507892
gene17853	90.4636	1.13092	0.595587	1.89883	0.0575866	0.507892
gene1903	2153.87	0.593631	0.312888	1.89726	0.0577931	0.50827
gene8681	13.3056	3.38788	1.7857	1.89723	0.0577981	0.50827
gene7243	3158.88	-0.711987	0.375393	-1.89664	0.0578751	0.50827
gene7962	48.2893	1.76302	0.929593	1.89655	0.0578873	0.50827
gene114	906.466	-0.638285	0.336694	-1.89574	0.0579939	0.50827
gene9099	655.646	0.683936	0.360816	1.89553	0.0580228	0.50827
gene17161	41795.6	0.561163	0.296055	1.89547	0.0580307	0.50827
gene11174	3024.78	0.587699	0.310058	1.89545	0.0580332	0.50827
gene3753	3631.95	-0.59912	0.316364	-1.89377	0.058256	0.509035
gene4346	1737.34	0.599553	0.316597	1.89374	0.0582597	0.509035
gene445	1260.48	0.614767	0.324647	1.89364	0.0582722	0.509035
gene3412	169.494	-0.914884	0.483368	-1.89273	0.0583941	0.509265
gene12788	746.676	-0.654863	0.346058	-1.89235	0.0584443	0.509265
gene8625	5347.28	-0.645035	0.340872	-1.89231	0.0584502	0.509265
gene6061	259.957	-0.788665	0.416911	-1.89169	0.0585327	0.509512
gene12645	255.169	0.79102	0.418262	1.89121	0.0585967	0.509512
gene8783	212.127	0.848915	0.448934	1.89096	0.0586303	0.509512
gene1623	3031.47	0.580898	0.307381	1.88983	0.0587806	0.50971
gene2338	290.54	-0.786268	0.416201	-1.88915	0.0588712	0.50971
gene15331	1365.99	0.608216	0.321998	1.88888	0.0589078	0.50971
gene3023	30.9033	1.7331	0.917568	1.8888	0.0589184	0.50971
gene18314	3460.47	-0.586067	0.310395	-1.88814	0.0590077	0.50971
gene14711	340.175	0.772527	0.409164	1.88806	0.059018	0.50971
gene11813	42.3465	1.81437	0.96118	1.88765	0.0590725	0.50971
gene4291	339.751	0.754942	0.399976	1.88747	0.0590973	0.50971
gene3661	5584.54	-0.693602	0.367606	-1.88681	0.0591858	0.50971
gene14890	961.953	-0.632716	0.335374	-1.8866	0.0592146	0.50971
gene19622	8.10702	3.40212	1.80335	1.88656	0.05922	0.50971
gene6799	299.988	-0.811357	0.430175	-1.88611	0.0592801	0.50971
gene11301	999.051	0.641064	0.339928	1.88588	0.0593109	0.50971
gene17503	1664.17	-0.674922	0.358018	-1.88516	0.059408	0.509966
gene4939	520.731	0.689843	0.365982	1.88491	0.059442	0.509966
gene7661	581.158	0.731278	0.388294	1.88331	0.0596585	0.510531
gene17384	456.562	-0.719451	0.382028	-1.88324	0.0596675	0.510531
gene13624	300.679	-0.836028	0.444052	-1.88272	0.0597378	0.510531
gene17021	352.394	-1.39324	0.740017	-1.88271	0.0597392	0.510531
gene2607	5.17976	4.59706	2.44193	1.88255	0.0597613	0.510531
gene3668	99.4455	1.10503	0.587598	1.88058	0.0600286	0.512211
gene16714	57.579	-1.32847	0.706616	-1.88004	0.0601027	0.512211
gene932	29.4832	8.18201	4.35347	1.87942	0.060187	0.512211
gene9745	676.242	0.745388	0.396644	1.87924	0.060212	0.512211
gene15600	506.389	0.68177	0.362792	1.87923	0.060213	0.512211
gene17844	1081.47	-0.651307	0.346649	-1.87886	0.0602631	0.512211
gene7464	1464.98	0.624337	0.3325	1.8777	0.060422	0.513128
gene10587	103.835	-1.25429	0.668758	-1.87555	0.0607176	0.515055
gene13329	27.8021	-1.8471	0.98496	-1.8753	0.0607512	0.515055
gene7190	1540.38	-0.660879	0.352627	-1.87416	0.0609089	0.51511
gene11640	69.2568	-1.30352	0.695605	-1.87394	0.0609386	0.51511
gene5709	70990.7	-0.618353	0.33	-1.8738	0.0609585	0.51511
gene14512	4589.04	-0.570836	0.30466	-1.87368	0.0609746	0.51511
gene18361	23.7776	1.9376	1.03465	1.87272	0.0611067	0.51511
gene17396	2769.16	-0.582529	0.311079	-1.87261	0.0611222	0.51511
gene9027	792.581	-3.14475	1.6799	-1.87198	0.0612091	0.51511
gene11889	1970.57	-0.587754	0.314026	-1.87168	0.0612515	0.51511
gene8616	1538.08	0.606657	0.324126	1.87167	0.0612522	0.51511
gene11635	327.229	0.748114	0.39973	1.87155	0.0612691	0.51511
gene9845	2365.65	-0.984997	0.52659	-1.87052	0.0614118	0.515729
gene10480	36.1566	1.58123	0.845452	1.87028	0.0614451	0.515729
gene1496	121.081	1.32892	0.710886	1.86939	0.0615689	0.516338
gene18020	45.0525	1.46978	0.787063	1.86742	0.0618429	0.518204
gene15911	1417.94	-0.611766	0.327782	-1.86638	0.0619882	0.518419
gene6832	959.791	-0.698605	0.374329	-1.86628	0.0620018	0.518419
gene4838	1476.92	0.657888	0.352541	1.86613	0.062023	0.518419
gene10676	9075.53	0.582147	0.312165	1.86487	0.0622	0.519468
gene17498	292.965	0.758403	0.406873	1.86398	0.0623245	0.520077
gene11520	94.2451	1.08356	0.581529	1.86329	0.0624209	0.520449
gene10533	2572.86	-0.657663	0.353065	-1.86272	0.0625012	0.520689
gene2812	2764.7	-0.597671	0.321227	-1.86059	0.0628027	0.522729
gene15572	50.7249	1.40621	0.755972	1.86014	0.062866	0.522729
gene6654	5671.5	0.562165	0.302295	1.85965	0.0629344	0.522729
gene14560	2040.24	-0.583764	0.314008	-1.85907	0.0630169	0.522729
gene811	581.929	-0.75092	0.404043	-1.85852	0.0630958	0.522729
gene8371	1445.88	-0.597478	0.321528	-1.85825	0.0631342	0.522729
gene5862	32.2405	-1.65085	0.88845	-1.85812	0.0631517	0.522729
gene16696	52560.5	-0.551764	0.296958	-1.85805	0.0631614	0.522729
gene18350	67.0055	-1.20884	0.650837	-1.85736	0.0632602	0.523117
gene11856	181.048	0.873905	0.470926	1.85572	0.063494	0.52462
gene8946	9.23902	-3.54363	1.9116	-1.85375	0.0637747	0.526351
gene14389	8808.91	0.555414	0.299654	1.85352	0.0638081	0.526351
gene12704	19.8337	-2.7215	1.46983	-1.85157	0.0640874	0.528223
gene2560	175.42	0.858274	0.4638	1.85053	0.0642375	0.529027
gene11908	2621.53	-0.596469	0.322419	-1.84998	0.0643163	0.529243
gene11115	2211.8	0.58252	0.315064	1.8489	0.0644728	0.530098
gene271	10.439	2.80421	1.51702	1.84849	0.0645315	0.530148
gene15804	16982.7	-0.554024	0.29987	-1.84755	0.0646679	0.530825
gene14126	309.673	0.753984	0.408178	1.84719	0.0647193	0.530825
gene2885	1123.75	-0.615404	0.333351	-1.84612	0.0648752	0.53167
gene8585	600.631	0.686288	0.371894	1.84539	0.0649813	0.531753
gene11648	8151.88	-0.553018	0.299743	-1.84497	0.0650417	0.531753
gene4518	503.717	-0.685318	0.371455	-1.84496	0.0650437	0.531753
gene12208	1761.97	-0.661081	0.358551	-1.84376	0.0652186	0.532589
gene10706	130.125	0.938905	0.509297	1.84353	0.0652516	0.532589
gene1245	89.9178	-1.39656	0.75784	-1.84282	0.0653553	0.533003
gene3468	45.4015	-2.6073	1.416	-1.84131	0.0655762	0.534372
gene9925	337.041	0.805511	0.437868	1.83962	0.0658236	0.535735
gene6499	71621.6	-0.738703	0.401706	-1.83892	0.0659275	0.535735
gene13945	9.12892	3.14064	1.70802	1.83876	0.0659498	0.535735
gene15115	904.206	0.860193	0.467821	1.83872	0.0659563	0.535735
gene17129	444.421	-0.744987	0.405581	-1.83684	0.0662336	0.537554
gene10753	383.414	-0.737728	0.401755	-1.83627	0.0663184	0.537809
gene7899	382.837	0.703154	0.383011	1.83586	0.0663783	0.537862
gene15393	18.0302	2.12794	1.15981	1.83474	0.066545	0.538681
gene12556	451.018	-0.710795	0.387469	-1.83446	0.0665863	0.538681
gene10969	30.0129	-1.73724	0.947244	-1.83399	0.0666553	0.538806
gene1497	894.943	-0.648348	0.353694	-1.83308	0.0667913	0.539473
gene11855	494.712	0.695618	0.379828	1.8314	0.0670401	0.541048
gene9281	168.849	0.870568	0.475458	1.83101	0.0670994	0.541093
gene4632	288.86	0.786699	0.430041	1.82936	0.0673464	0.54265
gene923	5400.34	-0.845027	0.462116	-1.8286	0.0674589	0.542727
gene4668	149.077	0.957848	0.523823	1.82857	0.0674636	0.542727
gene2349	229.624	0.814123	0.445777	1.8263	0.0678049	0.545037
gene15434	67.1714	-1.56354	0.85652	-1.82545	0.067933	0.545631
gene1141	902.515	-0.613676	0.336246	-1.82508	0.0679891	0.545646
gene7378	325.592	0.721683	0.395559	1.82446	0.0680821	0.545958
gene14789	168.07	-0.957223	0.524785	-1.82403	0.0681473	0.546046
gene7340	120.428	-0.967025	0.530434	-1.82308	0.0682909	0.546761
gene15999	334.238	-0.765321	0.419913	-1.82257	0.0683684	0.546776
gene5009	49132.1	0.555949	0.305072	1.82235	0.0684013	0.546776
gene4959	4.90948	4.54704	2.49574	1.82192	0.0684673	0.54687
gene3880	130.721	-0.982917	0.540268	-1.81931	0.0688636	0.549356
gene537	2232.15	-0.583008	0.320594	-1.81852	0.0689844	0.549356
gene16407	1092.68	-0.674474	0.370918	-1.81839	0.0690042	0.549356
gene9002	473.945	-0.716073	0.393843	-1.81817	0.0690385	0.549356
gene16567	663.252	0.728739	0.400828	1.81808	0.0690513	0.549356
gene7964	714.456	0.626802	0.344983	1.81691	0.0692312	0.549879
gene1947	283.217	0.747805	0.411635	1.81667	0.0692676	0.549879
gene14164	106.228	1.04576	0.575676	1.81658	0.0692809	0.549879
gene2935	735.278	-0.650206	0.358018	-1.81613	0.069351	0.549897
gene17958	60766.8	0.590134	0.325104	1.81521	0.0694913	0.549897
gene10335	2179.87	0.600462	0.330801	1.81518	0.0694967	0.549897
gene17036	526.677	-0.661965	0.36469	-1.81515	0.0695015	0.549897
gene11225	226.409	0.869943	0.479418	1.81458	0.0695882	0.54994
gene5062	494.39	0.684338	0.37717	1.8144	0.0696161	0.54994
gene164	1397.45	-0.590589	0.32561	-1.81379	0.06971	0.55025
gene6530	741.605	-0.630325	0.347836	-1.81213	0.0699659	0.551334
gene11675	266.771	-0.763102	0.42111	-1.81212	0.0699678	0.551334
gene12169	4.13531	5.40382	2.98274	1.8117	0.0700333	0.551334
gene3735	145.654	0.894317	0.493694	1.81148	0.0700663	0.551334
gene12923	983.444	-0.647188	0.357984	-1.80787	0.070627	0.555273
gene4757	289.307	0.881616	0.487933	1.80684	0.0707874	0.555273
gene14245	286.929	0.737738	0.408365	1.80656	0.0708304	0.555273
gene8115	4.29148	-5.28653	2.92632	-1.80654	0.0708334	0.555273
gene4657	414.339	-0.68136	0.377174	-1.80649	0.0708426	0.555273
gene4426	1105.17	-0.750379	0.415499	-1.80597	0.070923	0.555472
gene4714	139.622	0.91594	0.507451	1.80498	0.0710775	0.556249
gene16300	1453.81	-0.589021	0.326426	-1.80445	0.0711602	0.556339
gene18556	95.3311	1.03413	0.57318	1.8042	0.0711994	0.556339
gene7059	4629.44	0.695021	0.385381	1.80347	0.0713152	0.556811
gene10388	346.783	-0.705273	0.391249	-1.80262	0.0714477	0.557414
gene1884	67.7997	-1.20732	0.670729	-1.80001	0.0718591	0.560189
gene9986	2869.26	-0.578467	0.321474	-1.79942	0.0719524	0.560483
gene1748	241.119	0.977561	0.543763	1.79777	0.0722136	0.562083
gene10086	246.279	0.793865	0.441805	1.79687	0.0723564	0.562759
gene8280	28.0053	1.81618	1.0114	1.79571	0.0725402	0.563754
gene16071	438.318	0.672379	0.374714	1.79438	0.0727524	0.564815
gene17825	126.145	-0.959498	0.534857	-1.79393	0.0728239	0.564815
gene15783	221.625	0.797133	0.444382	1.7938	0.072845	0.564815
gene2076	6.71344	-3.86345	2.15478	-1.79296	0.0729786	0.565415
gene18707	7.2389	-3.90344	2.17837	-1.7919	0.0731484	0.56567
gene14749	19.2534	-2.06171	1.1507	-1.7917	0.073181	0.56567
gene5565	653.623	-0.629594	0.351455	-1.79139	0.0732303	0.56567
gene9098	3939	-0.848295	0.473549	-1.79136	0.073236	0.56567
gene3513	44.3648	1.80842	1.01054	1.78956	0.0735252	0.566589
gene1031	907.095	-0.710258	0.396904	-1.7895	0.0735347	0.566589
gene8220	1808.1	-0.574351	0.320971	-1.78942	0.0735475	0.566589
gene1370	652.789	-0.634714	0.354744	-1.78922	0.0735801	0.566589
gene611	140.679	-1.10851	0.619903	-1.78819	0.0737447	0.567423
gene15585	306.355	-0.727618	0.407015	-1.78769	0.0738253	0.56761
gene4404	6352.46	-0.542182	0.303422	-1.78689	0.0739555	0.568177
gene6697	655.153	-0.624878	0.349926	-1.78574	0.0741413	0.56915
gene16028	450.673	0.710247	0.397861	1.78517	0.0742345	0.56915
gene9489	2134.9	-0.563207	0.315511	-1.78506	0.0742518	0.56915
gene7875	13.1325	2.42405	1.35863	1.78419	0.074393	0.569603
gene10713	317.965	0.779161	0.436757	1.78397	0.0744285	0.569603
gene8087	138.041	-0.912484	0.511773	-1.78299	0.0745883	0.569603
gene2989	1083.8	-0.59634	0.334471	-1.78293	0.0745971	0.569603
gene16742	44.4211	1.5429	0.865378	1.78292	0.0745985	0.569603
gene2834	636.4	-0.736781	0.413317	-1.78261	0.0746501	0.569603
gene8658	16.8013	-2.8103	1.57718	-1.78185	0.0747743	0.570119
gene13595	1682.69	-0.564641	0.316974	-1.78135	0.074855	0.570157
gene4403	8573.75	0.841008	0.472241	1.78089	0.074931	0.570157
gene11584	803.685	-0.62813	0.352729	-1.78078	0.0749492	0.570157
gene11018	53.336	1.77215	0.995769	1.77968	0.0751285	0.57109
gene4826	2627.87	-0.574412	0.322854	-1.77917	0.0752122	0.571295
gene15583	1214.33	-0.582519	0.327484	-1.77877	0.0752773	0.571359
gene12780	755.834	-0.628266	0.353277	-1.77839	0.075339	0.571397
gene1176	3991.91	-0.626378	0.35252	-1.77686	0.075592	0.572884
gene6971	291.339	-0.721525	0.406328	-1.77572	0.0757793	0.57336
gene12717	1182.59	-0.629375	0.354468	-1.77555	0.0758072	0.57336
gene540	933.772	0.603399	0.339922	1.77511	0.0758794	0.57336
gene3802	9916.25	-0.619168	0.348922	-1.77452	0.0759778	0.57336
gene263	33.9263	1.52652	0.860576	1.77383	0.0760913	0.57336
gene13114	171.27	-0.874818	0.493189	-1.7738	0.0760964	0.57336
gene242	12085.2	0.623967	0.351805	1.77362	0.0761264	0.57336
gene2574	120.022	0.926935	0.522787	1.77306	0.0762181	0.57336
gene9976	797.306	0.628024	0.354216	1.773	0.0762286	0.57336
gene1414	47.8216	1.32304	0.74626	1.7729	0.0762454	0.57336
gene15805	40.7102	-1.41673	0.799201	-1.77268	0.076281	0.57336
gene11865	144.438	-0.897029	0.506228	-1.77198	0.0763972	0.573361
gene16709	456.87	-0.656167	0.370361	-1.77169	0.0764453	0.573361
gene11359	631.971	-0.689082	0.388962	-1.77159	0.0764626	0.573361
gene1502	2624.62	0.580411	0.327673	1.77131	0.0765089	0.573361
gene18381	20.4943	-2.50887	1.41752	-1.7699	0.0767432	0.574496
gene7199	264.263	-0.782242	0.442015	-1.76972	0.0767745	0.574496
gene16354	882.328	-0.600753	0.339694	-1.76851	0.0769752	0.575023
gene17719	115.903	-0.971086	0.549155	-1.76833	0.0770061	0.575023
gene4913	3013.34	-0.566629	0.320443	-1.76827	0.0770161	0.575023
gene18865	53.5618	1.2584	0.712175	1.76698	0.0772323	0.575893
gene15756	1761.01	-0.559806	0.316831	-1.76689	0.0772469	0.575893
gene7169	56.6406	-1.262	0.714596	-1.76604	0.0773897	0.576072
gene5274	1378.02	0.722986	0.409468	1.76567	0.0774506	0.576072
gene4288	494.485	-0.691346	0.3916	-1.76544	0.07749	0.576072
gene1104	379.88	-0.703573	0.398539	-1.76538	0.0774998	0.576072
gene54	4.95054	4.52399	2.56339	1.76485	0.0775895	0.576313
gene1367	130.644	0.929745	0.527056	1.76403	0.0777263	0.576905
gene4120	2595.88	-0.550018	0.311942	-1.76321	0.0778652	0.57751
gene13487	501.878	0.751493	0.42631	1.76279	0.0779365	0.577613
gene11512	11558.1	-0.558121	0.316873	-1.76134	0.0781811	0.578985
gene6112	520.289	-0.654292	0.371544	-1.76101	0.0782366	0.578985
gene6424	2062.36	-0.6104	0.346767	-1.76026	0.0783635	0.579227
gene8904	527.814	-0.664907	0.377758	-1.76014	0.0783843	0.579227
gene168	2230.52	-0.605305	0.344045	-1.75938	0.0785135	0.579663
gene4912	965.39	0.622957	0.354132	1.75911	0.0785584	0.579663
gene12247	2204.18	-0.548472	0.31187	-1.75866	0.0786359	0.57981
gene5950	3863.97	-0.542366	0.308666	-1.75713	0.0788955	0.581015
gene16556	539.808	-0.634507	0.361179	-1.75677	0.0789576	0.581015
gene12622	83.8435	1.04749	0.59629	1.75668	0.0789723	0.581015
gene15691	5.67012	4.12473	2.35129	1.75424	0.0793889	0.583653
gene9388	1148.31	-0.595071	0.339313	-1.75375	0.0794729	0.583725
gene16215	189.991	-1.20895	0.689546	-1.75325	0.079559	0.583725
gene4087	17.6992	-2.27047	1.29518	-1.75301	0.0795996	0.583725
gene1009	224.061	0.787407	0.44922	1.75283	0.0796305	0.583725
gene5334	2457.25	0.574073	0.327694	1.75186	0.0797984	0.584268
gene15305	3738.9	-0.572812	0.327005	-1.75169	0.0798267	0.584268
gene4487	5.2659	4.24058	2.42147	1.75124	0.079905	0.584268
gene6715	2349.08	-0.546216	0.311935	-1.75105	0.0799366	0.584268
gene11104	612.2	-0.618922	0.353529	-1.7507	0.0799979	0.584292
gene15426	286.574	0.727933	0.415969	1.74997	0.0801241	0.584789
gene9207	1116.88	0.600801	0.343438	1.74937	0.0802264	0.585112
gene7023	11.8817	-3.14881	1.8007	-1.74865	0.0803508	0.585402
gene5377	5339.81	-0.585785	0.335051	-1.74835	0.080404	0.585402
gene15391	30512.1	0.523078	0.299221	1.74814	0.0804405	0.585402
gene6927	33769.8	0.520442	0.297807	1.74758	0.0805363	0.585547
gene7557	2515.08	0.606671	0.347195	1.74735	0.0805767	0.585547
gene13259	77.513	1.73055	0.991078	1.74613	0.0807886	0.586664
gene521	159.336	-1.13021	0.647679	-1.74501	0.080983	0.587652
gene2456	357.716	-0.716315	0.410813	-1.74365	0.0812199	0.588947
gene774	109.047	0.94379	0.541493	1.74294	0.0813441	0.589423
gene12171	529.347	-0.646832	0.371337	-1.7419	0.081526	0.590316
gene6968	6628.96	0.634202	0.36434	1.74069	0.0817384	0.59129
gene7278	3.60377	5.43439	3.12228	1.74052	0.0817678	NA
gene15126	765.374	-0.608921	0.349862	-1.74046	0.0817779	0.59129
gene1489	21.0484	-1.9127	1.09931	-1.7399	0.0818758	0.591573
gene5122	54.6086	-1.31645	0.756791	-1.73951	0.0819449	0.591648
gene7624	415.905	0.655482	0.377	1.73868	0.0820914	0.592073
gene14793	2176.19	-0.623112	0.358439	-1.73841	0.0821392	0.592073
gene15039	590.469	-0.707863	0.407282	-1.73802	0.0822076	0.592073
gene5791	7003.77	-0.526646	0.303046	-1.73784	0.0822389	0.592073
gene1525	297.092	-0.901939	0.519217	-1.73711	0.0823674	0.592575
gene1782	1234.16	0.580198	0.334081	1.7367	0.0824401	0.592674
gene17313	309.254	0.695638	0.400877	1.73529	0.0826892	0.594041
gene1418	1190.17	-0.620361	0.358174	-1.73201	0.0832714	0.597546
gene17409	21.1274	-1.90004	1.09723	-1.73168	0.083331	0.597546
gene3404	4.62117	4.36873	2.52385	1.73098	0.0834553	0.597546
gene3946	954.801	-0.66027	0.381469	-1.73086	0.0834763	0.597546
gene5698	124.498	1.0582	0.61147	1.73059	0.0835257	0.597546
gene12038	622.38	-0.767192	0.443324	-1.73054	0.0835331	0.597546
gene3225	3.60828	5.4018	3.12213	1.73017	0.0836006	NA
gene9635	1609.98	-0.552369	0.319283	-1.73003	0.0836248	0.597778
gene17115	211.069	0.837001	0.483907	1.72967	0.0836886	0.59781
gene6469	4084.16	-0.539188	0.311954	-1.72842	0.0839129	0.598592
gene7234	1970.97	0.858367	0.496626	1.7284	0.083917	0.598592
gene3526	182.574	0.862009	0.498909	1.72779	0.0840264	0.598949
gene6206	439.99	0.682572	0.395258	1.7269	0.0841848	0.599077
gene913	1138.11	0.925619	0.536081	1.72664	0.0842323	0.599077
gene3511	2362.99	-0.592817	0.343411	-1.72626	0.0843006	0.599077
gene12940	370.682	0.781416	0.452736	1.72599	0.0843496	0.599077
gene5824	1783.89	-0.550761	0.31914	-1.72577	0.0843893	0.599077
gene13806	1009.23	-0.600031	0.347703	-1.7257	0.0844013	0.599077
gene4605	3358.9	-0.554644	0.321647	-1.72439	0.0846377	0.600331
gene8623	96.3797	-1.00864	0.585152	-1.72373	0.0847565	0.600752
gene8780	1222.07	0.560829	0.325428	1.72336	0.0848239	0.600806
gene13435	532.993	-0.757815	0.439975	-1.7224	0.0849963	0.601272
gene14395	11108.1	-0.735807	0.427215	-1.72233	0.0850091	0.601272
gene11166	33.8581	1.48042	0.860006	1.72141	0.0851764	0.602033
gene4301	190.956	-0.785354	0.456669	-1.71974	0.0854789	0.603747
gene10202	1349.38	-0.576984	0.335749	-1.7185	0.085706	0.604927
gene9711	839.543	-0.624764	0.363794	-1.71736	0.0859138	0.605539
gene38	312.41	-0.685894	0.399466	-1.71703	0.0859741	0.605539
gene17891	17.5506	2.32686	1.35538	1.71677	0.0860221	0.605539
gene4536	29.2553	2.17054	1.26489	1.71599	0.086164	0.605539
gene6589	71.1417	1.16772	0.680526	1.7159	0.0861797	0.605539
gene16625	215.305	-0.787712	0.459191	-1.71543	0.0862655	0.605539
gene2845	2451.14	-0.672079	0.391857	-1.71511	0.0863246	0.605539
gene13935	3374.86	0.578946	0.337563	1.71508	0.0863311	0.605539
gene12931	10434	0.515634	0.300729	1.71461	0.0864161	0.605539
gene14654	1046.28	-0.690406	0.402678	-1.71454	0.08643	0.605539
gene4237	14.9901	2.70496	1.57778	1.71441	0.086454	0.605539
gene17962	744.392	-0.597908	0.348932	-1.71354	0.0866132	0.606232
gene8951	4936.11	-0.542673	0.316862	-1.71265	0.0867778	0.606931
gene9005	395.929	-0.649666	0.379402	-1.71234	0.0868336	0.606931
gene6343	13.8425	2.34388	1.36961	1.71135	0.0870173	0.60753
gene49	10.1027	-4.32887	2.52969	-1.71122	0.0870399	0.60753
gene631	186.356	0.967045	0.565671	1.70955	0.0873485	0.609262
gene18017	22942.8	0.537621	0.314735	1.70817	0.0876051	0.610226
gene5225	698.138	0.675084	0.395212	1.70815	0.0876079	0.610226
gene14408	172.744	0.797575	0.46735	1.70659	0.087898	0.611823
gene2521	1594.38	0.556766	0.326578	1.70485	0.0882223	0.613573
gene6992	1635.69	-0.557086	0.326815	-1.70459	0.0882712	0.613573
gene17431	698.133	-0.588855	0.345592	-1.70391	0.0883988	0.613691
gene15335	106.42	0.932538	0.547314	1.70385	0.08841	0.613691
gene11885	336.487	-0.678386	0.39823	-1.7035	0.088474	0.613712
gene14981	180.935	-0.840014	0.493228	-1.70309	0.0885505	0.61382
gene9051	50.8662	-1.39832	0.821254	-1.70267	0.0886308	0.613954
gene17776	86.9027	1.04549	0.61449	1.70139	0.0888689	0.61518
gene16254	6.13794	3.82563	2.24976	1.70047	0.0890433	0.61546
gene11636	180.79	0.902298	0.530633	1.70042	0.0890523	0.61546
gene5810	2073.65	-0.568014	0.334086	-1.7002	0.0890926	0.61546
gene8926	104.923	1.0236	0.602202	1.69976	0.0891759	0.615613
gene3066	2592.62	-0.553882	0.325931	-1.69939	0.0892464	0.615678
gene8191	738.295	0.592357	0.348709	1.69871	0.0893734	0.616132
gene4395	442.359	0.631552	0.371898	1.69819	0.0894726	0.616394
gene8069	4.94153	4.39943	2.59246	1.69701	0.0896946	0.617501
gene11560	387.974	-0.646549	0.381203	-1.69607	0.089872	0.6183
gene6164	1196.23	-0.847419	0.500245	-1.69401	0.090264	0.620573
gene17025	850.834	0.648509	0.383049	1.69302	0.0904513	0.621437
gene10240	1308.22	-0.582351	0.344144	-1.69218	0.0906125	0.622119
gene10710	92.0776	0.979352	0.579352	1.69043	0.0909466	0.623064
gene12961	874.85	-0.581451	0.344026	-1.69014	0.0910018	0.623064
gene6792	825.209	-0.654931	0.387566	-1.68986	0.091055	0.623064
gene13708	477.612	-0.619503	0.366601	-1.68986	0.0910555	0.623064
gene17774	172.864	1.03256	0.61104	1.68984	0.0910593	0.623064
gene12313	1870.75	-0.61544	0.364601	-1.68798	0.0914146	0.62507
gene3048	1082.85	-0.60585	0.359061	-1.68732	0.0915426	0.625076
gene12323	4.3554	4.37284	2.59202	1.68704	0.091596	0.625076
gene8207	1493.43	0.642363	0.380802	1.68687	0.0916282	0.625076
gene5445	1807.9	-0.544306	0.322755	-1.68644	0.0917111	0.625076
gene10441	262.167	0.727198	0.431223	1.68636	0.0917258	0.625076
gene7326	721.296	-0.591939	0.351204	-1.68546	0.0919007	0.625844
gene11963	587.774	0.60352	0.35821	1.68482	0.0920234	0.626256
gene511	197.025	-0.999816	0.594029	-1.68311	0.0923537	0.62808
gene8394	32133.8	-0.499709	0.297195	-1.68142	0.0926811	0.629739
gene14197	716.727	-0.600037	0.356908	-1.68121	0.0927226	0.629739
gene9549	91.6017	0.967666	0.575889	1.6803	0.0928992	0.630343
gene1395	438.525	0.632558	0.376538	1.67993	0.0929708	0.630343
gene12109	694.891	0.608812	0.36245	1.67971	0.0930128	0.630343
gene11622	3.85602	5.16679	3.07615	1.67963	0.0930294	NA
gene13813	54.2041	1.21523	0.72362	1.67938	0.0930787	0.630343
gene100	13.5897	-2.58084	1.537	-1.67914	0.0931246	0.630343
gene9009	530.346	-0.625442	0.372828	-1.67756	0.0934328	0.631273
gene11044	1346.53	0.830619	0.495184	1.67739	0.0934655	0.631273
gene8635	5.48648	4.05693	2.41896	1.67714	0.0935152	0.631273
gene13571	710.496	-0.650312	0.387786	-1.67699	0.0935452	0.631273
gene5927	9.50547	-2.7564	1.64382	-1.67683	0.0935754	0.631273
gene8311	2960.16	-0.517064	0.308464	-1.67625	0.0936884	0.631367
gene14882	483.64	-0.637778	0.380606	-1.67569	0.0937989	0.631367
gene1128	835.314	0.676733	0.403971	1.6752	0.093895	0.631367
gene14224	441.845	-0.82028	0.489679	-1.67514	0.0939072	0.631367
gene13450	3.58574	5.25739	3.13928	1.67471	0.0939907	NA
gene18570	9.91514	-2.61012	1.55881	-1.67443	0.0940453	0.631367
gene5161	6453.97	-0.504226	0.301152	-1.67432	0.0940672	0.631367
gene4412	336.923	-0.659868	0.394235	-1.6738	0.0941708	0.631367
gene10019	2078.67	-0.525587	0.314041	-1.67363	0.0942039	0.631367
gene17427	574.186	-0.600483	0.358793	-1.67362	0.0942056	0.631367
gene9422	1134.71	0.573223	0.342516	1.67357	0.0942161	0.631367
gene3309	92.2388	-0.980963	0.586461	-1.67268	0.0943897	0.631654
gene9802	2.56783e+06	2.31409	1.38352	1.67261	0.0944037	0.631654
gene7642	1039.84	-0.606357	0.362646	-1.67204	0.094517	0.631654
gene11378	734.446	-0.579268	0.346498	-1.67178	0.0945679	0.631654
gene18430	142.573	-0.83383	0.498775	-1.67176	0.0945725	0.631654
gene5546	3054.4	0.776724	0.464862	1.67087	0.0947473	0.632005
gene4665	181.887	0.775532	0.464196	1.6707	0.0947809	0.632005
gene15436	53.1978	-1.59482	0.954678	-1.67054	0.0948133	0.632005
gene15887	256.008	-0.710818	0.426093	-1.66822	0.0952718	0.634108
gene3178	365.382	-0.655301	0.392848	-1.66808	0.0953	0.634108
gene3984	2550.43	0.526646	0.315737	1.66799	0.0953176	0.634108
gene12824	198.664	-0.762105	0.457014	-1.66757	0.0954002	0.634128
gene7909	559.204	0.610544	0.366279	1.66688	0.0955383	0.634128
gene16617	2511.59	0.516844	0.310096	1.66672	0.0955692	0.634128
gene11728	3456.1	-0.538787	0.323264	-1.66671	0.0955725	0.634128
gene5892	2285.26	-0.637204	0.382579	-1.66555	0.0958036	0.634968
gene11165	153.197	0.825821	0.496153	1.66445	0.0960233	0.634968
gene9800	33.441	1.55549	0.934547	1.66444	0.096025	0.634968
gene15492	416.351	0.679531	0.408291	1.66433	0.0960463	0.634968
gene9289	285.707	-0.762064	0.457883	-1.66432	0.0960488	0.634968
gene7793	425.799	0.631842	0.379829	1.66349	0.0962146	0.634968
gene8184	776.883	0.57818	0.347727	1.66274	0.0963644	0.634968
gene8562	2911.34	-0.513435	0.308818	-1.66258	0.0963967	0.634968
gene11410	10827.3	0.521028	0.313413	1.66243	0.0964262	0.634968
gene514	151.314	-1.07998	0.649667	-1.66236	0.0964408	0.634968
gene4070	296.823	-0.672444	0.404513	-1.66235	0.0964416	0.634968
gene11922	34.8562	1.50505	0.905835	1.66151	0.0966113	0.634968
gene1787	25.7469	1.61716	0.97338	1.66138	0.096637	0.634968
gene8582	28140.9	0.503033	0.302782	1.66137	0.096639	0.634968
gene2113	14.0647	2.51493	1.51478	1.66027	0.0968609	0.634968
gene15255	6506.59	0.520121	0.313284	1.66022	0.0968698	0.634968
gene7670	488.788	-0.606858	0.36553	-1.66021	0.0968714	0.634968
gene9755	5876.06	0.514154	0.309745	1.65993	0.0969291	0.634968
gene6639	2097.6	-0.523077	0.315121	-1.65993	0.0969295	0.634968
gene9702	756.992	-0.674452	0.406352	-1.65977	0.09696	0.634968
gene18761	8.64094	-3.29841	1.98832	-1.65889	0.0971382	0.635722
gene7788	19.9149	1.83556	1.10675	1.65852	0.0972124	0.635794
gene17675	1877.54	0.526568	0.317598	1.65797	0.0973237	0.63603
gene15893	30.249	7.69165	4.63991	1.65772	0.0973747	0.63603
gene3159	175.313	-0.768794	0.463946	-1.65708	0.0975042	0.636278
gene546	543.34	-0.595206	0.359228	-1.6569	0.0975391	0.636278
gene9241	78.6542	1.01979	0.615979	1.65557	0.0978096	0.636796
gene2404	11.605	-2.44619	1.47774	-1.65536	0.0978512	0.636796
gene11504	1321.68	-0.718508	0.43406	-1.65532	0.0978602	0.636796
gene16448	301.224	0.675023	0.407805	1.65526	0.0978714	0.636796
gene995	3.32448	5.32433	3.21881	1.65413	0.0981013	NA
gene842	190.396	0.782957	0.473705	1.65284	0.0983642	0.639569
gene4996	18.0142	1.93369	1.17013	1.65254	0.0984246	0.639569
gene13631	4.61215	4.15801	2.51787	1.6514	0.0986563	0.640349
gene633	161.819	-0.787276	0.476754	-1.65133	0.0986717	0.640349
gene695	40.9608	1.3311	0.806776	1.6499	0.0989627	0.641824
gene14543	827.691	0.55716	0.33784	1.64918	0.0991101	0.642366
gene15398	823.918	-0.569447	0.345366	-1.64882	0.0991842	0.642433
gene257	1394.24	0.536083	0.32521	1.64842	0.0992662	0.642551
gene7005	2730.95	0.513903	0.311835	1.64799	0.0993538	0.642705
gene8721	1349.87	-0.550505	0.334174	-1.64736	0.0994838	0.643033
gene8535	1285.34	-0.53261	0.3234	-1.64691	0.0995763	0.643033
gene17766	273.188	-0.689605	0.418751	-1.64681	0.0995961	0.643033
gene17975	980.78	0.554232	0.336675	1.64619	0.0997243	0.64344
gene7971	4.71651	-4.16249	2.52903	-1.64589	0.0997869	0.64344
gene11978	622.753	-0.577683	0.351053	-1.64557	0.0998521	0.643449
gene19327	184.736	3.56991	2.17342	1.64253	0.10048	0.647081
gene12639	112.69	1.00161	0.610012	1.64195	0.1006	0.647439
gene14187	394.992	0.622601	0.379363	1.64117	0.100762	0.647476
gene14483	31.4484	1.79903	1.09622	1.64113	0.100771	0.647476
gene8639	33031.4	-0.487397	0.297013	-1.641	0.100798	0.647476
gene12395	496.419	-0.601738	0.366903	-1.64005	0.100996	0.648329
gene12966	583.907	-0.636127	0.388047	-1.6393	0.10115	0.648905
gene12881	347.655	-0.684311	0.417698	-1.63829	0.101361	0.649391
gene3523	250.299	0.722305	0.44098	1.63795	0.101431	0.649391
gene7295	6.46281	3.14565	1.92065	1.6378	0.101462	0.649391
gene10113	869.748	-0.552932	0.337626	-1.6377	0.101483	0.649391
gene2961	1363.63	-0.527552	0.322291	-1.63688	0.101655	0.649401
gene6193	115279	0.498341	0.304457	1.63682	0.101668	0.649401
gene11602	183.881	0.84695	0.517452	1.63677	0.101678	0.649401
gene15983	635.525	-0.577344	0.352836	-1.63629	0.101778	0.649626
gene8238	1757.01	-0.535261	0.32726	-1.63558	0.101926	0.650161
gene3125	5735.34	0.514178	0.314429	1.63528	0.101991	0.650162
gene2898	1027.9	-0.60302	0.368827	-1.63497	0.102056	0.650162
gene6477	27.8393	-1.87462	1.14715	-1.63415	0.102227	0.650525
gene6515	3.83383	-4.9929	3.05541	-1.63412	0.102234	NA
gene9990	81.7879	1.18968	0.728042	1.63408	0.102242	0.650525
gene1422	3095.88	0.501646	0.30709	1.63355	0.102354	0.650827
gene858	970.749	-0.542965	0.332487	-1.63304	0.102461	0.651094
gene11134	10.078	2.49348	1.52766	1.63222	0.102634	0.651784
gene13892	1095.17	-0.579323	0.355108	-1.6314	0.102806	0.652465
gene8676	28.4188	1.56618	0.960759	1.63015	0.103071	0.653734
gene14922	12179.2	-0.489996	0.300642	-1.62983	0.103137	0.653743
gene14393	152.285	0.790014	0.484933	1.62912	0.103288	0.654171
gene7505	53.5046	1.49465	0.917741	1.62862	0.103394	0.654171
gene7039	252.28	0.831788	0.51074	1.62859	0.103399	0.654171
gene15495	4293.36	-0.519347	0.318988	-1.62811	0.103501	0.654371
gene9405	165.245	-0.778041	0.477962	-1.62783	0.103561	0.654371
gene10228	185.488	0.746213	0.458581	1.62722	0.10369	0.654435
gene4039	1231.85	-0.671553	0.412861	-1.62658	0.103826	0.654435
gene11668	1307.05	-0.530565	0.326189	-1.62656	0.103831	0.654435
gene8070	351.649	-0.634629	0.390167	-1.62656	0.103831	0.654435
gene4005	13.8615	2.1982	1.35212	1.62575	0.104003	0.655108
gene10459	19602.8	0.483744	0.297649	1.62522	0.104116	0.65541
gene11595	3.53334	-5.1038	3.14051	-1.62515	0.10413	NA
gene14475	359.389	-0.641907	0.395081	-1.62475	0.104216	0.65563
gene5863	28.7363	-1.51095	0.930497	-1.62381	0.104416	0.656478
gene2003	299.676	-0.683185	0.421301	-1.62161	0.104888	0.658133
gene15518	693.862	-0.566546	0.349425	-1.62137	0.104939	0.658133
gene17233	7.08712	3.45415	2.13065	1.62117	0.104981	0.658133
gene13409	1599.94	0.545928	0.336858	1.62065	0.105093	0.658133
gene478	2197.21	-0.570092	0.351851	-1.62027	0.105175	0.658133
gene16302	142.267	0.834095	0.51494	1.61979	0.105277	0.658133
gene7084	368.998	-0.678499	0.418932	-1.61959	0.10532	0.658133
gene8148	6590.33	-0.494721	0.305509	-1.61934	0.105375	0.658133
gene8829	895.613	-0.547728	0.338279	-1.61916	0.105413	0.658133
gene6030	5103.55	-0.516605	0.319136	-1.61876	0.105499	0.658133
gene16055	3885.62	-0.549917	0.33974	-1.61864	0.105525	0.658133
gene7614	974.118	-0.542127	0.335008	-1.61825	0.105609	0.658133
gene11706	163.342	-0.903162	0.558124	-1.61821	0.105618	0.658133
gene12322	4.1263	4.9418	3.05497	1.61763	0.105743	0.658133
gene6081	949.185	-0.538407	0.332862	-1.61751	0.105769	0.658133
gene10008	709.778	-0.568364	0.351399	-1.61743	0.105785	0.658133
gene10373	71.6967	1.02157	0.631608	1.61741	0.10579	0.658133
gene12649	1521.24	-0.520105	0.321773	-1.61637	0.106014	0.658837
gene5541	1268.16	0.525169	0.324925	1.61628	0.106034	0.658837
gene13530	48.2501	1.20372	0.745606	1.61441	0.106438	0.660383
gene8558	278.639	-0.702426	0.435113	-1.61435	0.106451	0.660383
gene9617	84.7506	-0.960748	0.595177	-1.61422	0.10648	0.660383
gene11458	4502.96	0.630939	0.390978	1.61375	0.106582	0.660516
gene17020	213.59	-0.892511	0.553162	-1.61347	0.106642	0.660516
gene18949	3.78721	-4.95955	3.07493	-1.6129	0.106766	NA
gene15276	696.661	-0.576184	0.357345	-1.6124	0.106874	0.660516
gene17595	664.863	-0.562296	0.34876	-1.61227	0.106903	0.660516
gene1346	12.392	2.2181	1.37588	1.61213	0.106933	0.660516
gene7626	571.903	-0.61416	0.380978	-1.61206	0.106948	0.660516
gene10384	373.676	-0.627727	0.389406	-1.61201	0.10696	0.660516
gene17877	447.949	0.866959	0.538256	1.61068	0.107249	0.661767
gene15892	23.3957	1.70671	1.05976	1.61048	0.107294	0.661767
gene13174	7321.02	-0.514784	0.319919	-1.60911	0.107593	0.663203
gene6276	164.79	0.761147	0.473317	1.60811	0.10781	0.663738
gene17404	781.911	0.70376	0.437632	1.60811	0.107811	0.663738
gene14678	1046.88	-0.587795	0.365666	-1.60746	0.107953	0.664203
gene16037	282.462	-0.67549	0.420416	-1.60672	0.108116	0.664804
gene16431	61.7496	-1.25912	0.784123	-1.60576	0.108326	0.665683
gene11432	452.371	-0.607321	0.378715	-1.60363	0.108795	0.667154
gene36	4868.58	-0.505838	0.315433	-1.60363	0.108796	0.667154
gene4877	1057	-0.560534	0.349613	-1.6033	0.108868	0.667154
gene1045	524.385	-0.581466	0.362679	-1.60326	0.108878	0.667154
gene17795	23152.7	-0.490592	0.306013	-1.60317	0.108896	0.667154
gene14873	4844.88	0.485599	0.303035	1.60245	0.109056	0.667728
gene16079	5682.35	-0.640637	0.399894	-1.60202	0.109152	0.667911
gene4602	1062.17	-0.546002	0.340903	-1.60163	0.109237	0.668021
gene1928	299.521	0.723249	0.451734	1.60105	0.109366	0.668258
gene5295	904.375	-0.566892	0.354117	-1.60086	0.109408	0.668258
gene9399	224.1	0.914355	0.571359	1.60032	0.109529	0.668589
gene17493	3.31096	5.17305	3.23265	1.60025	0.109543	NA
gene3860	3.31096	5.17305	3.23265	1.60025	0.109543	NA
gene10848	456.731	0.597892	0.373706	1.5999	0.10962	0.668744
gene8524	440.099	-0.62989	0.393788	-1.59956	0.109695	0.668796
gene14429	101.548	0.976873	0.610916	1.59903	0.109814	0.669113
gene12077	120.152	-0.851693	0.532779	-1.59859	0.109913	0.669312
gene5108	10448.9	-0.519674	0.325154	-1.59824	0.10999	0.669375
gene9640	2819.1	-0.493596	0.308951	-1.59765	0.110121	0.669768
gene578	772.867	-0.59101	0.370022	-1.59723	0.110214	0.669933
gene8401	14.8252	-2.07318	1.29854	-1.59654	0.110368	0.670259
gene15654	761.097	-0.545552	0.34174	-1.59639	0.110401	0.670259
gene2118	69.7642	-1.02939	0.645126	-1.59565	0.110567	0.670474
gene11785	6.73012	-3.75124	2.3512	-1.59546	0.11061	0.670474
gene8914	657.322	-0.558928	0.35035	-1.59534	0.110636	0.670474
gene13748	653.416	0.560487	0.351545	1.59435	0.110857	0.671405
gene3318	660.61	0.556267	0.3491	1.59343	0.111063	0.672199
gene15260	1510.72	-0.520478	0.326692	-1.59317	0.111121	0.672199
gene10637	385.64	0.613604	0.385266	1.59268	0.111232	0.672468
gene2810	161.477	-0.775754	0.487228	-1.59218	0.111344	0.672741
gene15484	464.032	-0.622816	0.391272	-1.59177	0.111436	0.672813
gene11580	1959.34	-0.529507	0.332702	-1.59153	0.11149	0.672813
gene8420	413.745	-0.774376	0.486708	-1.59105	0.111599	0.673038
gene17635	2771.62	-0.491658	0.309069	-1.59077	0.111661	0.673038
gene6038	21.9032	-2.54903	1.60272	-1.59044	0.111735	0.673086
gene5390	346.57	-0.679781	0.427653	-1.58956	0.111933	0.673874
gene9831	273.544	0.657265	0.413767	1.58849	0.112175	0.67445
gene6849	774.398	-0.560746	0.353108	-1.58803	0.11228	0.67445
gene16370	702.131	-0.800025	0.503805	-1.58797	0.112294	0.67445
gene15300	53.9663	-1.14504	0.721091	-1.58793	0.112303	0.67445
gene3926	7.41878	3.25003	2.04746	1.58735	0.112433	0.67445
gene1948	1123.44	0.521619	0.328711	1.58686	0.112544	0.67445
gene1532	139.601	-0.804433	0.506979	-1.58672	0.112576	0.67445
gene12446	33.7077	1.62028	1.02139	1.58635	0.11266	0.67445
gene14699	5304.65	-0.512579	0.323139	-1.58625	0.112683	0.67445
gene15955	191.877	-0.733747	0.462726	-1.58571	0.112806	0.67445
gene14304	105.078	0.867997	0.547394	1.58569	0.11281	0.67445
gene17800	173.532	-0.808118	0.509748	-1.58533	0.112892	0.67445
gene12559	635.96	0.65678	0.414295	1.58529	0.112899	0.67445
gene1324	70.7368	1.01412	0.639971	1.58464	0.113048	0.674668
gene1412	1502.73	-0.515108	0.325083	-1.58454	0.11307	0.674668
gene5397	2985.39	0.490494	0.309763	1.58345	0.113319	0.675268
gene288	509.45	-0.802589	0.506884	-1.58338	0.113336	0.675268
gene13954	28.002	-1.84911	1.16794	-1.58322	0.113371	0.675268
gene5193	496.904	0.61458	0.388306	1.58272	0.113486	0.675547
gene15034	59.941	-1.14096	0.72118	-1.58207	0.113634	0.67603
gene9980	5071.67	0.482673	0.30518	1.5816	0.11374	0.676265
gene11966	16443.6	-0.478788	0.302792	-1.58124	0.113823	0.676357
gene10398	13.1982	2.10305	1.33075	1.58036	0.114025	0.676549
gene9615	1446.08	0.508402	0.321809	1.57982	0.114147	0.676549
gene3296	13761.1	-0.470549	0.298022	-1.5789	0.114358	0.676549
gene2342	28.9683	-1.46707	0.929213	-1.57883	0.114374	0.676549
gene16350	4843.98	-0.504004	0.319361	-1.57816	0.114528	0.676549
gene11469	3446.68	-0.506111	0.320773	-1.57779	0.114615	0.676549
gene15846	94.0192	-0.913113	0.57876	-1.57771	0.114633	0.676549
gene12375	32448.4	0.470613	0.29831	1.5776	0.114658	0.676549
gene5718	41192.4	0.620629	0.393402	1.57759	0.114659	0.676549
gene9796	3115.46	-0.489073	0.310056	-1.57737	0.114711	0.676549
gene7727	1811.32	-0.497542	0.315522	-1.57689	0.114821	0.676549
gene10951	12.2723	-3.16303	2.00651	-1.57638	0.114938	0.676549
gene5232	611.305	-0.559306	0.354828	-1.57627	0.114963	0.676549
gene13349	1004.71	-0.544257	0.345282	-1.57627	0.114964	0.676549
gene8563	1015.23	-0.522335	0.331385	-1.57622	0.114976	0.676549
gene6491	174.273	-0.745796	0.473309	-1.57571	0.115093	0.676549
gene5806	7.04177	-2.94	1.86654	-1.57511	0.115232	0.676549
gene4797	2406.86	0.493908	0.313578	1.57507	0.115239	0.676549
gene98	2788.01	0.486947	0.309174	1.57499	0.115258	0.676549
gene10411	2124.02	-0.495141	0.314383	-1.57496	0.115265	0.676549
gene10294	998.551	0.665868	0.422828	1.5748	0.115304	0.676549
gene17794	155.693	-0.774079	0.491654	-1.57444	0.115386	0.676549
gene6115	74.5235	-0.991965	0.630068	-1.57438	0.1154	0.676549
gene4111	728.027	-0.545443	0.346968	-1.57203	0.115944	0.679033
gene6399	3947.45	0.531315	0.338	1.57194	0.115965	0.679033
gene8634	2042.88	0.570114	0.362743	1.57167	0.116026	0.679033
gene2306	513.598	0.571114	0.363549	1.57094	0.116196	0.679406
gene4580	63278.4	0.464578	0.295789	1.57064	0.116266	0.679406
gene11789	9.32897	-4.09558	2.6085	-1.57009	0.116394	0.679406
gene17720	114.397	-0.863068	0.549737	-1.56996	0.116424	0.679406
gene7201	1948.17	0.62831	0.400211	1.56995	0.116427	0.679406
gene16143	381.447	-0.617975	0.394255	-1.56745	0.117009	0.682408
gene6315	290.062	-0.662669	0.423314	-1.56543	0.117482	0.683272
gene6058	233.329	-0.683754	0.436799	-1.56538	0.117495	0.683272
gene17896	32.779	-1.39752	0.89288	-1.56518	0.117541	0.683272
gene7993	54.8658	1.10503	0.706036	1.56512	0.117554	0.683272
gene2443	293.107	-0.742457	0.474427	-1.56495	0.117594	0.683272
gene4802	71.2121	1.03467	0.661204	1.56483	0.117623	0.683272
gene17354	1297.94	-0.514184	0.328669	-1.56445	0.117713	0.683272
gene8982	1330.39	0.538613	0.344363	1.56409	0.117797	0.683272
gene3196	3397.7	-0.484035	0.309553	-1.56366	0.117898	0.683272
gene12386	87.1277	-0.987377	0.631543	-1.56344	0.11795	0.683272
gene4609	48.4552	-1.18704	0.759347	-1.56324	0.117996	0.683272
gene1417	62.2201	1.27075	0.813088	1.56287	0.118083	0.683272
gene3964	729.8	0.561397	0.359253	1.56268	0.118128	0.683272
gene4828	2489.92	-0.489458	0.313221	-1.56266	0.118133	0.683272
gene2299	328.071	0.686333	0.43934	1.56219	0.118243	0.683272
gene11259	33.6192	-1.38947	0.889476	-1.56213	0.118259	0.683272
gene3600	462.849	-0.576011	0.368887	-1.56148	0.11841	0.683272
gene5666	7285.67	0.477557	0.305851	1.5614	0.118429	0.683272
gene716	545.272	-0.560054	0.35877	-1.56104	0.118514	0.683272
gene14924	3.04519	5.19636	3.32901	1.56093	0.11854	NA
gene17961	1490.17	-0.526789	0.337517	-1.56077	0.118577	0.683272
gene10639	196.771	0.77185	0.494537	1.56075	0.118582	0.683272
gene6915	3140.13	0.511112	0.327674	1.55982	0.118804	0.684156
gene8718	3.85151	4.87692	3.1272	1.55951	0.118875	NA
gene7061	88.1267	0.917787	0.588634	1.55918	0.118954	0.684629
gene13685	1891.38	-0.494238	0.317087	-1.55868	0.119072	0.684917
gene10201	289.254	-0.713518	0.458005	-1.55788	0.119261	0.685616
gene13208	495.276	-0.576697	0.370272	-1.55749	0.119353	0.685721
gene8465	1066.37	0.850347	0.546063	1.55723	0.119416	0.685721
gene17989	766.156	0.535687	0.344286	1.55594	0.119723	0.686574
gene1767	252.968	-0.655207	0.421124	-1.55585	0.119743	0.686574
gene12541	1566.38	-0.49566	0.3186	-1.55574	0.119769	0.686574
gene10966	1150.75	0.726217	0.467079	1.55481	0.119992	0.68713
gene3466	429.726	-0.732524	0.471148	-1.55476	0.120002	0.68713
gene15469	2360.16	0.532409	0.342515	1.55441	0.120087	0.687224
gene5150	129.031	1.36758	0.880383	1.5534	0.120328	0.687733
gene17089	3207.41	-0.483368	0.311311	-1.55269	0.120498	0.687733
gene8522	1855.93	-0.489828	0.315511	-1.55249	0.120545	0.687733
gene14661	242.861	0.6577	0.423649	1.55246	0.120552	0.687733
gene11506	516.989	0.616817	0.397475	1.55184	0.120701	0.687733
gene12252	123.701	-0.805189	0.518937	-1.55161	0.120755	0.687733
gene9105	123.852	-1.48967	0.960418	-1.55106	0.120887	0.687733
gene15656	3469.98	-0.477835	0.308079	-1.55102	0.120898	0.687733
gene5635	661.804	0.547516	0.353103	1.55058	0.121001	0.687733
gene13512	40.2326	1.24797	0.804856	1.55055	0.121011	0.687733
gene8361	667.002	0.542292	0.349903	1.54983	0.121182	0.687733
gene4760	293.963	-0.64569	0.416642	-1.54975	0.121202	0.687733
gene13094	365.365	-0.694104	0.447993	-1.54936	0.121294	0.687733
gene4171	73.8262	-1.15436	0.745155	-1.54915	0.121346	0.687733
gene17029	143.502	0.771341	0.497965	1.54898	0.121385	0.687733
gene17497	2425.52	0.480797	0.310404	1.54894	0.121396	0.687733
gene15862	547.941	0.558124	0.360327	1.54894	0.121397	0.687733
gene7383	428.03	0.584878	0.377607	1.5489	0.121405	0.687733
gene12066	20.0486	-1.69579	1.09557	-1.54786	0.121656	0.68877
gene16141	444.32	-0.772312	0.49921	-1.54707	0.121847	0.68946
gene9555	21.2843	-1.74472	1.12808	-1.54663	0.121953	0.689675
gene2127	207.372	-0.700282	0.453031	-1.54577	0.12216	0.690198
gene4997	25.7076	-1.6177	1.04659	-1.54568	0.122183	0.690198
gene17274	2022.62	-0.484962	0.313929	-1.54481	0.122391	0.690988
gene16299	434.162	0.575997	0.372942	1.54447	0.122475	0.691073
gene12244	420.859	0.598565	0.387855	1.54327	0.122765	0.692183
gene5787	3.30645	5.01566	3.25037	1.5431	0.122805	NA
gene4990	987.131	-0.513342	0.33268	-1.54305	0.122819	0.692183
gene16211	1562.12	-0.491934	0.318857	-1.54281	0.122878	0.692183
gene11610	5505.79	0.544533	0.35309	1.54219	0.123026	0.692633
gene6255	104.305	-0.865373	0.561619	-1.54085	0.123352	0.694075
gene8864	4296.3	-0.525797	0.341299	-1.54057	0.12342	0.694075
gene5320	81.1386	1.17261	0.761371	1.54013	0.123528	0.694292
gene14227	25960	0.458555	0.297986	1.53885	0.123841	0.695585
gene12633	60.7292	-1.07415	0.698122	-1.53863	0.123896	0.695585
gene6240	275.595	-0.632488	0.411255	-1.53795	0.124062	0.695749
gene6486	90.1862	-0.91939	0.597899	-1.5377	0.124122	0.695749
gene8869	2397.64	0.599518	0.389891	1.53766	0.124132	0.695749
gene17736	29.6963	-1.66829	1.08547	-1.53694	0.124309	0.696353
gene5543	205.21	0.725364	0.472778	1.53426	0.124966	0.699586
gene15123	8286.65	-0.461516	0.300855	-1.53402	0.125025	0.699586
gene6003	595.015	-0.574345	0.374685	-1.53287	0.125307	0.70009
gene541	333.763	-0.619631	0.404241	-1.53282	0.125319	0.70009
gene18099	38.1189	-1.31335	0.856828	-1.5328	0.125324	0.70009
gene16164	278.453	-0.714803	0.4665	-1.53227	0.125457	0.700257
gene5294	2538.64	0.543958	0.355081	1.53193	0.12554	0.700257
gene14530	304.715	0.617948	0.403403	1.53184	0.125562	0.700257
gene9054	125.412	0.799956	0.522341	1.53148	0.12565	0.700357
gene17587	10.2604	3.00117	1.96002	1.53119	0.125722	0.700373
gene16438	6.99875	2.75045	1.79719	1.53042	0.125913	0.700542
gene6352	509.195	0.554512	0.362343	1.53035	0.12593	0.700542
gene1351	446.177	0.56853	0.371534	1.53022	0.125961	0.700542
gene14021	227.756	0.673803	0.440819	1.52853	0.126382	0.702135
gene9092	164.638	0.735948	0.481482	1.52851	0.126387	0.702135
gene14305	315.374	0.612783	0.401095	1.52778	0.126568	0.70248
gene1435	155.133	0.802451	0.525269	1.52769	0.126589	0.70248
gene16322	90570.1	0.874142	0.572466	1.52698	0.126767	0.702488
gene18771	205.742	0.696702	0.456552	1.52601	0.127008	0.702488
gene2791	131.268	-0.7858	0.514976	-1.5259	0.127035	0.702488
gene6634	638.582	0.541631	0.354963	1.52588	0.127039	0.702488
gene4213	1778.64	-0.482087	0.316044	-1.52538	0.127164	0.702488
gene9624	329.67	-0.607362	0.39822	-1.52519	0.127211	0.702488
gene14495	796.228	0.646831	0.424102	1.52518	0.127215	0.702488
gene15374	1236.57	-0.531402	0.348436	-1.52511	0.127233	0.702488
gene515	135.065	-0.988797	0.648367	-1.52506	0.127245	0.702488
gene17978	551.102	-0.572874	0.375684	-1.52489	0.127288	0.702488
gene18955	164.996	-0.724477	0.475382	-1.52399	0.127512	0.703133
gene11531	275.525	0.624842	0.410091	1.52367	0.127592	0.703133
gene10486	146.695	0.894742	0.587263	1.52358	0.127614	0.703133
gene9083	33.5449	1.33098	0.873802	1.52321	0.127706	0.70323
gene713	378.457	-0.58855	0.386483	-1.52284	0.1278	0.70323
gene12211	329.103	-0.614248	0.403452	-1.52248	0.127889	0.70323
gene15051	407.259	-0.622555	0.408935	-1.52238	0.127914	0.70323
gene8391	536.957	-0.566527	0.372198	-1.52211	0.127981	0.70323
gene13422	490.399	-0.555009	0.364788	-1.52146	0.128145	0.703719
gene9469	54467.1	0.456238	0.29992	1.5212	0.128209	0.703719
gene10761	3.03617	5.07914	3.33907	1.52112	0.128229	NA
gene6100	3.03617	5.07914	3.33907	1.52112	0.128229	NA
gene941	95.1789	1.09981	0.723185	1.52079	0.128314	0.703767
gene856	27339.1	0.454988	0.299214	1.52061	0.128358	0.703767
gene8067	29123.7	0.457026	0.30074	1.51967	0.128594	0.704432
gene7847	369.387	-0.591426	0.389206	-1.51957	0.128619	0.704432
gene7191	75.4634	-0.942244	0.62056	-1.51838	0.128919	0.705692
gene890	261.753	0.649851	0.428224	1.51755	0.129128	0.706348
gene13200	46.9217	-1.15744	0.762947	-1.51707	0.129249	0.706348
gene11862	7868.36	0.641598	0.42292	1.51707	0.129249	0.706348
gene14912	3.17932	-4.95559	3.26822	-1.5163	0.129445	NA
gene7656	19.0701	1.71545	1.13164	1.5159	0.129544	0.707573
gene8065	926.605	0.533549	0.352068	1.51547	0.129653	0.707786
gene14801	2767.43	-0.489511	0.323136	-1.51488	0.129803	0.708223
gene11919	827.487	-0.545038	0.359967	-1.51413	0.129992	0.708869
gene17065	414.561	0.571026	0.377358	1.51322	0.130224	0.709474
gene6275	70.355	1.00058	0.661368	1.51289	0.130308	0.709474
gene107	42.1105	-1.54196	1.01942	-1.51258	0.130386	0.709474
gene7836	1929.75	-0.486965	0.321952	-1.51254	0.130397	0.709474
gene4385	197.283	0.696696	0.460684	1.51231	0.130455	0.709474
gene7239	1667.4	-0.484643	0.321015	-1.50972	0.131114	0.712673
gene17939	757.873	-0.515193	0.34172	-1.50765	0.131645	0.71517
gene12111	464.897	-0.56348	0.373895	-1.50705	0.131797	0.715609
gene14885	6460.41	-0.466127	0.309602	-1.50557	0.132178	0.717294
gene4075	2296.46	-0.475045	0.315641	-1.50502	0.132319	0.717674
gene4788	100.949	-0.867149	0.576324	-1.50462	0.132421	0.717841
gene11290	1616.23	-0.553624	0.368136	-1.50386	0.132617	0.718407
gene11819	72.5658	-1.02776	0.683782	-1.50305	0.132827	0.718407
gene12278	255.065	-0.654732	0.435635	-1.50294	0.132856	0.718407
gene16234	11569	-0.507625	0.337773	-1.50286	0.132876	0.718407
gene6224	455.029	-0.586254	0.390128	-1.50272	0.132911	0.718407
gene12334	394.848	-0.619734	0.412454	-1.50256	0.132954	0.718407
gene3581	560.653	-0.537054	0.357538	-1.50209	0.133074	0.718438
gene4747	1531.67	0.50842	0.338568	1.50168	0.133181	0.718438
gene8285	26.2472	2.21638	1.47608	1.50153	0.133219	0.718438
gene2875	651.439	-0.52417	0.349176	-1.50116	0.133313	0.718438
gene12916	12.1472	2.97478	1.98166	1.50115	0.133316	0.718438
gene8574	17.9382	-1.72662	1.15099	-1.50011	0.133586	0.719114
gene6895	12232.5	0.461177	0.307467	1.49992	0.133634	0.719114
gene3920	169.852	0.734748	0.489884	1.49984	0.133656	0.719114
gene5067	221.948	0.729288	0.486413	1.49932	0.133791	0.719457
gene4673	9.41739	2.39218	1.59624	1.49864	0.133968	0.720022
gene4946	14.5697	1.99988	1.33588	1.49705	0.134381	0.72156
gene5252	18.221	-2.0443	1.36561	-1.49699	0.134397	0.72156
gene16362	18.8272	-1.72381	1.15201	-1.49635	0.134562	0.721766
gene1188	220.444	0.650557	0.434781	1.49629	0.134579	0.721766
gene9323	5312.01	-0.478602	0.320321	-1.49413	0.135141	0.724329
gene3324	43.6043	1.68093	1.1255	1.4935	0.135306	0.724329
gene16084	11561.7	-0.445482	0.29829	-1.49345	0.135319	0.724329
gene588	7203.81	0.47984	0.321317	1.49336	0.135344	0.724329
gene9401	295.438	0.602922	0.403996	1.4924	0.135595	0.725287
gene11497	1146.98	0.49463	0.331609	1.49161	0.135802	0.725467
gene19278	40.1346	1.20528	0.808228	1.49126	0.135893	0.725467
gene5644	127.232	0.764633	0.512764	1.4912	0.13591	0.725467
gene3110	11227.3	0.488452	0.327563	1.49117	0.135917	0.725467
gene12400	214.044	-0.696527	0.467224	-1.49078	0.13602	0.725632
gene2784	983.909	0.685759	0.460113	1.49042	0.136115	0.72564
gene1359	53.1716	-1.20865	0.811054	-1.49022	0.136166	0.72564
gene11759	39.2379	-1.2943	0.868755	-1.48983	0.136268	0.7258
gene15802	47.4897	1.10622	0.743357	1.48814	0.136715	0.726348
gene16240	277.72	-0.688384	0.462583	-1.48813	0.136716	0.726348
gene15060	107.026	-0.919982	0.618379	-1.48773	0.136822	0.726348
gene13543	841.369	-0.533814	0.358821	-1.48769	0.136833	0.726348
gene7204	147.42	-1.10242	0.741191	-1.48737	0.136918	0.726348
gene5370	7.52138	-2.66306	1.79123	-1.48672	0.137089	0.726348
gene11023	2204.9	-0.464232	0.312261	-1.48668	0.137099	0.726348
gene10108	5409.63	-0.468021	0.314889	-1.48631	0.137198	0.726348
gene12926	282.987	-0.632541	0.42561	-1.4862	0.137227	0.726348
gene11218	116.568	-0.795581	0.535336	-1.48613	0.137244	0.726348
gene16018	727.067	-0.522967	0.351993	-1.48573	0.13735	0.726348
gene7543	15.986	1.92513	1.29595	1.4855	0.137411	0.726348
gene7888	224.601	0.709485	0.477659	1.48534	0.137454	0.726348
gene11894	3868.82	-0.452939	0.305025	-1.48492	0.137564	0.726348
gene3782	2589.59	0.517326	0.348396	1.48488	0.137576	0.726348
gene11355	887.675	0.525361	0.353851	1.4847	0.137625	0.726348
gene4751	1155.89	-0.492576	0.331844	-1.48436	0.137713	0.726348
gene7379	8929.69	-0.485011	0.326768	-1.48427	0.137739	0.726348
gene5620	523.908	-0.550829	0.371174	-1.48402	0.137804	0.726348
gene17073	68.8234	0.972137	0.655125	1.4839	0.137836	0.726348
gene15351	139.358	1.24674	0.840283	1.48371	0.137885	0.726348
gene9149	11328.3	-0.54272	0.365933	-1.48311	0.138044	0.726737
gene5388	144.371	-0.812526	0.548021	-1.48266	0.138166	0.726737
gene9070	985.636	0.580456	0.391523	1.48256	0.138192	0.726737
gene12257	158.145	-0.710838	0.47959	-1.48218	0.138293	0.726737
gene12489	148.57	0.736358	0.496842	1.48208	0.13832	0.726737
gene7956	58.5372	1.11156	0.750215	1.48166	0.13843	0.726773
gene5234	1133.75	-0.488568	0.329852	-1.48117	0.138561	0.726773
gene6965	63.6856	0.978677	0.660876	1.48088	0.138639	0.726773
gene4045	295.182	0.599689	0.405017	1.48065	0.1387	0.726773
gene12084	1562.18	-0.528301	0.356852	-1.48045	0.138753	0.726773
gene2020	1008.91	0.501489	0.33885	1.47997	0.13888	0.726773
gene19487	8.99236	2.36195	1.59595	1.47996	0.138883	0.726773
gene10592	277.215	-0.607718	0.410662	-1.47985	0.138913	0.726773
gene15594	639.302	-0.552673	0.373525	-1.47962	0.138976	0.726773
gene1269	847.353	-0.548077	0.370607	-1.47886	0.139177	0.727406
gene12570	285.018	0.608689	0.41166	1.47862	0.139241	0.727406
gene10504	2724.6	-0.457347	0.309503	-1.47768	0.139493	0.72814
gene3343	58.2072	-1.35205	0.91516	-1.47739	0.13957	0.72814
gene13413	540.658	-0.550061	0.372478	-1.47676	0.139739	0.72814
gene5537	1844.66	0.488122	0.330583	1.47655	0.139797	0.72814
gene16578	993.804	-0.530994	0.359776	-1.4759	0.13997	0.72814
gene3379	622.469	-0.522496	0.35403	-1.47585	0.139984	0.72814
gene7676	90913.1	-0.443826	0.300736	-1.4758	0.139998	0.72814
gene11041	1434.9	-0.541271	0.366786	-1.47571	0.140021	0.72814
gene268	35.181	1.32477	0.89783	1.47552	0.140072	0.72814
gene1764	1589.21	0.5912	0.400856	1.47484	0.140255	0.72814
gene3336	78.3641	-0.968705	0.656846	-1.47478	0.140271	0.72814
gene5396	29.0115	-1.41544	0.959816	-1.4747	0.140293	0.72814
gene3827	133.437	-0.79002	0.535754	-1.47459	0.140322	0.72814
gene3094	381.546	-0.645218	0.437689	-1.47415	0.140442	0.728388
gene6230	106.903	0.866977	0.588501	1.47319	0.140698	0.729344
gene3230	1118.24	-0.482169	0.327379	-1.47281	0.140801	0.729502
gene7195	29.1716	-1.71258	1.16336	-1.4721	0.140993	0.730121
gene10195	478.265	-0.570404	0.387696	-1.47127	0.141219	0.730844
gene17323	706.678	0.581394	0.395224	1.47105	0.141278	0.730844
gene396	1782.76	0.723653	0.492197	1.47025	0.141494	0.731585
gene7106	77.4602	0.936546	0.637696	1.46864	0.14193	0.733123
gene6592	1365.81	-0.489767	0.333547	-1.46836	0.142007	0.733123
gene12787	3265.72	0.517504	0.352479	1.46818	0.142055	0.733123
gene880	1312.25	0.493697	0.336298	1.46804	0.142095	0.733123
gene4719	187.296	0.666565	0.454149	1.46773	0.142179	0.733123
gene772	5927.95	0.476587	0.324798	1.46733	0.142286	0.733123
gene600	430.976	-0.573083	0.390608	-1.46716	0.142333	0.733123
gene12248	1016.48	0.585666	0.399225	1.46701	0.142374	0.733123
gene10653	441.849	-0.552045	0.376536	-1.46611	0.142617	0.734002
gene1286	6.58089	3.13504	2.1397	1.46518	0.142872	0.734823
gene6907	1653.91	0.471752	0.32203	1.46493	0.142939	0.734823
gene1306	1218.65	-0.49466	0.337715	-1.46473	0.142996	0.734823
gene10066	739.549	0.50286	0.343379	1.46445	0.143072	0.73484
gene8986	6.56743	-3.25478	2.22353	-1.46379	0.143252	0.734889
gene14410	264.867	0.669272	0.457251	1.46369	0.14328	0.734889
gene7632	3.86943	3.93269	2.68694	1.46363	0.143294	NA
gene14957	40.5773	-1.22489	0.836962	-1.4635	0.14333	0.734889
gene6856	598.716	-0.517832	0.353869	-1.46334	0.143373	0.734889
gene750	4736.7	-0.4746	0.324603	-1.4621	0.143715	0.736251
gene17318	603.242	0.520786	0.356254	1.46184	0.143785	0.736251
gene5453	178.148	0.702625	0.480763	1.46148	0.143884	0.73638
gene17433	55.441	1.16743	0.799077	1.46097	0.144023	0.736507
gene15791	9.57398	2.2664	1.55154	1.46074	0.144087	0.736507
gene3724	799.045	-0.49657	0.340064	-1.46022	0.144228	0.736507
gene4988	11498.6	-0.553264	0.378916	-1.46012	0.144257	0.736507
gene10677	1674.38	-0.484264	0.331675	-1.46006	0.144274	0.736507
gene9554	85166.7	-2.4311	1.66563	-1.45957	0.144409	0.736538
gene1305	173.38	0.687391	0.470976	1.4595	0.144426	0.736538
gene15402	2.76589	5.04326	3.4565	1.45906	0.144547	NA
gene5316	3210.33	-0.568102	0.389541	-1.45839	0.144733	0.737232
gene11826	28371.5	0.604747	0.414676	1.45836	0.144741	0.737232
gene8824	574.319	0.536371	0.367828	1.45821	0.144782	0.737232
gene2707	3619.31	-0.476236	0.326654	-1.45792	0.144862	0.737264
gene9968	647.479	0.714221	0.490016	1.45755	0.144965	0.737287
gene8932	12461	-0.460314	0.315851	-1.45738	0.145012	0.737287
[truncated: 17,612 more rows]

## Sheet: TADVB
ID	baseMean	log2FoldChange	lfcSE	stat	pvalue	padj
gene18918	494.668	-6.46403	0.486966	-13.2741	3.27175e-40	3.45431e-36
gene5372	515.899	-5.62687	0.428472	-13.1324	2.1471e-39	1.13345e-35
gene4961	790.761	8.3315	0.761137	10.9461	6.93566e-28	2.44089e-24
gene5041	724.077	7.01867	0.669088	10.4899	9.61237e-26	2.53718e-22
gene9414	516.359	9.0674	0.987945	9.17804	4.38993e-20	9.26978e-17
gene7332	210.618	5.83899	0.654106	8.92667	4.39031e-19	7.72548e-16
gene17142	300.993	8.57586	0.967495	8.86398	7.72099e-19	1.16455e-15
gene17583	250.765	7.70033	0.940788	8.18498	2.72347e-16	3.5943e-13
gene1424	1046.62	-2.91379	0.36296	-8.02785	9.91981e-16	1.1637e-12
gene154	258.595	8.886	1.11904	7.94074	2.00979e-15	2.12194e-12
gene9331	319.336	9.02327	1.13845	7.92595	2.26403e-15	2.17306e-12
gene9328	218.997	7.81938	1.04946	7.45083	9.27581e-14	8.16117e-11
gene6512	157.595	7.71913	1.08989	7.0825	1.41575e-12	1.14981e-09
gene16658	159.416	6.45754	0.97906	6.59565	4.23404e-11	3.07718e-08
gene12440	503.08	-2.83621	0.430323	-6.5909	4.37183e-11	3.07718e-08
gene2327	124.335	8.67828	1.3279	6.53533	6.34678e-11	4.18808e-08
gene1056	360.396	-3.93658	0.607835	-6.47639	9.39402e-11	5.83424e-08
gene10752	118.8	7.72921	1.20169	6.43194	1.25984e-10	7.38967e-08
gene16617	1564.53	-1.90079	0.303411	-6.26474	3.73459e-10	2.07525e-07
gene3399	162.661	7.98759	1.28642	6.20918	5.32623e-10	2.81172e-07
gene15267	132.988	7.78336	1.29203	6.02415	1.69997e-09	8.5468e-07
gene1228	110.21	8.56471	1.44513	5.92659	3.09292e-09	1.48432e-06
gene4771	29467.8	-3.33174	0.569421	-5.8511	4.8834e-09	2.24169e-06
gene1497	798.211	-2.05589	0.354399	-5.80107	6.58927e-09	2.89873e-06
gene2280	80.5879	8.15288	1.42403	5.7252	1.03311e-08	4.36302e-06
gene9861	914.37	2.26366	0.402879	5.61872	1.92382e-08	7.81219e-06
gene3400	95.2976	6.37356	1.14617	5.56074	2.68641e-08	1.05048e-05
gene15100	141.647	3.26827	0.593708	5.50485	3.69492e-08	1.39325e-05
gene6517	114.42	4.04185	0.738787	5.47093	4.4767e-08	1.62983e-05
gene13686	97.4656	6.53273	1.19627	5.46092	4.73681e-08	1.66704e-05
gene6499	84986.1	-1.74607	0.32201	-5.42242	5.87974e-08	2.00252e-05
gene10150	248.048	-2.47732	0.458415	-5.40411	6.51325e-08	2.14897e-05
gene4954	317.768	3.02448	0.566864	5.33547	9.52965e-08	3.04891e-05
gene18266	45.4824	-9.06672	1.72881	-5.24449	1.56718e-07	4.86656e-05
gene5709	64575	-2.2819	0.43874	-5.20103	1.98185e-07	5.9784e-05
gene10157	65.9928	7.93367	1.58725	4.99839	5.78106e-07	0.000169546
gene16323	193.066	-4.18769	0.840297	-4.98359	6.24153e-07	0.000178103
gene5652	59.4993	7.52093	1.51077	4.9782	6.41767e-07	0.00017831
gene5912	39.1784	-8.72213	1.77525	-4.91319	8.9605e-07	0.000242577
gene9087	12102.2	-1.32776	0.27147	-4.89102	1.00316e-06	0.000264784
gene11853	939.037	-2.11807	0.434331	-4.87664	1.07911e-06	0.000277883
gene6518	131.299	4.52819	0.9373	4.8311	1.35781e-06	0.000341326
gene200	147832	1.78937	0.373729	4.78787	1.68564e-06	0.000413885
gene7104	57.2189	5.18707	1.0857	4.77764	1.77364e-06	0.000425593
gene1245	92.5746	-3.75371	0.78736	-4.76746	1.8656e-06	0.000428564
gene13606	67.5416	6.73273	1.41228	4.76729	1.8672e-06	0.000428564
gene3588	859.367	-2.12572	0.447215	-4.75324	2.00183e-06	0.000449688
gene12694	42.6264	-5.54338	1.17332	-4.72454	2.30635e-06	0.000507301
gene16097	860.277	1.88509	0.402216	4.68675	2.77572e-06	0.000598083
gene18894	524.861	1.97786	0.423763	4.66737	3.05085e-06	0.000644217
gene17338	121.591	-2.89424	0.63162	-4.58224	4.60013e-06	0.000952316
gene4770	248.193	-2.3069	0.510409	-4.51972	6.19228e-06	0.00125727
gene4530	60.3047	3.93679	0.873637	4.50621	6.59951e-06	0.00131467
gene11886	524.753	-2.31635	0.516723	-4.48277	7.36788e-06	0.00142863
gene17782	4583.58	-2.51172	0.560572	-4.48063	7.4422e-06	0.00142863
gene8873	7506.84	-1.44222	0.322966	-4.46554	7.98656e-06	0.00150575
gene1494	76263.3	-1.4591	0.328981	-4.43522	9.19778e-06	0.00170369
gene13217	36.9023	6.90614	1.5598	4.42758	9.52963e-06	0.0017266
gene15894	19553.6	-1.18499	0.267969	-4.42212	9.77386e-06	0.0017266
gene555	36.8179	6.88545	1.55735	4.42127	9.8121e-06	0.0017266
gene15110	20740.5	-1.18834	0.27034	-4.39574	1.10397e-05	0.00191077
gene8718	32.0457	8.01379	1.84361	4.3468	1.38141e-05	0.00231671
gene1111	81.3169	3.21773	0.740279	4.34664	1.38239e-05	0.00231671
gene15482	183.792	2.60363	0.609312	4.27307	1.92796e-05	0.00318053
gene14233	368.51	-1.75478	0.414262	-4.23591	2.27625e-05	0.00367341
gene7299	30.939	7.87767	1.8606	4.23394	2.29632e-05	0.00367341
gene7527	348.967	3.20855	0.760775	4.21747	2.47058e-05	0.00389319
gene10838	621.82	-1.71035	0.408123	-4.19077	2.78004e-05	0.00431641
gene10421	31.9638	6.79857	1.62533	4.1829	2.8782e-05	0.0043819
gene14984	30.0854	7.82268	1.87111	4.18077	2.90522e-05	0.0043819
gene8154	28.9082	7.8456	1.87992	4.17336	3.00135e-05	0.00446313
gene7109	26.2301	7.90013	1.90482	4.14744	3.36212e-05	0.00493017
gene13954	27.8239	-7.88236	1.9071	-4.13317	3.57793e-05	0.00517476
gene11134	39.6402	4.38603	1.07475	4.08099	4.48445e-05	0.00632535
gene18785	2394.21	-1.17763	0.288596	-4.08053	4.49329e-05	0.00632535
gene271	44.3326	4.51493	1.11913	4.03433	5.47586e-05	0.00760712
gene16218	9664.27	-1.20457	0.29972	-4.01897	5.84526e-05	0.00801484
gene1648	135.941	3.10001	0.774836	4.00086	6.31133e-05	0.00854295
gene19387	280.173	-1.74748	0.438398	-3.98605	6.71831e-05	0.0088773
gene3398	422.501	9.45189	2.37141	3.98576	6.7265e-05	0.0088773
gene12500	28.165	6.59888	1.66335	3.96723	7.2713e-05	0.00947783
gene13062	492.037	2.23986	0.566826	3.95158	7.7636e-05	0.00993268
gene7295	32.3266	5.27722	1.33646	3.94866	7.85895e-05	0.00993268
gene13958	91.2911	-2.94357	0.74571	-3.94734	7.9025e-05	0.00993268
gene16657	174.053	-3.1502	0.800195	-3.9368	8.25768e-05	0.010257
gene8069	31.998	6.68255	1.70068	3.92934	8.51785e-05	0.0104571
gene11345	664.939	-1.33112	0.341266	-3.90054	9.59764e-05	0.0116473
gene2607	26.4719	6.60155	1.7088	3.86327	0.000111879	0.013423
gene11235	156.129	2.00842	0.522286	3.84545	0.000120331	0.0142071
gene17786	1262.43	-2.31025	0.60102	-3.84388	0.000121106	0.0142071
gene13767	2879.86	-1.62875	0.425303	-3.82962	0.000128343	0.0148338
gene15593	42.2777	4.19451	1.09578	3.82787	0.000129258	0.0148338
gene2299	534.615	1.39345	0.364687	3.82095	0.00013294	0.0150922
gene4223	22.9943	7.51871	1.96929	3.81798	0.000134546	0.0151121
gene9490	42743	-1.04002	0.274967	-3.78233	0.000155364	0.0172667
gene17784	19457.1	-1.76991	0.471493	-3.75384	0.000174149	0.0191527
gene4217	218.055	1.9095	0.509914	3.74476	0.000180568	0.019654
gene4638	540.089	1.32862	0.357425	3.71719	0.000201451	0.0217033
gene13553	21.1793	7.40951	2.00513	3.69527	0.000219654	0.0234253
gene1490	824.783	-1.39591	0.378091	-3.69198	0.000222515	0.0234931
gene17592	34.4766	4.45021	1.20904	3.68079	0.000232511	0.0243055
gene6584	2265.25	-1.06704	0.291005	-3.66672	0.000245678	0.0252567
gene6437	4640.9	-1.02759	0.280303	-3.66598	0.000246395	0.0252567
gene12745	148.963	-2.40077	0.655995	-3.65975	0.000252466	0.0255724
gene5813	11890.5	-1.23701	0.338177	-3.65787	0.000254319	0.0255724
gene6694	2190.05	-1.14919	0.314477	-3.6543	0.000257888	0.0256866
gene7988	21.2028	7.33227	2.00998	3.64792	0.000264371	0.0257731
gene14369	416.215	9.3664	2.56796	3.64741	0.000264896	0.0257731
gene79	9937.45	-1.07451	0.295095	-3.64123	0.000271336	0.0257731
gene5371	168.056	2.00837	0.551591	3.64104	0.00027154	0.0257731
gene1033	28831	-1.06871	0.293603	-3.63998	0.00027266	0.0257731
gene17181	882.446	-1.19209	0.327562	-3.63928	0.000273403	0.0257731
gene5787	20.8183	7.31606	2.01765	3.62603	0.000287814	0.0268915
gene4227	1768.86	1.22662	0.338944	3.61896	0.000295793	0.0273946
gene13435	513.072	-1.63602	0.453624	-3.60654	0.000310302	0.0284884
gene8468	25.4392	-5.58515	1.55084	-3.60137	0.000316542	0.0288108
gene1211	1550.87	-1.53704	0.427396	-3.5963	0.000322781	0.0291275
gene8736	19.4488	7.33099	2.04267	3.58893	0.000332037	0.0297089
gene10489	142.393	2.75039	0.769305	3.57516	0.000350009	0.0310538
gene6519	37.7242	4.96227	1.39151	3.56611	0.000362316	0.0318778
gene12532	970.678	-1.33874	0.375894	-3.56148	0.000368765	0.0321771
gene4255	13900.6	-1.33601	0.375584	-3.55715	0.000374895	0.0324438
gene13054	3409.57	-1.02188	0.28747	-3.55475	0.000378342	0.0324759
gene13180	25.77	6.25676	1.76473	3.54545	0.000391943	0.0333071
gene1518	188.706	-2.13643	0.602856	-3.54385	0.000394334	0.0333071
gene8230	47.8611	4.20528	1.18947	3.53542	0.000407131	0.034115
gene7278	19.688	7.17259	2.04885	3.50079	0.000463879	0.0385641
gene3777	1698.58	-1.16296	0.333406	-3.48812	0.000486436	0.039866
gene6513	48.5625	3.57742	1.02571	3.48776	0.000487092	0.039866
gene1549	3704.53	-1.14949	0.329779	-3.48564	0.000490968	0.0398742
gene89	21550.1	-0.940278	0.269923	-3.4835	0.000494895	0.0398862
gene3886	6638.47	-1.14592	0.32957	-3.47701	0.000507041	0.0405556
gene10486	239.779	1.62007	0.466466	3.47308	0.000514514	0.0408439
gene17429	3262.01	-1.32536	0.386466	-3.42943	0.000604854	0.0474365
gene17103	86.0724	-2.80287	0.817498	-3.4286	0.000606701	0.0474365
gene4808	19.0268	7.08788	2.06845	3.42667	0.00061104	0.0474365
gene1365	32.4192	4.29645	1.25725	3.41735	0.000632345	0.0487321
gene9495	59.6322	3.2752	0.960162	3.41109	0.000647039	0.049207
gene3334	5610.64	-1.07615	0.315824	-3.40745	0.000655739	0.049207
gene1219	338.664	-1.86759	0.548216	-3.40667	0.000657595	0.049207
gene9397	24.4797	6.6946	1.96644	3.40443	0.000663033	0.049207
gene19617	1077.93	-1.09929	0.323017	-3.4032	0.000666026	0.049207
gene16748	1392.14	-1.2964	0.381052	-3.40217	0.000668538	0.049207
gene4817	187.741	2.79693	0.822359	3.40111	0.000671131	0.049207
gene13697	1265.82	1.05322	0.31076	3.38918	0.000701024	0.0502584
gene8194	214.825	8.54223	2.5212	3.38816	0.000703622	0.0502584
gene4756	15.9406	7.23813	2.13649	3.38787	0.000704389	0.0502584
gene3860	16.8646	7.16184	2.114	3.38782	0.000704513	0.0502584
gene11849	96.6793	-2.81045	0.835283	-3.36467	0.000766348	0.0543027
gene1421	15.7718	7.18369	2.14451	3.34981	0.000808684	0.0569205
gene7243	3153.05	-1.05502	0.31589	-3.33984	0.000838281	0.058376
gene15020	846.708	-1.09032	0.326529	-3.33913	0.000840419	0.058376
gene12948	32.3643	5.6847	1.70492	3.33429	0.000855169	0.0589794
1C19	4154.34	14.406	4.32271	3.33263	0.00086028	0.0589794
gene17885	16.996	7.04266	2.11834	3.32461	0.000885429	0.060312
gene16127	94.1263	2.30934	0.696445	3.31589	0.00091351	0.0618259
gene5888	128.445	-2.09543	0.634056	-3.3048	0.000950458	0.0639168
gene16553	134.793	1.90934	0.57817	3.30239	0.000958636	0.0639168
gene6	17.1039	6.99506	2.11908	3.30098	0.000963474	0.0639168
gene8506	14.646	7.19617	2.181	3.29949	0.000968619	0.0639168
gene2918	18070	-0.993033	0.301177	-3.29718	0.000976624	0.0640447
gene11286	1382.64	-1.00165	0.304867	-3.28554	0.00101787	0.0663377
gene1491	150.986	-2.37957	0.726185	-3.27681	0.00104986	0.0680028
gene17122	1220.71	-1.05607	0.322651	-3.2731	0.00106373	0.0684812
gene11343	28.6578	4.18609	1.28112	3.26751	0.00108497	0.0694251
gene8249	58.7408	2.8242	0.865253	3.26402	0.00109842	0.0698624
gene3807	87.2113	2.20505	0.680521	3.24024	0.00119429	0.0755047
gene13544	49.3093	2.79889	0.86488	3.23616	0.0012115	0.0761371
gene6207	24.2437	5.09953	1.57677	3.23415	0.00122004	0.0762202
gene3216	604.114	-1.1382	0.352223	-3.23148	0.00123152	0.0764844
gene6441	646.711	9.46791	2.93495	3.22592	0.00125571	0.0775307
gene3315	244.077	1.50182	0.467208	3.21446	0.00130688	0.0802214
gene1221	634.337	-1.2997	0.404789	-3.21082	0.00132357	0.0807761
gene3905	42.0865	3.2494	1.01408	3.20428	0.00135403	0.0821598
gene6634	443.415	-1.24171	0.38909	-3.19131	0.0014163	0.0854476
gene6173	22.6482	4.67889	1.46865	3.18584	0.00144332	0.0861811
gene8528	503.981	-1.1956	0.375321	-3.18555	0.00144479	0.0861811
gene17871	20.1727	5.12417	1.61179	3.17918	0.00147692	0.087603
gene10419	15.8658	6.86897	2.16227	3.17673	0.00148945	0.0878525
gene5377	5987.58	-0.867391	0.274616	-3.15856	0.0015855	0.0929983
gene3397	162.518	8.01741	2.54075	3.15553	0.00160206	0.0934507
gene9176	16.975	5.95187	1.88742	3.15345	0.00161355	0.0936036
gene3327	2707.91	-0.973701	0.30896	-3.15154	0.00162411	0.0937016
gene3012	2093.91	-1.243	0.394646	-3.14966	0.00163463	0.0937959
gene9808	33.001	3.84102	1.22193	3.14341	0.00166991	0.0953024
gene6514	36.2801	3.59712	1.14537	3.14058	0.00168613	0.0955726
gene3070	20655.8	-1.17435	0.374065	-3.13943	0.00169275	0.0955726
gene10505	47.6373	-2.92794	0.933737	-3.13572	0.0017143	0.0962743
gene6515	43.1094	2.99151	0.955671	3.13028	0.00174642	0.0975594
gene15441	19.3402	5.96662	1.90717	3.12852	0.00175692	0.0976292
gene10178	49.6109	4.59629	1.47363	3.11902	0.00181452	0.0999728
gene10274	86.2292	2.61381	0.838175	3.11845	0.00181803	0.0999728
gene8676	58.2381	2.51586	0.807329	3.11627	0.00183155	0.100194
gene10154	767.659	-1.86272	0.600509	-3.1019	0.00192285	0.104647
gene5710	5835.59	-1.10762	0.357798	-3.09567	0.00196369	0.106223
gene12322	14.4119	6.84129	2.21084	3.09443	0.00197194	0.106223
gene552	14.7121	6.80211	2.20339	3.08712	0.00202109	0.108318
gene6650	18.6554	5.96301	1.93341	3.0842	0.00204101	0.108644
gene4824	18.3704	5.37938	1.74473	3.08322	0.00204774	0.108644
gene1567	24.019	4.34086	1.40915	3.08048	0.00206668	0.1091
gene3649	2092.1	0.945541	0.307379	3.07614	0.00209701	0.109865
gene309	2570.12	-0.88574	0.288005	-3.07543	0.00210198	0.109865
gene11715	20.2877	5.71148	1.86143	3.06833	0.00215261	0.111957
gene3739	15.4596	-6.77017	2.21216	-3.06044	0.00221014	0.114385
gene14483	74.634	2.95306	0.96644	3.05561	0.00224606	0.115678
gene15691	18.0607	5.44223	1.7832	3.05194	0.00227365	0.11653
gene17020	542.722	1.30958	0.429315	3.0504	0.00228539	0.116566
gene16018	766.626	-1.01385	0.332538	-3.04883	0.00229732	0.116611
gene17339	59.7661	-2.49453	0.822182	-3.03404	0.00241303	0.121654
gene13631	16.6844	5.64969	1.86269	3.03307	0.00242076	0.121654
gene4713	15.629	5.85993	1.93284	3.03177	0.00243123	0.121654
gene4282	4431.17	-0.989812	0.326962	-3.0273	0.00246751	0.122887
gene1055	75.7339	-2.1451	0.709945	-3.0215	0.00251522	0.124675
gene8465	456.759	-1.81279	0.601576	-3.01341	0.00258334	0.127453
gene13668	1635.56	-0.931004	0.309157	-3.01143	0.0026002	0.127688
gene8686	834.898	0.984168	0.328095	2.99964	0.00270298	0.132121
gene4430	12.958	6.79039	2.27146	2.98944	0.00279489	0.135984
gene11956	646.123	1.02845	0.344714	2.98349	0.00284984	0.138021
gene9349	146.251	1.6404	0.552848	2.96719	0.00300538	0.14489
gene4901	15919.2	0.816934	0.275706	2.96307	0.0030459	0.146175
gene13791	119.893	-1.74489	0.591114	-2.95188	0.0031585	0.15028
gene5860	7575.11	-0.874429	0.296242	-2.95174	0.00315989	0.15028
gene1584	4892.2	-0.819958	0.278523	-2.94395	0.00324047	0.153421
gene12337	1607.24	-1.39953	0.476487	-2.93719	0.00331199	0.156107
gene1209	67.0278	2.24474	0.765222	2.93345	0.00335219	0.1573
gene3507	15.2305	5.61017	1.91615	2.92784	0.0034133	0.15927
gene5386	1018.13	-0.928617	0.317277	-2.92683	0.00342435	0.15927
gene15784	57.024	2.36316	0.808117	2.92428	0.00345253	0.159876
gene12323	14.8224	5.66718	1.94027	2.92082	0.00349114	0.160958
gene12692	24.3728	3.57647	1.22904	2.90997	0.00361461	0.165927
gene12707	74.9493	2.35323	0.810419	2.90372	0.00368758	0.168525
gene12912	64.4975	2.2123	0.76223	2.9024	0.00370315	0.168525
gene923	6358.86	-0.793495	0.274021	-2.89575	0.00378257	0.171401
gene17418	2847.37	-0.91543	0.31628	-2.89436	0.00379928	0.171422
gene15753	2580.48	-1.30411	0.451183	-2.89042	0.00384733	0.172851
gene13608	14.33	5.66547	1.96445	2.884	0.00392653	0.17535
gene17095	30.5359	3.23306	1.12151	2.88278	0.00394182	0.17535
gene9750	2700.49	-1.30656	0.453629	-2.88024	0.00397378	0.17535
gene12727	7515.87	-0.875313	0.303992	-2.87939	0.00398442	0.17535
gene17502	6144.45	-1.21903	0.423383	-2.87927	0.00398598	0.17535
gene3906	45.679	2.90109	1.00974	2.87309	0.00406476	0.176473
gene9988	1346.42	-0.884376	0.307869	-2.87257	0.0040715	0.176473
gene14312	14.5668	6.44057	2.24245	2.87212	0.00407731	0.176473
gene9000	322.22	-1.36392	0.474898	-2.87204	0.00407837	0.176473
gene1810	349.47	-1.29251	0.451459	-2.86297	0.00419695	0.180863
gene5436	1577.14	-0.902624	0.31568	-2.8593	0.00424573	0.18159
gene8181	14.3745	6.42953	2.24979	2.85784	0.00426542	0.18159
gene934	14.3745	6.42953	2.24979	2.85784	0.00426542	0.18159
gene11990	151.081	-1.64177	0.575269	-2.85391	0.00431845	0.183051
gene16377	19011	-0.790475	0.277093	-2.85274	0.00433441	0.183051
gene13912	14.1822	6.41832	2.25731	2.84334	0.00446428	0.187784
gene17492	10.9882	6.74316	2.37518	2.83901	0.00452537	0.189599
gene3712	90.629	2.52497	0.891692	2.83166	0.00463078	0.193248
gene4020	625.401	-1.10891	0.391988	-2.82893	0.0046704	0.1934
gene11177	256.793	-1.2861	0.454772	-2.82801	0.00468387	0.1934
gene16700	3001.21	-0.981153	0.346988	-2.82763	0.00468938	0.1934
gene8932	13099	-0.901829	0.319139	-2.82582	0.00471595	0.193739
gene15607	118.729	-1.61684	0.572897	-2.82222	0.00476917	0.195166
gene2670	30.2753	3.83563	1.36031	2.81966	0.00480741	0.195218
gene8939	261.027	11.1791	3.96468	2.81966	0.00480742	0.195218
gene2954	96.8992	2.11354	0.751107	2.8139	0.0048944	0.197989
gene9802	1.6649e+06	1.19783	0.426273	2.81001	0.00495395	0.199557
gene9219	5686.96	-0.849341	0.302553	-2.80725	0.00499671	0.199557
gene3884	4317.89	-0.882088	0.314274	-2.80674	0.00500449	0.199557
gene5708	385316	-0.752274	0.26805	-2.80647	0.00500877	0.199557
gene5877	11.6355	6.58671	2.34813	2.80509	0.00503032	0.199662
gene7573	37955	-0.839204	0.299481	-2.8022	0.00507562	0.200705
gene4345	15.5414	5.6363	2.01517	2.79693	0.00515908	0.201518
gene2829	3931.64	-0.780439	0.279056	-2.79671	0.00516264	0.201518
gene5358	601.962	-1.01332	0.362454	-2.79573	0.00517827	0.201518
gene9159	206.114	1.99762	0.714674	2.79515	0.00518749	0.201518
gene17351	567.627	-1.28052	0.458164	-2.7949	0.00519161	0.201518
gene8609	4265.71	1.16664	0.417705	2.79297	0.00522258	0.201978
gene16141	452.888	-1.54064	0.553696	-2.78246	0.00539485	0.207879
gene1855	11.143	6.59729	2.3744	2.7785	0.00546099	0.209662
gene1289	216.706	1.55918	0.561639	2.77613	0.00550108	0.210436
gene11271	2350.52	-0.869767	0.313642	-2.77312	0.0055521	0.211621
gene12063	158.93	7.70559	2.78296	2.76884	0.00562554	0.213384
gene3806	11637.6	-0.748036	0.270264	-2.76779	0.00564369	0.213384
gene16498	275.222	-1.20521	0.435579	-2.76691	0.00565899	0.213384
gene10682	809.868	-0.942442	0.340928	-2.76434	0.00570375	0.214307
gene12837	201.901	-1.49069	0.540116	-2.75995	0.00578102	0.215812
gene2638	16376.2	-0.862074	0.312375	-2.75974	0.00578469	0.215812
gene4312	2443.02	-1.29596	0.469907	-2.75792	0.00581711	0.216087
gene750	5117.86	-0.798224	0.289543	-2.75684	0.00583628	0.216087
gene13605	222.114	-1.42256	0.516192	-2.75588	0.00585347	0.216087
gene11753	143.965	1.53082	0.557173	2.74748	0.00600549	0.220927
gene1495	121.876	-2.15671	0.786491	-2.7422	0.006103	0.223734
gene13760	17607.3	-0.858952	0.313811	-2.73716	0.00619713	0.226399
gene3594	703.059	-0.987701	0.361427	-2.73278	0.00628024	0.228291
gene11682	6810.13	-0.914699	0.33479	-2.73215	0.00629216	0.228291
gene14701	84.0783	1.81663	0.665631	2.72919	0.00634907	0.229148
gene7218	63.5305	-2.06574	0.75726	-2.72791	0.00637373	0.229148
gene17493	11.1665	6.48636	2.38062	2.72466	0.00643685	0.229148
gene15976	4261.71	-0.792048	0.29077	-2.72397	0.00645031	0.229148
gene10966	627.351	-1.32312	0.485836	-2.72339	0.00646158	0.229148
gene450	5646.44	-0.851764	0.312843	-2.72265	0.00647599	0.229148
gene15587	29.3417	-2.96786	1.09013	-2.72249	0.00647913	0.229148
gene17168	65.4512	3.07678	1.13035	2.72197	0.00648941	0.229148
gene11622	11.4667	6.4373	2.36826	2.71815	0.00656479	0.231037
gene4146	845.076	-0.910308	0.335045	-2.71697	0.00658817	0.231089
gene5518	15550.3	-0.750329	0.276843	-2.7103	0.00672222	0.23501
gene9545	12.7073	5.50409	2.03227	2.70835	0.00676195	0.23562
gene4110	2853.7	-0.898181	0.332774	-2.69908	0.00695322	0.241487
gene3344	2861.45	-0.814961	0.303239	-2.68752	0.00719846	0.249185
gene6144	12.7308	5.42569	2.02188	2.68348	0.00728594	0.251389
gene17268	13.1388	5.34628	1.99441	2.68063	0.00734842	0.252719
gene10341	10.4818	6.48652	2.4213	2.67894	0.00738562	0.253173
gene9751	1169.86	-1.28663	0.480755	-2.67628	0.00744444	0.254251
gene17954	535.049	-0.982684	0.367311	-2.67535	0.00746523	0.254251
gene7283	33.0512	3.55277	1.33033	2.67059	0.00757187	0.256372
gene9442	3064.07	-0.93527	0.35027	-2.67014	0.00758205	0.256372
gene3024	25823.7	-0.728625	0.272962	-2.66933	0.00760035	0.256372
gene17327	20.142	3.58854	1.34584	2.6664	0.00766693	0.257794
gene9092	96.2084	-1.75712	0.65951	-2.66427	0.00771545	0.2578
gene5661	15.2545	5.06936	1.90307	2.66378	0.00772675	0.2578
gene5274	921.022	-1.22438	0.459789	-2.66292	0.00774668	0.2578
gene13647	4718.27	-0.758082	0.284765	-2.66213	0.00776477	0.2578
gene13902	13.2467	5.28188	1.98628	2.65918	0.00783311	0.258867
gene12765	538.805	-0.959534	0.360913	-2.65863	0.00784594	0.258867
gene12629	42.8714	2.53379	0.955013	2.65314	0.00797462	0.262293
gene4344	9.66566	6.5522	2.47353	2.64893	0.00807474	0.264234
gene16114	680.19	-1.03912	0.392335	-2.64855	0.00808368	0.264234
gene13287	414.931	-1.23408	0.466478	-2.64553	0.00815639	0.265478
gene403	11.19	6.32672	2.39268	2.6442	0.00818849	0.265478
gene703	9.98932	6.48782	2.45394	2.64384	0.00819718	0.265478
gene17890	5760.48	-1.08472	0.410718	-2.64104	0.00826511	0.266859
gene18014	14.0134	6.01789	2.28201	2.6371	0.00836189	0.268784
gene2756	3032.82	0.767329	0.291093	2.63603	0.00838831	0.268784
gene4403	12773.1	0.778972	0.295568	2.63551	0.00840108	0.268784
gene6780	42.0456	-3.219	1.22281	-2.63247	0.00847675	0.270385
gene17214	2117.89	-0.854479	0.324789	-2.63087	0.00851658	0.270838
gene17153	244.062	1.66055	0.631673	2.62882	0.00856828	0.271663
gene15058	62.7893	2.11782	0.806598	2.62562	0.00864918	0.273407
gene16027	4094.89	-0.876965	0.334206	-2.62403	0.00868969	0.273868
gene4290	676.094	-0.966699	0.368556	-2.62294	0.00871757	0.273929
gene11434	3475.59	-0.76328	0.291341	-2.61989	0.0087959	0.27557
gene4930	10.2051	6.40158	2.44493	2.61831	0.00883676	0.276031
gene12068	4046.93	-0.742535	0.28381	-2.61631	0.00888869	0.276834
gene12646	92.1099	2.75244	1.05324	2.61331	0.00896695	0.277978
gene10072	405.446	-1.35648	0.51915	-2.61289	0.00897806	0.277978
gene17319	325.009	1.35632	0.519462	2.611	0.00902774	0.278698
gene1809	342.39	-1.18126	0.452824	-2.60865	0.00908993	0.279059
gene11686	3883.51	-0.983369	0.376977	-2.60857	0.00909227	0.279059
gene8455	52.9469	-2.23438	0.858165	-2.60367	0.00922314	0.282255
gene5551	1391.59	-1.0682	0.411379	-2.59662	0.00941449	0.287278
gene10124	347.671	1.29139	0.498376	2.59119	0.00956442	0.291012
gene13950	59.3874	2.03561	0.786804	2.5872	0.00967605	0.293262
gene4588	520.765	-0.971342	0.375535	-2.58656	0.00969394	0.293262
gene6649	87.8154	2.60013	1.00735	2.58116	0.00984689	0.295733
gene10406	699.231	-0.881411	0.34152	-2.58085	0.00985578	0.295733
gene17047	673.49	-0.933897	0.361876	-2.58071	0.00985962	0.295733
gene11170	164.3	-1.33721	0.518567	-2.57866	0.00991837	0.296652
gene17647	450.08	-1.21215	0.471467	-2.57102	0.0101398	0.302419
gene1499	2643.92	-0.771915	0.300453	-2.56917	0.0101942	0.302818
gene13795	42.1326	2.38966	0.930881	2.5671	0.0102553	0.302818
gene4284	452.286	-1.00081	0.389868	-2.56704	0.010257	0.302818
gene8063	14.1472	5.0044	1.95049	2.56571	0.0102966	0.302818
gene4342	18.084	3.78141	1.47383	2.56571	0.0102966	0.302818
gene5990	1126.78	-0.895295	0.349192	-2.5639	0.0103503	0.303552
gene3410	2758.14	-0.818665	0.320252	-2.55632	0.0105787	0.30939
gene16440	19.9518	4.08932	1.60156	2.55334	0.0106696	0.311031
gene16349	13.6146	5.00388	1.9609	2.55183	0.0107158	0.311031
gene16350	5386.45	-0.70426	0.276008	-2.55159	0.0107232	0.311031
gene6732	105.54	-1.53787	0.604564	-2.54376	0.0109666	0.31665
gene17105	2628.04	-1.25838	0.494756	-2.54343	0.0109769	0.31665
gene1546	257.784	1.27036	0.500147	2.53997	0.0110861	0.318929
gene9568	6673.01	-1.19371	0.47069	-2.53608	0.0112102	0.321055
gene17484	439.002	1.06977	0.421878	2.53575	0.0112208	0.321055
gene13520	255.105	1.13375	0.447878	2.53137	0.0113618	0.324209
gene14633	9.73613	6.28696	2.4853	2.52966	0.0114172	0.324914
gene9638	5312.45	0.89041	0.352241	2.52784	0.0114767	0.325727
gene19537	2968.1	-0.72589	0.287271	-2.52685	0.0115091	0.325771
gene1285	2546.82	-1.15351	0.457138	-2.52332	0.0116252	0.328178
gene13713	2206.99	-0.866929	0.344004	-2.52011	0.0117318	0.330304
gene13259	126.633	2.18328	0.868281	2.51449	0.0119205	0.334433
gene6294	15.8434	4.10335	1.63251	2.51352	0.0119532	0.334433
gene4850	1201.17	-0.778278	0.30971	-2.51293	0.0119735	0.334433
gene7388	94.5453	2.4218	0.964706	2.5104	0.0120594	0.334854
gene777	1860.57	-0.738776	0.29435	-2.50985	0.0120782	0.334854
gene2376	1070.48	-0.867854	0.345858	-2.50928	0.0120978	0.334854
gene19283	75.2711	-1.73134	0.690116	-2.50877	0.0121154	0.334854
gene1189	40.3726	2.31631	0.924621	2.50514	0.0122402	0.337419
gene17212	2608.38	-0.916669	0.366232	-2.50298	0.0123154	0.338609
gene7006	76.2617	2.09449	0.838682	2.49736	0.0125122	0.342932
gene14640	35.1945	2.51532	1.00757	2.49642	0.0125452	0.342932
gene6372	329.609	-1.01957	0.408528	-2.49572	0.0125701	0.342932
gene12067	8.83561	6.3599	2.55049	2.4936	0.0126457	0.343273
gene2510	221.492	10.8491	4.35087	2.49354	0.0126476	0.343273
gene305	1974.34	-0.731099	0.293525	-2.49075	0.0127472	0.344273
gene17785	6151.41	-1.24792	0.501034	-2.49069	0.0127496	0.344273
gene10402	42.2216	2.34471	0.94263	2.48741	0.0128676	0.345912
gene16567	417.365	-1.18074	0.47482	-2.4867	0.0128934	0.345912
gene18719	8.46497	6.41706	2.58099	2.48628	0.0129086	0.345912
gene573	47814.6	-0.707121	0.284596	-2.48465	0.0129679	0.346621
gene15139	3091.01	-0.755601	0.3046	-2.48063	0.0131149	0.349002
gene5438	6916.28	-0.744858	0.300296	-2.48041	0.0131231	0.349002
gene17587	29.7643	4.05018	1.63443	2.47803	0.013211	0.350456
gene3978	2122.23	-0.782175	0.316138	-2.47415	0.0133552	0.353394
gene36	5319.3	-0.787782	0.319094	-2.46881	0.0135565	0.357823
gene9183	7872.49	-0.743694	0.301349	-2.46788	0.0135916	0.357856
gene17162	91.8746	-1.57033	0.63689	-2.46562	0.0136775	0.359221
gene6849	869.013	-0.803029	0.325931	-2.4638	0.0137473	0.360159
gene16479	453.134	-0.985918	0.400667	-2.46069	0.0138668	0.362392
gene15559	25476.2	-0.658306	0.267884	-2.45743	0.0139936	0.364801
gene17213	4579.02	-0.792471	0.323122	-2.45255	0.0141849	0.366139
gene17357	83.8025	1.79884	0.733496	2.45241	0.0141902	0.366139
gene1932	1347.37	-0.752732	0.306983	-2.45204	0.014205	0.366139
gene6633	11485.2	-0.813338	0.331791	-2.45136	0.0142318	0.366139
gene7022	139.212	-2.08225	0.849526	-2.45108	0.014243	0.366139
gene15663	837.505	-0.855196	0.348942	-2.45082	0.014253	0.366139
gene12888	735.888	-1.27041	0.518778	-2.44886	0.014331	0.36725
gene9172	143.784	1.3539	0.553918	2.44422	0.0145167	0.370987
gene14926	211.206	1.319	0.53981	2.44346	0.0145471	0.370987
gene10273	60.5952	2.53705	1.03881	2.44228	0.0145949	0.371309
gene3402	23.0521	2.98505	1.22417	2.43842	0.0147517	0.373526
gene16087	91.6748	2.66295	1.09209	2.43839	0.0147528	0.373526
gene9575	20122	0.651961	0.267646	2.43591	0.0148546	0.375203
gene12691	742.442	-0.866383	0.35664	-2.42929	0.0151283	0.380379
gene15733	2033.51	-1.10757	0.456003	-2.42886	0.0151463	0.380379
gene12346	6203.35	-0.793071	0.326588	-2.42835	0.0151676	0.380379
gene13911	8.66681	6.24232	2.57263	2.42644	0.0152479	0.380585
gene9191	8.66681	6.24232	2.57263	2.42644	0.0152479	0.380585
gene8522	1957.9	-0.840202	0.346601	-2.42412	0.0153457	0.382123
gene10676	7563.19	-0.703379	0.290372	-2.42234	0.0154211	0.383097
gene4049	73100.2	-0.645776	0.26687	-2.41982	0.0155283	0.38483
gene806	1267.42	-0.830585	0.343361	-2.41899	0.0155638	0.38483
gene15034	153.83	1.33874	0.553829	2.41725	0.0156384	0.38577
gene9989	84.037	9.56748	3.96528	2.41281	0.0158299	0.389585
gene3461	250.531	1.22683	0.509424	2.40827	0.0160284	0.393554
gene1396	1339.03	-1.18983	0.49476	-2.40485	0.0161791	0.396331
gene5237	83.2304	9.53075	3.96531	2.40353	0.0162375	0.396499
gene311	1124.9	0.762034	0.317117	2.403	0.016261	0.396499
gene4822	23172.8	-0.643674	0.268051	-2.40131	0.0163363	0.397416
gene15027	2290.15	0.870621	0.362905	2.39903	0.0164384	0.398124
gene2293	3397.9	-0.713019	0.297296	-2.39834	0.0164694	0.398124
gene12388	3465.21	-0.756071	0.315333	-2.39769	0.0164989	0.398124
gene15148	18805.8	-0.793235	0.330886	-2.3973	0.0165162	0.398124
gene7702	2613.05	-0.828734	0.346257	-2.39341	0.0166926	0.401459
gene9181	28.3648	2.65511	1.11029	2.39137	0.0167858	0.402134
gene7540	11.7427	5.20217	2.17562	2.39112	0.0167969	0.402134
gene8693	4691.1	-0.73108	0.306045	-2.3888	0.0169036	0.403773
gene9429	1117.84	0.996467	0.417513	2.38667	0.0170017	0.405073
gene16673	2186.64	-0.693614	0.290779	-2.38537	0.0170622	0.405073
gene14116	245.394	1.54323	0.647021	2.38513	0.0170731	0.405073
gene46	270.151	-1.06633	0.448139	-2.37946	0.0173381	0.410439
gene6480	29.3963	3.2213	1.35482	2.37766	0.0174227	0.411519
gene8796	1683.05	-0.728	0.306395	-2.37602	0.0175006	0.412437
gene10776	112.471	2.24422	0.94551	2.37356	0.0176177	0.414271
gene15167	15667.2	-0.659287	0.278217	-2.36969	0.0178029	0.417696
gene6004	7.47203	-6.39326	2.6994	-2.3684	0.0178654	0.418233
gene4311	19421.3	-0.877536	0.370824	-2.36645	0.0179598	0.418564
gene19452	7.3351	-6.4188	2.71297	-2.36596	0.0179832	0.418564
gene1757	13.715	4.27628	1.80811	2.36505	0.0180274	0.418564
gene7682	131.985	-1.42431	0.602421	-2.36432	0.0180634	0.418564
gene13280	18.2194	-3.32159	1.40506	-2.36402	0.0180778	0.418564
gene2874	9.67522	5.95194	2.52257	2.35948	0.0183007	0.42137
gene14719	8827.62	-0.796344	0.337511	-2.35946	0.0183014	0.42137
gene16415	157.563	1.66705	0.706642	2.35911	0.0183187	0.42137
gene2845	2865.99	-0.689266	0.292305	-2.35803	0.0183721	0.421443
gene70	103729	-0.629074	0.266847	-2.35743	0.0184017	0.421443
gene1793	69.8507	1.93617	0.822679	2.3535	0.0185977	0.4249
gene15026	54.7857	2.55183	1.08547	2.35091	0.0187275	0.4249
gene7214	4301.75	-0.850725	0.361894	-2.35076	0.0187352	0.4249
gene6398	93.3323	-1.55161	0.660121	-2.35049	0.0187486	0.4249
gene4854	218.394	-1.16578	0.495996	-2.35039	0.0187539	0.4249
gene16203	7777.78	-0.659704	0.280794	-2.34942	0.0188026	0.425091
gene6521	10.6626	4.9772	2.12063	2.34704	0.0189234	0.426142
gene11674	10641.7	-0.638045	0.271938	-2.34629	0.0189614	0.426142
gene10571	10.5522	5.83757	2.48818	2.34612	0.0189701	0.426142
gene15833	630.011	-0.835353	0.356521	-2.34306	0.0191261	0.428733
gene4752	7560.8	-0.818794	0.349893	-2.34012	0.0192773	0.431207
gene17729	11.466	5.11315	2.18704	2.33793	0.0193909	0.431926
gene17899	227.822	-1.11556	0.477159	-2.33792	0.0193913	0.431926
gene6356	13.3094	3.95217	1.69456	2.33227	0.0196867	0.437271
gene5367	173.684	1.16311	0.498816	2.33175	0.0197141	0.437271
gene9458	76.4051	1.69189	0.726088	2.33014	0.0197986	0.438226
gene15874	34.6094	2.41145	1.03642	2.32672	0.0199803	0.441151
gene2391	7.52703	6.24882	2.68642	2.32608	0.0200143	0.441151
gene4171	75.749	-1.91246	0.822842	-2.32421	0.0201143	0.44243
gene17123	12412.4	-0.851596	0.366662	-2.32257	0.0202025	0.443448
gene7972	85.2841	1.56865	0.678162	2.31308	0.020718	0.453819
gene14992	23.4803	2.86837	1.2432	2.30726	0.0210404	0.459375
gene1134	119.942	1.35558	0.587701	2.30657	0.0210786	0.459375
gene4187	2585	-0.760362	0.32971	-2.30615	0.0211022	0.459375
gene12118	13.6622	4.38091	1.90282	2.30233	0.0213167	0.463091
gene11941	111.381	-1.87007	0.812781	-2.30083	0.0214012	0.463971
gene10214	3276.24	-0.671947	0.292269	-2.29907	0.0215009	0.465177
gene12576	9.09836	5.89824	2.56925	2.29571	0.0216925	0.467604
gene7316	9389.76	-0.726029	0.316277	-2.29555	0.0217017	0.467604
gene10106	1377.84	-0.834843	0.363833	-2.29458	0.0217573	0.467848
gene3908	28.6661	2.69479	1.17637	2.29076	0.0219772	0.471617
gene13312	20046.3	-0.613648	0.268393	-2.28637	0.0222324	0.476124
gene9901	122.841	9.94136	4.35119	2.28475	0.0223277	0.477199
gene8594	504.743	-0.900274	0.394824	-2.28019	0.0225963	0.481963
gene8635	11.0851	4.74657	2.08412	2.27749	0.0227568	0.484408
gene17639	57.0986	9.01298	3.96569	2.27274	0.023042	0.488085
gene8401	15.6825	-3.3637	1.48038	-2.27218	0.0230756	0.488085
gene8543	12.1588	4.54039	1.99829	2.27213	0.0230784	0.488085
gene4048	6565.41	-0.669452	0.294713	-2.27154	0.0231145	0.488085
gene13691	1524.79	-0.76153	0.335415	-2.27041	0.0231826	0.488546
gene4017	184.971	-1.16173	0.512031	-2.26888	0.0232759	0.489535
gene5882	826.286	0.747489	0.330199	2.26375	0.0235894	0.495143
gene11710	6701.23	-0.752195	0.33248	-2.26238	0.023674	0.495903
gene4610	3249.18	-0.674049	0.29807	-2.26138	0.0237357	0.495903
gene2035	29537.3	-0.923868	0.408707	-2.26046	0.0237924	0.495903
gene11082	185.25	1.19004	0.526536	2.26013	0.0238135	0.495903
gene5573	92028	1.01487	0.449866	2.25593	0.024075	0.500361
gene11725	3575.05	-0.658346	0.292137	-2.25355	0.0242242	0.502474
gene11287	8.71379	5.86019	2.60326	2.2511	0.0243792	0.504698
gene3907	49.1144	1.95702	0.870436	2.24832	0.0245559	0.50736
gene5082	114.365	1.66385	0.740299	2.24754	0.0246054	0.50739
gene17658	433.093	-1.00149	0.445807	-2.24646	0.0246747	0.507827
gene13571	847.8	-0.731267	0.32597	-2.24336	0.0248737	0.509033
gene17389	2911.56	-0.726299	0.323759	-2.24333	0.0248754	0.509033
gene11855	324.026	-0.975491	0.434848	-2.24329	0.0248779	0.509033
gene14030	427.895	1.27733	0.569777	2.24181	0.0249737	0.510004
gene11812	961.58	-0.714225	0.319111	-2.23817	0.0252101	0.513838
gene4054	1289.06	-1.09117	0.48807	-2.23568	0.0253725	0.516152
gene2278	237.31	1.24249	0.557572	2.22838	0.0258549	0.523477
gene41	262.314	-1.05771	0.474683	-2.22824	0.0258644	0.523477
gene10533	2985.92	-0.636884	0.285859	-2.22796	0.025883	0.523477
gene3646	1516.8	-0.758573	0.340588	-2.22725	0.0259309	0.523477
gene2964	1297.29	-0.714753	0.321098	-2.22597	0.0260165	0.524093
gene7481	1042.11	0.826437	0.371381	2.22531	0.0260607	0.524093
gene3815	17.1581	3.33163	1.49943	2.22192	0.0262885	0.527669
gene12389	2347.05	-1.03887	0.467911	-2.22023	0.0264034	0.528747
gene11196	952.95	-0.737031	0.332048	-2.21965	0.0264424	0.528747
gene9116	846.504	-0.735964	0.332274	-2.21493	0.0267645	0.534178
gene17416	2344.04	-0.803273	0.363225	-2.2115	0.0270011	0.536483
gene5065	916.024	-0.716497	0.323998	-2.21142	0.0270067	0.536483
gene16640	33.4893	2.55752	1.1567	2.21105	0.0270325	0.536483
gene7669	552.319	0.882379	0.399659	2.20783	0.0272563	0.539272
gene3603	6.88926	6.11675	2.77127	2.2072	0.0273001	0.539272
gene8040	174.206	1.11914	0.507126	2.20683	0.0273262	0.539272
gene11381	7.53658	5.96172	2.70311	2.2055	0.0274188	0.540089
gene13684	7.83675	5.89848	2.67724	2.20319	0.0275811	0.542274
gene19118	29306.4	-0.796612	0.362962	-2.19475	0.0281813	0.553045
gene15330	1008.08	-1.28835	0.587394	-2.19333	0.0282833	0.553165
gene268	55.2949	1.86399	0.849891	2.19321	0.0282922	0.553165
gene15621	4402.51	-0.628036	0.286637	-2.19105	0.0284479	0.555181
gene932	100.265	9.53088	4.35145	2.19028	0.0285043	0.555255
gene62	2899.63	-1.02854	0.47102	-2.18365	0.0289882	0.563263
gene8610	257.066	1.03179	0.472608	2.18319	0.0290221	0.563263
gene11706	396.24	1.20662	0.553247	2.18099	0.0291845	0.564578
gene16425	1880.54	-0.766747	0.351587	-2.18082	0.0291968	0.564578
gene3934	75.0311	1.64336	0.754188	2.17898	0.0293328	0.566172
gene5892	2705.11	-0.687982	0.315843	-2.17824	0.029388	0.566201
gene3843	174.387	-1.11138	0.510587	-2.17667	0.0295054	0.567251
gene10951	55.9076	1.9046	0.875246	2.17607	0.0295499	0.567251
gene1516	6.93623	6.01191	2.77033	2.17011	0.0299986	0.574819
gene9344	10.0356	4.93051	2.2765	2.16583	0.0303244	0.580008
gene3065	3774.35	-0.632329	0.292239	-2.16374	0.0304846	0.58202
gene4785	20340.5	-0.579583	0.267973	-2.16284	0.0305534	0.582279
gene3215	2995.03	-1.11012	0.514455	-2.15785	0.0309395	0.588575
gene1140	3607.37	-0.65664	0.304613	-2.15565	0.0311108	0.590769
gene16362	19.693	-2.75691	1.27972	-2.1543	0.0312163	0.591709
gene13530	68.742	1.55973	0.724571	2.15262	0.0313482	0.592338
gene7251	66.8949	1.62953	0.757059	2.15245	0.0313617	0.592338
gene8066	13.4902	3.54779	1.65264	2.14674	0.0318136	0.599801
gene9972	88.3745	1.38397	0.645953	2.14252	0.0321514	0.605089
gene16493	23.6036	2.97057	1.3871	2.14156	0.0322286	0.605461
gene7813	1872.19	-0.726148	0.339503	-2.13886	0.0324474	0.608489
gene15948	7828.7	-0.727829	0.340486	-2.13762	0.0325478	0.60929
gene3877	306.067	0.930501	0.435895	2.13469	0.0327864	0.612533
gene16243	1555.03	-0.772	0.361814	-2.13369	0.0328682	0.612533
gene1335	142.703	1.40424	0.658331	2.13304	0.0329216	0.612533
gene13766	331.469	-0.89807	0.42128	-2.13177	0.0330262	0.612533
gene3111	4606.36	-0.602558	0.282791	-2.13075	0.0331097	0.612533
gene783	358.05	-1.61217	0.756675	-2.1306	0.0331224	0.612533
gene589	2754.33	-0.606854	0.284885	-2.13017	0.0331575	0.612533
gene5879	2225.71	-0.726969	0.341326	-2.12984	0.0331852	0.612533
gene4173	12.688	3.5704	1.67721	2.12878	0.0332729	0.61308
gene8861	7.60656	-5.04993	2.37374	-2.12741	0.0333859	0.614091
gene92	26.6168	3.20985	1.51061	2.12487	0.0335976	0.615987
gene13955	6.07944	-6.16316	2.90062	-2.12477	0.0336056	0.615987
gene5535	912.207	-0.744203	0.350542	-2.12301	0.0337533	0.616558
gene10383	86.2961	1.48158	0.697906	2.12289	0.0337631	0.616558
gene2836	3076.07	-0.601498	0.283417	-2.12231	0.033812	0.616558
gene8462	43124.3	-0.575808	0.271694	-2.11932	0.034063	0.619712
gene10443	738.966	0.846329	0.399672	2.11756	0.0342126	0.619712
gene10248	26.5572	2.39607	1.13165	2.11733	0.0342317	0.619712
gene19398	9.2126	-4.77703	2.25621	-2.11728	0.0342364	0.619712
gene9510	471.316	-0.815563	0.385285	-2.11678	0.0342784	0.619712
gene8666	6.42029	6.01236	2.84185	2.11565	0.0343746	0.619952
gene1138	425.961	-0.878341	0.415243	-2.11524	0.0344092	0.619952
gene2578	2334.73	-0.757311	0.358419	-2.11292	0.0346076	0.621388
gene2848	188.496	1.3983	0.662064	2.11203	0.0346842	0.621388
gene4172	163.605	-1.11994	0.53027	-2.11202	0.0346845	0.621388
gene2803	48161.2	-0.768853	0.364195	-2.1111	0.0347637	0.621388
gene14291	2497.76	-0.609118	0.288562	-2.11087	0.0347832	0.621388
gene19511	426.296	-1.04504	0.495296	-2.10992	0.0348651	0.6218
gene9332	281.084	10.0823	4.78539	2.1069	0.0351263	0.623105
gene15869	134.78	-1.25678	0.596657	-2.10638	0.0351717	0.623105
gene3859	7.56007	5.73304	2.7224	2.10588	0.0352148	0.623105
gene15609	92.1208	-1.34007	0.636371	-2.1058	0.0352221	0.623105
gene8060	6.55166	5.94998	2.8257	2.10567	0.0352334	0.623105
gene15109	2459.65	0.652937	0.310263	2.10446	0.035338	0.623911
gene4988	13315.5	-0.931383	0.442991	-2.10249	0.0355106	0.625522
gene6593	6.65955	5.91264	2.81343	2.10158	0.0355904	0.625522
gene454	15024.4	-0.581748	0.277158	-2.09898	0.0358187	0.625522
gene15188	448.876	-0.785435	0.374288	-2.09848	0.035863	0.625522
gene9695	1145.96	-0.662921	0.316035	-2.09762	0.0359392	0.625522
gene8276	5075.48	-0.660241	0.314833	-2.09711	0.0359835	0.625522
gene2955	9.53237	4.61053	2.1987	2.09694	0.035999	0.625522
gene16055	4600.95	-0.600091	0.286356	-2.09561	0.0361165	0.625522
gene4111	787.481	-0.759705	0.362542	-2.0955	0.0361269	0.625522
gene1313	2437.54	-0.729463	0.348145	-2.09528	0.0361459	0.625522
gene1808	4721.42	-0.75494	0.360488	-2.09422	0.0362405	0.625522
gene11236	60.9035	1.84709	0.882305	2.09348	0.0363061	0.625522
gene6031	9.72712	4.42265	2.11278	2.09329	0.0363234	0.625522
gene1237	3048.02	-0.611944	0.292357	-2.09314	0.0363368	0.625522
gene4868	3250.67	-0.706382	0.337487	-2.09306	0.0363436	0.625522
gene10345	2533.82	-0.888063	0.424365	-2.09269	0.0363772	0.625522
gene4953	423.977	0.850225	0.406469	2.09174	0.0364622	0.625781
gene8394	40023.5	-0.710593	0.339803	-2.09119	0.0365108	0.625781
gene7035	1069.3	-0.68996	0.330443	-2.08799	0.0367989	0.629436
gene408	555.168	-0.914283	0.437981	-2.0875	0.0368433	0.629436
gene14770	6476.82	-0.662989	0.317774	-2.08635	0.0369468	0.630185
gene12966	726.203	-0.711737	0.341523	-2.08401	0.0371595	0.631891
gene12120	29.3442	2.20282	1.05705	2.08393	0.0371665	0.631891
gene13153	24.2634	2.85505	1.37209	2.08081	0.0374517	0.633821
gene6997	227.639	0.959315	0.461078	2.08059	0.0374714	0.633821
gene1586	632.069	-0.740741	0.356064	-2.08036	0.0374926	0.633821
gene8250	42.5379	1.88661	0.907116	2.07979	0.0375446	0.633821
gene12582	21.4991	2.59728	1.24965	2.07841	0.0376714	0.633821
gene2473	9.56663	4.79662	2.30812	2.07815	0.0376957	0.633821
gene791	13.3842	-3.33991	1.60776	-2.07737	0.0377674	0.633821
gene9919	650.417	-0.902697	0.434555	-2.07729	0.0377747	0.633821
gene14149	62.3133	2.30498	1.10987	2.0768	0.0378204	0.633821
gene1534	1444.09	-0.645546	0.311037	-2.07546	0.0379435	0.634877
gene12787	2142.75	-0.678052	0.326937	-2.07395	0.0380837	0.636214
gene6407	2581.33	-0.733675	0.353985	-2.07262	0.0382079	0.637282
gene1574	128.042	-1.70833	0.824573	-2.07177	0.0382866	0.637428
gene5792	1170.21	-0.648425	0.313146	-2.07068	0.0383891	0.637428
gene17287	1146.45	-0.795434	0.384263	-2.07002	0.0384502	0.637428
gene9794	2900.28	-0.593391	0.286671	-2.06994	0.0384582	0.637428
gene8153	8808.54	-0.655867	0.316986	-2.06907	0.0385394	0.637773
gene147	368.815	-0.816384	0.3951	-2.06627	0.0388027	0.640435
gene15060	123.647	-1.25446	0.607198	-2.06598	0.0388306	0.640435
gene16511	65.2593	-2.36708	1.14605	-2.06543	0.0388823	0.640435
gene12279	1879.37	-0.610749	0.295937	-2.06378	0.0390386	0.642009
gene9756	2762.72	-0.602107	0.292091	-2.06137	0.039268	0.644472
gene19327	215.839	1.4397	0.698573	2.06092	0.0393104	0.644472
gene7266	266219	0.545433	0.265163	2.05697	0.039689	0.64919
gene5149	254.203	1.50611	0.732316	2.05664	0.0397212	0.64919
gene4635	252.062	-0.905924	0.441332	-2.05271	0.0401011	0.654386
gene14883	562.538	0.750249	0.365877	2.05055	0.0403108	0.656793
gene7242	2163.5	-0.66136	0.322966	-2.04777	0.0405826	0.660202
gene1742	17.542	2.9222	1.4284	2.04579	0.040777	0.661356
gene339	1961.34	-0.641507	0.313577	-2.04577	0.0407788	0.661356
gene13407	973.782	-0.666882	0.326131	-2.04483	0.040872	0.661851
gene7632	8.88189	4.84121	2.36845	2.04404	0.0409492	0.662086
gene9489	2457.83	-0.599077	0.294273	-2.03579	0.0417719	0.674354
gene6213	124.444	1.22926	0.604308	2.03417	0.0419344	0.674946
gene1760	1779.54	0.784671	0.385749	2.03415	0.0419364	0.674946
gene16445	3597.33	-0.596086	0.293156	-2.03334	0.0420179	0.675229
gene9453	9.12185	5.36859	2.64114	2.03267	0.0420854	0.675286
gene1981	27.3328	2.41904	1.19076	2.03151	0.0422034	0.676151
gene14245	197.735	-1.0761	0.530656	-2.02788	0.0425728	0.681036
gene13607	6.38286	5.79774	2.86005	2.02715	0.0426472	0.681194
gene10416	781.051	0.677813	0.33471	2.02507	0.0428598	0.682559
gene16483	265.174	-0.892096	0.44053	-2.02505	0.042862	0.682559
gene11074	4503.35	-0.604917	0.29961	-2.01901	0.0434859	0.689046
gene640	2617.04	-0.577169	0.285897	-2.0188	0.0435078	0.689046
gene15022	1641.18	-0.617876	0.306118	-2.01842	0.043547	0.689046
gene15831	12.9158	3.31663	1.64345	2.0181	0.043581	0.689046
gene14699	6253.12	-0.573335	0.284159	-2.01766	0.0436267	0.689046
gene8026	862.02	-0.660426	0.327448	-2.01689	0.0437072	0.689046
gene13957	175.126	-1.08977	0.5406	-2.01586	0.0438147	0.689046
gene16398	81.7593	-1.34889	0.669212	-2.01563	0.0438382	0.689046
gene6996	89.2761	1.62041	0.803991	2.01546	0.0438567	0.689046
gene13581	53.3756	1.92591	0.956241	2.01404	0.0440052	0.690353
gene17431	799.202	-0.756457	0.375727	-2.01332	0.0440812	0.690519
gene11276	570.95	0.849313	0.422325	2.01104	0.0443211	0.6931
gene3674	239.351	-0.902359	0.448821	-2.01051	0.0443773	0.6931
gene14021	291.494	0.909146	0.452709	2.00823	0.0446186	0.695839
gene9022	513.487	-0.758195	0.377773	-2.00701	0.0447483	0.696832
gene6321	111.874	-1.17307	0.58504	-2.00511	0.0449518	0.698715
gene6401	8512.71	-0.545338	0.272038	-2.00464	0.0450015	0.698715
gene4412	402.612	-0.858569	0.429121	-2.00076	0.0454182	0.703829
gene8883	30.8024	2.08084	1.04025	2.00033	0.0454643	0.703829
gene17590	135.129	-1.11974	0.560141	-1.99903	0.0456046	0.704322
gene12717	1372.56	-0.610747	0.305556	-1.9988	0.0456295	0.704322
gene9154	196.545	-1.17835	0.590012	-1.99716	0.0458081	0.705774
gene16568	8199.94	-0.545071	0.272985	-1.9967	0.0458573	0.705774
gene2698	5204.64	-0.553851	0.277502	-1.99584	0.0459509	0.706186
gene19205	6.19058	5.76675	2.89075	1.9949	0.0460539	0.706741
gene5671	1239.44	-0.701508	0.351875	-1.99363	0.0461927	0.707841
gene15901	47.888	8.65963	4.3521	1.98976	0.0466175	0.713316
gene3598	53.1737	8.64811	4.35222	1.98706	0.0469158	0.716841
gene5375	15567.5	0.699398	0.352275	1.98537	0.0471029	0.717799
gene17821	7.7783	4.66119	2.34846	1.98478	0.0471685	0.717799
gene9233	13757.5	-0.962429	0.485013	-1.98434	0.0472184	0.717799
gene3612	1595.47	-0.595011	0.299897	-1.98405	0.0472505	0.717799
gene1493	660.695	-0.943413	0.475685	-1.98327	0.0473371	0.718082
gene6531	5818.9	-0.598694	0.301991	-1.98249	0.0474242	0.718141
gene17763	49.303	1.77345	0.894768	1.98202	0.047477	0.718141
gene7223	471.718	0.844117	0.42676	1.97797	0.0479327	0.723996
gene14085	12.6208	3.40329	1.72278	1.97546	0.0482158	0.724372
gene5654	8.54499	5.33221	2.69936	1.97536	0.0482269	0.724372
gene2038	1796.79	-0.611473	0.309623	-1.9749	0.04828	0.724372
gene720	26.5092	2.33954	1.18467	1.97484	0.0482861	0.724372
gene14933	57.1361	-2.10463	1.06592	-1.97447	0.0483288	0.724372
gene9362	57.4277	1.78724	0.905498	1.97377	0.0484083	0.724372
gene19031	473.005	-0.891066	0.451514	-1.97351	0.0484378	0.724372
gene6029	45.4118	8.5785	4.3522	1.97107	0.0487155	0.727494
gene15359	7.31055	4.77864	2.42729	1.96871	0.0489859	0.730499
gene9417	201.22	9.40557	4.77902	1.9681	0.0490569	0.730526
gene9823	2831.19	-0.572552	0.291485	-1.96426	0.0494999	0.734995
gene17407	441.44	-0.923086	0.470008	-1.96398	0.0495324	0.734995
gene3987	1962.74	-0.583308	0.297047	-1.96369	0.0495659	0.734995
gene5660	669.566	-0.679233	0.346155	-1.96222	0.0497364	0.73649
gene17969	1669.39	-0.676663	0.345098	-1.96079	0.049904	0.737936
gene15537	114.06	1.15654	0.590035	1.96012	0.0499815	0.738048
gene17630	71.1651	1.58963	0.811573	1.9587	0.050148	0.738059
gene107	116.533	1.35469	0.691875	1.95801	0.0502294	0.738059
gene10610	1177.4	-0.878315	0.448651	-1.95768	0.0502676	0.738059
gene8341	105.078	1.24679	0.636932	1.9575	0.0502889	0.738059
gene2727	4586.58	-0.578193	0.295636	-1.95576	0.0504937	0.738059
gene13781	8.3527	5.3198	2.72013	1.95571	0.050499	0.738059
gene10596	38.5617	1.86328	0.952821	1.95554	0.0505196	0.738059
gene15997	7954.78	-0.647834	0.331313	-1.95535	0.0505414	0.738059
gene17849	27.001	3.19095	1.63313	1.95388	0.0507149	0.739351
gene918	3510.41	-0.707461	0.362396	-1.95218	0.0509174	0.739351
gene6013	15.5752	4.80302	2.46038	1.95215	0.050921	0.739351
gene4051	42381.8	-0.546388	0.279902	-1.95207	0.0509301	0.739351
gene2718	9999.88	0.531659	0.272496	1.95107	0.0510483	0.739351
gene3062	188.333	0.983853	0.504273	1.95103	0.0510533	0.739351
gene15725	235.903	-0.946427	0.48523	-1.95047	0.0511201	0.739351
gene16341	10226	-0.538456	0.276428	-1.9479	0.0514264	0.742764
gene8968	205.545	-1.0419	0.535295	-1.94641	0.0516054	0.74433
gene13844	400.689	0.931753	0.479315	1.94392	0.0519046	0.747625
gene5793	22560.8	-0.608875	0.313455	-1.94246	0.0520813	0.748348
gene9615	1768.8	0.574035	0.295561	1.94219	0.0521144	0.748348
gene14913	301.48	-0.961367	0.495104	-1.94175	0.0521675	0.748348
gene17272	6846.25	-0.619099	0.319398	-1.93833	0.0525829	0.751312
gene12871	378.224	-0.756464	0.390431	-1.93751	0.0526831	0.751312
gene10120	2024.39	0.57139	0.294955	1.93721	0.0527198	0.751312
gene16536	5578.41	-0.544828	0.281299	-1.93683	0.0527667	0.751312
gene13839	11294.4	-0.583716	0.301418	-1.93656	0.0527988	0.751312
gene76	444.416	-0.722483	0.373078	-1.93654	0.052801	0.751312
gene15035	8.16042	5.30723	2.74166	1.93577	0.0528955	0.751512
gene15490	1215.08	0.614497	0.317525	1.93527	0.0529575	0.751512
gene4821	372.288	-0.793024	0.409994	-1.93423	0.0530843	0.751585
gene1128	612.674	-0.821854	0.424936	-1.93407	0.053105	0.751585
gene15867	6.89881	5.46657	2.82866	1.93257	0.0532895	0.753187
gene775	5152.3	0.540592	0.279854	1.93169	0.0533978	0.753708
gene16359	24.1357	2.28428	1.18358	1.92997	0.0536109	0.755334
gene2877	12.7275	-3.19116	1.65379	-1.9296	0.053656	0.755334
gene12338	22572.7	-0.526178	0.272813	-1.92871	0.0537666	0.755882
gene16289	33871.3	-0.513564	0.266532	-1.92684	0.0539999	0.758152
gene8719	665.156	0.706464	0.366839	1.92581	0.0541277	0.758938
gene13801	46.8096	-1.61949	0.842316	-1.92266	0.054523	0.763467
gene17804	179.648	-0.95754	0.498562	-1.9206	0.0547818	0.76535
gene7586	8.99224	3.86171	2.01085	1.92044	0.0548025	0.76535
gene8151	175.137	1.26221	0.657504	1.9197	0.0548961	0.765645
gene14918	7723.85	1.03576	0.539924	1.91834	0.0550676	0.766962
gene17801	389.8	0.964517	0.503121	1.91707	0.0552296	0.766962
gene14388	130.028	-1.05795	0.55223	-1.91579	0.0553925	0.766962
gene3281	7890.17	-0.585192	0.305504	-1.9155	0.055429	0.766962
gene1420	12.6443	3.33178	1.73942	1.91545	0.055435	0.766962
gene6245	59.0737	-1.4624	0.763957	-1.91424	0.0555898	0.766962
gene5809	1556.16	-0.626247	0.327299	-1.91338	0.0556997	0.766962
gene10450	55.702	1.55293	0.811759	1.91304	0.0557424	0.766962
gene14517	4608.36	-0.602823	0.315169	-1.9127	0.0557868	0.766962
gene10761	5.91389	5.62964	2.94453	1.9119	0.0558896	0.766962
gene16723	1216.51	-1.02151	0.534326	-1.91177	0.0559058	0.766962
gene1066	4584.74	0.589914	0.308603	1.91156	0.0559327	0.766962
gene15244	6.21407	5.55215	2.90606	1.91054	0.056064	0.766962
gene9273	9412.58	-0.657188	0.344229	-1.90916	0.0562417	0.766962
gene817	290.482	-0.805886	0.422141	-1.90904	0.0562563	0.766962
gene16375	772.55	0.632713	0.331505	1.90861	0.0563126	0.766962
gene17967	8.489	4.21976	2.21178	1.90786	0.0564097	0.766962
gene5585	188.24	1.27498	0.668399	1.90751	0.0564546	0.766962
gene3964	608.327	-0.674113	0.353431	-1.90734	0.0564764	0.766962
gene6461	10.5173	4.16156	2.18203	1.90719	0.0564955	0.766962
gene14539	15.2561	2.79969	1.46827	1.9068	0.0565468	0.766962
gene8907	19260.2	-0.588838	0.308862	-1.90647	0.0565887	0.766962
gene17395	9203.59	-0.519305	0.272496	-1.90573	0.0566848	0.767279
gene14401	112.125	-1.12973	0.593331	-1.90405	0.0569042	0.769255
gene8974	7486.48	-0.522388	0.274437	-1.90349	0.0569765	0.769255
gene17211	468.973	-0.801964	0.421438	-1.90292	0.0570507	0.769274
gene19284	101.469	-1.22224	0.642834	-1.90133	0.0572594	0.770518
gene16503	4207.05	-0.562878	0.296131	-1.90077	0.0573317	0.770518
gene14710	5.37446	5.76297	3.0323	1.90053	0.0573637	0.770518
gene4790	1896.82	-0.561592	0.296008	-1.89722	0.0577988	0.770518
gene18269	827.75	-0.86254	0.454661	-1.89711	0.0578139	0.770518
gene11477	8402.09	-0.559781	0.295121	-1.89679	0.0578563	0.770518
gene16263	1241.93	-0.619361	0.326598	-1.8964	0.0579072	0.770518
gene13625	2339.98	-0.627874	0.331106	-1.89629	0.0579214	0.770518
gene12441	45.6901	-1.62776	0.858452	-1.89616	0.0579394	0.770518
gene19543	191.005	-0.936832	0.494092	-1.89607	0.0579514	0.770518
gene8960	57.6485	1.46572	0.77322	1.8956	0.0580125	0.770518
gene4175	76.0359	-1.32028	0.696515	-1.89556	0.0580187	0.770518
gene15893	42.3073	8.24354	4.35283	1.89383	0.058247	0.772578
gene11790	1041.92	-0.602347	0.318185	-1.89307	0.0583485	0.772677
gene5382	3559.32	-0.530986	0.280548	-1.89268	0.0584008	0.772677
gene11852	111757	-0.503616	0.266214	-1.89177	0.0585214	0.773303
gene8917	16153.1	-0.603565	0.319211	-1.8908	0.0586504	0.773349
gene11617	4334.4	-0.596483	0.315505	-1.89056	0.0586825	0.773349
gene15567	3599.37	-0.664041	0.351374	-1.88984	0.058779	0.773349
gene14004	6.72292	4.7488	2.51319	1.88955	0.0588179	0.773349
gene8841	3945.71	-0.589474	0.312236	-1.88791	0.0590378	0.775275
gene10760	7.53588	4.72266	2.50387	1.88615	0.059275	0.776937
gene5426	395.352	-0.792175	0.420534	-1.88373	0.059601	0.776937
gene15232	9502.86	-0.510543	0.271097	-1.88325	0.0596665	0.776937
gene12237	2823.64	-0.619071	0.328773	-1.88297	0.0597042	0.776937
gene781	358.832	0.993325	0.527884	1.88171	0.0598751	0.776937
gene5359	464.181	-0.729606	0.387788	-1.88146	0.0599095	0.776937
gene13188	557.263	0.672246	0.357306	1.88143	0.0599133	0.776937
gene3414	1370.95	-0.595557	0.316574	-1.88126	0.0599369	0.776937
gene13797	1263.99	-0.629886	0.334846	-1.88112	0.0599556	0.776937
gene3213	6565.43	-0.704767	0.374761	-1.88058	0.0600297	0.776937
gene14824	6.02178	5.52253	2.93767	1.87991	0.060121	0.776937
gene3060	6.02178	5.52253	2.93767	1.87991	0.060121	0.776937
gene9860	6.02178	5.52253	2.93767	1.87991	0.060121	0.776937
gene6436	3710.15	-0.525335	0.279817	-1.87743	0.0604598	0.779857
gene4654	3754.51	-0.532668	0.283761	-1.87717	0.0604947	0.779857
gene11327	7.30933	4.49282	2.39529	1.87569	0.0606978	0.781522
gene4724	1953.13	-0.665398	0.355071	-1.87399	0.0609319	0.781714
gene1061	6424.48	-0.519324	0.277134	-1.87391	0.0609429	0.781714
gene16696	63182.3	-0.509651	0.272006	-1.87368	0.0609749	0.781714
gene10599	300.145	-0.778013	0.415288	-1.87343	0.0610089	0.781714
gene1568	827.996	0.640365	0.342374	1.87037	0.061433	0.786194
gene3752	262.425	0.872614	0.466893	1.86898	0.0616257	0.786244
gene4677	153.944	1.2024	0.643412	1.86879	0.0616525	0.786244
gene6473	51.1802	1.6229	0.868707	1.86818	0.0617376	0.786244
gene6673	19.1009	2.62707	1.4064	1.86794	0.0617704	0.786244
gene7039	138.77	-1.11739	0.598281	-1.86766	0.0618093	0.786244
gene3621	5801.01	-0.643501	0.345312	-1.86353	0.0623872	0.79121
gene12358	2530.72	-0.679518	0.364672	-1.86337	0.0624103	0.79121
gene3835	39.3485	1.74644	0.937488	1.8629	0.062477	0.79121
gene15946	1566.7	-0.558257	0.299697	-1.86274	0.0624994	0.79121
gene11863	295.696	-0.79213	0.425541	-1.86147	0.0626784	0.792526
gene13617	2482.81	-0.536359	0.28847	-1.85932	0.0629811	0.795401
gene17170	321.915	-0.772965	0.415991	-1.85813	0.063151	0.796592
gene14199	916.957	-1.02964	0.554542	-1.85675	0.0633472	0.797224
gene15728	42.3243	1.98325	1.06815	1.85671	0.0633521	0.797224
gene9263	9160.33	-0.612859	0.33046	-1.85456	0.0636586	0.799543
gene3700	6.17351	-5.43698	2.932	-1.85436	0.0636878	0.799543
gene14395	13680.7	-0.560612	0.302461	-1.85351	0.0638099	0.799967
gene9839	9.48716	3.47425	1.87538	1.85256	0.0639453	0.799967
gene8702	21.7569	3.14012	1.69504	1.85254	0.0639488	0.799967
gene15298	864.308	-0.693922	0.374821	-1.85134	0.0641206	0.800175
gene6324	305.094	-0.770615	0.416359	-1.85085	0.0641919	0.800175
gene16209	1981.81	-0.546253	0.295162	-1.85069	0.0642139	0.800175
gene6469	4817.54	-0.514417	0.278016	-1.85031	0.0642687	0.800175
gene1803	865.247	0.789379	0.42698	1.84875	0.0644944	0.801418
gene4637	21.0471	2.28446	1.2358	1.84857	0.0645203	0.801418
gene13696	664.407	-0.672933	0.364588	-1.84573	0.0649308	0.80492
gene6046	5.52932	5.56283	3.01554	1.84472	0.0650778	0.80492
gene1319	83.8946	1.36448	0.73998	1.84393	0.0651927	0.80492
gene6081	1119.87	-0.575909	0.312378	-1.84363	0.065237	0.80492
gene10985	2132.7	-0.568075	0.308156	-1.84347	0.0652608	0.80492
gene4128	2579.49	-0.633647	0.343944	-1.84229	0.065432	0.80492
gene2677	437.462	-0.91335	0.495773	-1.84228	0.0654349	0.80492
gene15365	199.263	0.985776	0.535219	1.84182	0.0655019	0.80492
gene7312	223.878	0.943251	0.51217	1.84168	0.0655224	0.80492
gene8273	82.0533	1.42056	0.771786	1.84062	0.0656778	0.80492
gene7601	85.2423	-2.50068	1.35934	-1.83962	0.0658238	0.80492
gene13185	1826.44	-0.682883	0.371212	-1.8396	0.0658265	0.80492
gene13623	19.5736	2.34664	1.27582	1.83931	0.0658689	0.80492
gene5159	12229.9	-0.62561	0.340133	-1.83931	0.0658695	0.80492
gene4697	6.24062	-4.86038	2.64638	-1.83661	0.066267	0.808122
gene10986	112.805	-1.08904	0.592998	-1.83649	0.0662847	0.808122
gene12173	50.4931	-1.49694	0.815538	-1.83552	0.0664282	0.808166
gene15318	172.927	-0.976718	0.532146	-1.83543	0.0664414	0.808166
gene11003	6.74325	4.72241	2.57539	1.83367	0.0667033	0.809649
gene11237	1983.02	-0.720189	0.393044	-1.83233	0.0669016	0.809649
gene5917	165.131	0.973543	0.531399	1.83204	0.0669456	0.809649
gene10468	187.997	-0.957434	0.522645	-1.8319	0.0669663	0.809649
gene14353	553.311	0.786324	0.429318	1.83157	0.0670162	0.809649
gene921	35795	-0.487843	0.26636	-1.83152	0.0670234	0.809649
gene16708	2612.05	-0.559318	0.305974	-1.82799	0.0675509	0.815088
gene13871	18.6491	2.3829	1.30699	1.8232	0.0682732	0.82255
gene1238	207.566	-0.864039	0.474003	-1.82286	0.0683251	0.82255
gene8051	17.7885	3.19074	1.75376	1.81938	0.0688539	0.827973
gene12806	846.182	0.702037	0.386082	1.81836	0.0690084	0.828242
gene315	84.8892	1.19562	0.6576	1.81816	0.0690402	0.828242
gene1993	329.316	-1.10183	0.606193	-1.81762	0.069122	0.828242
gene11400	1482.81	-0.555311	0.305642	-1.81687	0.0692377	0.828242
gene4062	212.01	-0.85087	0.468369	-1.81666	0.0692686	0.828242
gene11018	52.3609	1.68231	0.926342	1.81608	0.0693576	0.828369
gene5058	1389.34	-0.571377	0.314731	-1.81545	0.0694549	0.828594
gene13787	60295.1	-0.547669	0.301874	-1.81423	0.0696422	0.829643
gene11469	3967.93	-0.526677	0.290363	-1.81385	0.0697001	0.829643
gene11264	460.549	-0.686356	0.379159	-1.81021	0.0702639	0.831818
gene13841	271.249	0.890585	0.492024	1.81004	0.0702888	0.831818
gene12573	36.6332	2.05396	1.13491	1.8098	0.0703276	0.831818
gene5374	3727.05	0.543417	0.30034	1.80934	0.0703979	0.831818
gene8547	72.279	1.83942	1.01664	1.80931	0.0704031	0.831818
gene3980	1967.25	-0.559022	0.309011	-1.80907	0.0704407	0.831818
gene12902	3691.13	-0.54923	0.303737	-1.80824	0.0705687	0.831818
gene6511	6.25395	4.64677	2.56987	1.80817	0.0705801	0.831818
gene11862	6376.28	-0.638959	0.353506	-1.80749	0.0706857	0.831818
gene16561	2068.66	-0.630004	0.348587	-1.80731	0.0707142	0.831818
gene1588	156.885	-0.927572	0.513622	-1.80594	0.0709274	0.831818
gene12776	115.237	1.1884	0.658131	1.80572	0.0709617	0.831818
gene5203	102.813	1.20601	0.668172	1.80494	0.0710847	0.831818
gene13235	1031.64	-0.685388	0.379756	-1.80481	0.071104	0.831818
gene5698	107.585	1.18223	0.655074	1.80472	0.0711181	0.831818
gene15788	2163.45	-0.602188	0.333704	-1.80456	0.0711434	0.831818
gene7898	165.276	0.915638	0.507859	1.80294	0.071398	0.833629
gene10228	229.985	0.851659	0.47247	1.80257	0.0714561	0.833629
gene13658	1974.27	0.536852	0.297977	1.80165	0.0716002	0.833647
gene6219	1932.23	-0.528309	0.293252	-1.80155	0.0716156	0.833647
gene17600	519.499	-0.71518	0.397286	-1.80016	0.0718347	0.835276
gene14877	610.02	-0.683274	0.379669	-1.79966	0.0719148	0.835288
gene7348	1464.23	0.739142	0.411332	1.79695	0.0723438	0.837882
gene1316	552.631	-0.635336	0.353601	-1.79676	0.0723739	0.837882
gene9918	880.673	-0.605815	0.337174	-1.79674	0.0723762	0.837882
gene396	2244.75	0.733721	0.408626	1.79558	0.0725609	0.839099
gene1502	2042	-0.524584	0.292581	-1.79295	0.0729806	0.84303
gene10071	235.025	-1.58813	0.886303	-1.79186	0.0731553	0.844124
gene17867	32.5325	-1.80066	1.0066	-1.78885	0.0736395	0.848784
gene975	5.38839	5.43426	3.04033	1.78739	0.0738745	0.849919
gene17788	21.1685	2.32983	1.30359	1.78724	0.073899	0.849919
gene3670	12.2411	-3.67339	2.05673	-1.78604	0.0740933	0.850646
gene16145	81.0084	1.60294	0.897576	1.78585	0.0741233	0.850646
gene13093	8.97121	3.40293	1.90732	1.78415	0.0743998	0.852892
gene16427	68.5632	-1.28031	0.718533	-1.78184	0.0747751	0.855547
gene5182	18.482	2.93358	1.64648	1.78173	0.0747935	0.855547
gene2267	6.81441	5.16795	2.90234	1.78062	0.074975	0.856518
gene5555	79.9041	1.19846	0.67321	1.78022	0.0750406	0.856518
gene8422	3029.45	-0.636676	0.357965	-1.7786	0.0753059	0.858541
gene17124	3401.03	-0.525904	0.29576	-1.77814	0.0753805	0.858541
gene6140	2379.04	-0.525182	0.295498	-1.77728	0.0755223	0.858635
gene3323	66.3229	1.6203	0.911766	1.7771	0.0755514	0.858635
gene12189	2008.88	-0.535401	0.301512	-1.77572	0.0757788	0.860293
gene10194	1307.52	-0.570554	0.321489	-1.77472	0.0759435	0.860943
gene12274	5.21733	-5.48233	3.09005	-1.77419	0.0760322	0.860943
gene6812	5.14475	5.48996	3.09486	1.77389	0.0760807	0.860943
gene6141	11.5539	2.93644	1.65714	1.772	0.0763952	0.863576
gene4184	1833.68	-0.680673	0.384535	-1.77012	0.0767073	0.865204
gene16267	4757.52	-0.520214	0.293908	-1.76999	0.076729	0.865204
gene9732	1747.02	-0.789046	0.445876	-1.76965	0.076785	0.865204
gene5279	392.649	-0.75385	0.426459	-1.7677	0.0771117	0.867407
gene2428	254.634	0.770544	0.435997	1.76731	0.0771757	0.867407
gene6126	5039.01	-0.564635	0.319561	-1.76691	0.0772437	0.867407
gene3804	2024.74	-0.515184	0.291771	-1.76571	0.0774445	0.867407
gene15836	27.7506	2.06683	1.17065	1.76553	0.0774739	0.867407
gene1196	45.4018	2.18875	1.23991	1.76525	0.0775219	0.867407
gene941	123.927	1.34007	0.75942	1.7646	0.0776309	0.867407
gene18696	6.53074	-5.16794	2.92882	-1.76452	0.0776453	0.867407
gene1894	345.014	1.18051	0.669198	1.76407	0.07772	0.867407
gene3888	150.788	-0.96145	0.545676	-1.76194	0.0780787	0.869211
gene18010	988.872	0.628774	0.356909	1.76172	0.0781161	0.869211
gene10684	206.327	-0.98108	0.5571	-1.76105	0.0782301	0.869211
gene2294	6.02424	4.52382	2.56905	1.76089	0.078257	0.869211
gene10004	24.715	2.46857	1.40206	1.76068	0.0782932	0.869211
gene7739	888.38	-0.697157	0.396212	-1.75956	0.0784829	0.870039
gene12587	6868.15	-0.480547	0.273153	-1.75926	0.0785326	0.870039
gene2684	2483.21	-0.505467	0.28746	-1.75839	0.0786808	0.870767
gene16367	406.858	-0.736108	0.418741	-1.75791	0.0787634	0.870768
gene7731	458.294	-0.716841	0.408028	-1.75684	0.0789444	0.871351
gene549	11.7589	2.90155	1.65177	1.75663	0.0789811	0.871351
gene4037	166.086	-0.943923	0.538239	-1.75373	0.0794774	0.874498
gene9809	16167.7	-0.477618	0.272394	-1.75341	0.0795318	0.874498
gene9337	720.963	-0.61259	0.349404	-1.75324	0.0795606	0.874498
gene16735	882.801	-0.573208	0.32705	-1.75266	0.0796599	0.874498
gene4995	10.9596	4.04182	2.30697	1.752	0.0797731	0.874498
gene10411	2520.07	-0.50226	0.286725	-1.75171	0.0798234	0.874498
gene1815	3194.28	0.503381	0.287393	1.75154	0.0798526	0.874498
gene4318	8.93379	3.35351	1.91609	1.75019	0.0800855	0.874498
gene11334	752.244	-0.618509	0.353552	-1.74942	0.0802191	0.874498
gene13778	5.25264	5.3917	3.08211	1.74936	0.0802297	0.874498
gene17398	1903.37	-0.52973	0.302852	-1.74914	0.0802674	0.874498
gene6482	13.9185	3.13812	1.7944	1.74884	0.0803192	0.874498
gene8135	83.8528	1.16715	0.667437	1.7487	0.0803431	0.874498
gene4367	332.82	-0.796525	0.455742	-1.74776	0.0805062	0.87537
gene5536	5857.2	0.965895	0.552911	1.74693	0.0806501	0.875828
gene8591	2082.15	-0.580841	0.332563	-1.74656	0.0807142	0.875828
gene17410	8.05429	3.63862	2.08446	1.74559	0.0808815	0.875925
gene5310	370.853	-0.688538	0.394453	-1.74555	0.0808891	0.875925
gene15136	1810.75	-0.624583	0.3582	-1.74367	0.0812166	0.877698
gene8371	1725.28	-0.544767	0.312711	-1.74207	0.0814954	0.877698
gene17428	3736.23	0.487604	0.279919	1.74194	0.0815182	0.877698
gene10627	57.8283	-1.42534	0.818444	-1.74152	0.0815919	0.877698
gene11675	307.119	-0.77957	0.44772	-1.7412	0.0816485	0.877698
gene11393	939.93	-0.573051	0.329137	-1.74107	0.0816712	0.877698
gene112	1047.06	-0.549241	0.31549	-1.74092	0.0816984	0.877698
gene8864	5164.56	-0.503343	0.28928	-1.73999	0.0818613	0.877698
gene9135	7399.87	-0.537795	0.309123	-1.73974	0.0819043	0.877698
gene15962	201.462	-1.05241	0.605237	-1.73885	0.0820616	0.877698
gene5062	362.025	-0.696354	0.400489	-1.73876	0.0820774	0.877698
gene7396	6364.29	-0.506286	0.291244	-1.73836	0.0821478	0.877698
gene3938	985.357	-0.627085	0.36075	-1.73828	0.0821611	0.877698
gene696	59.5929	1.68424	0.969524	1.73718	0.0823554	0.877698
gene1345	15382.8	-0.483156	0.278151	-1.73703	0.0823819	0.877698
gene14772	3061.51	-0.584557	0.336528	-1.73702	0.0823829	0.877698
gene10352	242.094	-0.770373	0.443837	-1.73571	0.0826148	0.879281
gene9293	11301.6	-0.587557	0.339296	-1.7317	0.0833277	0.88521
gene6065	2885.91	-0.570846	0.329741	-1.7312	0.083417	0.88521
gene13717	5.55281	5.26795	3.04302	1.73116	0.0834234	0.88521
gene14415	4168.67	-0.612651	0.354057	-1.73037	0.0835639	0.885786
gene11856	109.763	-1.02312	0.591642	-1.72928	0.0837585	0.885786
gene8248	2207.09	-0.562654	0.325387	-1.72918	0.0837762	0.885786
gene7180	3604.25	-0.495097	0.286377	-1.72883	0.0838391	0.885786
gene7025	63.7593	-2.10636	1.2186	-1.7285	0.0838988	0.885786
gene2935	895.203	-0.583078	0.337421	-1.72804	0.083981	0.885786
gene11032	1154.88	-0.592504	0.343528	-1.72476	0.0845707	0.891116
gene3096	6913.54	-0.5161	0.299375	-1.72393	0.0847214	0.891813
gene10307	121.104	-0.98147	0.570145	-1.72144	0.0851712	0.895655
gene17843	6.79023	4.43609	2.57794	1.72079	0.0852894	0.896006
gene8629	3328.81	-0.566717	0.329755	-1.7186	0.0856875	0.897703
gene5953	3633.57	-0.502602	0.292607	-1.71767	0.0858573	0.897703
gene13147	189.766	1.08695	0.632807	1.71766	0.0858587	0.897703
gene5997	2539.84	-0.547377	0.318877	-1.71658	0.0860559	0.897703
gene9984	5798.47	-0.604768	0.352397	-1.71616	0.0861333	0.897703
gene10474	3960.62	-0.531547	0.309733	-1.71614	0.0861359	0.897703
gene3221	732.83	-0.675232	0.393602	-1.71552	0.0862495	0.897703
gene10440	4957.58	-0.476333	0.277691	-1.71534	0.0862838	0.897703
gene5762	1063.52	-0.576189	0.336066	-1.71451	0.0864349	0.897703
gene299	5.06035	5.35539	3.12365	1.71447	0.0864432	0.897703
gene15611	438.082	0.729007	0.425295	1.71412	0.0865069	0.897703
gene14131	2463.86	0.495465	0.289101	1.71381	0.0865635	0.897703
gene675	247.753	0.922493	0.538285	1.71376	0.0865721	0.897703
gene12257	182.358	-0.831632	0.485439	-1.71315	0.0866843	0.897703
gene4793	24.5518	2.17035	1.26742	1.71241	0.086821	0.897703
gene3504	101473	-0.454775	0.265628	-1.71208	0.0868828	0.897703
gene7046	610.352	-0.611648	0.357288	-1.71192	0.0869121	0.897703
gene4449	12.3063	4.56176	2.6653	1.71154	0.0869814	0.897703
gene9539	1012.4	-0.584474	0.342382	-1.70708	0.0878072	0.90534
gene7059	3395.04	-0.722117	0.423418	-1.70545	0.0881108	0.907584
gene11294	3131.47	-0.481504	0.282538	-1.70421	0.0883412	0.909071
gene11121	689.759	-0.681088	0.399872	-1.70326	0.0885187	0.91001
gene13164	72.766	-1.22165	0.718094	-1.70124	0.0888978	0.913019
gene19285	81.9289	-1.15313	0.678184	-1.70032	0.0890714	0.913913
gene3195	5.36052	5.23508	3.08058	1.69938	0.0892472	0.91394
gene8373	5.36052	5.23508	3.08058	1.69938	0.0892472	0.91394
gene330	9.58942	3.9074	2.30006	1.69882	0.0893523	0.914129
gene12581	2508.49	-0.529064	0.312091	-1.69522	0.0900332	0.919317
gene11367	179	-1.04056	0.613819	-1.69522	0.0900335	0.919317
gene8681	15.0523	3.29438	1.94395	1.69469	0.0901349	0.919463
gene1511	2028.59	-0.502158	0.296564	-1.69325	0.0904072	0.92135
gene5577	380.538	-0.938052	0.555428	-1.68888	0.0912423	0.927468
gene14529	1064.36	-0.559508	0.331338	-1.68863	0.0912898	0.927468
gene16301	2062	-0.492476	0.291659	-1.68854	0.0913081	0.927468
gene11752	1059.23	0.598174	0.354311	1.68827	0.0913588	0.927468
gene2841	1292.89	-0.550965	0.326528	-1.68734	0.0915374	0.928388
gene1893	879.933	-0.553473	0.32816	-1.6866	0.0916812	0.928665
gene872	240.468	-0.797514	0.472941	-1.68629	0.0917407	0.928665
gene1269	996.841	-0.559359	0.331965	-1.68499	0.0919897	0.930295
gene6954	12.8276	2.67718	1.59013	1.68362	0.0922556	0.931959
gene2949	67.8914	1.60324	0.952482	1.68323	0.0923309	0.931959
gene16520	1523.06	0.529011	0.314424	1.68248	0.092476	0.932533
gene1891	3459.91	-0.52509	0.312319	-1.68126	0.0927119	0.932539
gene3364	7039.68	-0.463378	0.275655	-1.68101	0.0927609	0.932539
gene17478	42.8275	1.49959	0.892332	1.68053	0.0928547	0.932539
gene8520	56.5365	1.30454	0.776451	1.68013	0.0929327	0.932539
gene5544	171.172	-0.91179	0.542736	-1.67999	0.0929597	0.932539
gene649	504.897	-0.623777	0.371352	-1.67975	0.0930065	0.932539
gene11708	19.488	2.20216	1.31179	1.67874	0.0932025	0.932958
gene12575	97.3856	-1.208	0.719894	-1.67803	0.0933422	0.932958
gene1096	4894.83	-0.480006	0.286066	-1.67795	0.0933561	0.932958
gene17591	905.133	-0.546014	0.325562	-1.67714	0.0935148	0.932958
gene2060	134.248	1.00893	0.601584	1.67712	0.0935187	0.932958
gene6683	281.286	0.708446	0.422503	1.67678	0.0935849	0.932958
gene8285	34.3851	2.49095	1.48593	1.67636	0.093667	0.932958
gene17704	7.04589	3.59456	2.14544	1.67544	0.0938474	0.933576
gene12580	1526.11	-0.606102	0.361879	-1.67488	0.0939584	0.933576
gene16255	1025.63	-0.545451	0.325773	-1.67433	0.0940664	0.933576
gene9368	13.3486	3.09083	1.8461	1.67424	0.0940827	0.933576
gene9279	365.991	0.654565	0.391312	1.67274	0.0943777	0.934609
gene3749	5075.59	-0.463611	0.277241	-1.67223	0.0944791	0.934609
gene7458	6.94825	4.08986	2.44578	1.67221	0.0944833	0.934609
gene7383	328.648	-0.686972	0.410967	-1.6716	0.0946039	0.934609
gene18499	229.837	-0.775848	0.464172	-1.67147	0.0946294	0.934609
gene9032	136.874	0.911486	0.545652	1.67045	0.0948296	0.935102
gene7181	2668.5	-0.588496	0.352326	-1.67032	0.0948564	0.935102
gene16136	155.057	-0.919962	0.551244	-1.66888	0.0951402	0.937024
gene8625	6607.66	-0.514526	0.308583	-1.66738	0.0954379	0.937797
gene1250	109.106	-1.10752	0.664407	-1.66694	0.0955271	0.937797
gene12924	476.498	0.636979	0.382139	1.66688	0.0955388	0.937797
gene9378	3020.54	-0.594689	0.356877	-1.66637	0.0956394	0.937797
gene2802	104.042	-1.01218	0.60746	-1.66625	0.0956628	0.937797
gene17032	5494.34	-0.460122	0.276559	-1.66374	0.0961647	0.941843
gene4097	6487.81	-0.455135	0.273761	-1.66253	0.0964068	0.942517
gene13329	34.2167	-1.68184	1.01163	-1.6625	0.096412	0.942517
gene2864	743.493	-0.976563	0.587622	-1.66189	0.0965349	0.942782
gene308	2269.9	-2.93582	1.76723	-1.66125	0.0966626	0.942782
gene16521	291.081	0.776022	0.467239	1.66087	0.0967397	0.942782
gene1547	396.947	-0.700575	0.421884	-1.66059	0.0967964	0.942782
gene8600	1709.57	-0.572249	0.345004	-1.65867	0.097182	0.945648
gene13555	3858.72	-0.478797	0.288739	-1.65824	0.0972697	0.945648
gene8406	15483.7	-0.453206	0.273424	-1.65752	0.0974138	0.946175
gene406	60.8352	1.41501	0.853919	1.65708	0.0975031	0.946175
gene13096	4.32863	5.4512	3.29056	1.65662	0.0975966	0.946212
gene14026	12.1085	2.67016	1.61653	1.65179	0.098578	0.94939
gene4408	31.4529	-1.7747	1.07475	-1.65126	0.098685	0.94939
gene1453	33.9917	1.78826	1.08342	1.65057	0.0988268	0.94939
gene3538	144.503	-0.871492	0.528096	-1.65025	0.0988914	0.94939
gene1080	6373.34	-0.514697	0.311965	-1.64985	0.0989729	0.94939
gene5441	15927	-0.642237	0.389335	-1.64957	0.0990304	0.94939
gene13251	6.86631	3.92458	2.38039	1.64871	0.0992069	0.94939
gene8949	1288.68	-0.534014	0.323932	-1.64854	0.0992424	0.94939
gene16161	1043.73	-0.669663	0.406351	-1.64799	0.0993543	0.94939
gene545	554.933	-0.590348	0.358234	-1.64794	0.0993651	0.94939
gene8905	6768.62	-0.455012	0.276172	-1.64757	0.099441	0.94939
gene3993	3463.48	-0.467644	0.284066	-1.64625	0.0997125	0.94939
gene5298	89467.5	-0.455796	0.276872	-1.64624	0.0997152	0.94939
gene4606	515.186	-0.623616	0.378832	-1.64615	0.0997321	0.94939
gene7217	31189	-0.443884	0.269659	-1.64609	0.0997443	0.94939
gene10903	75.2334	-1.23708	0.751692	-1.64573	0.09982	0.94939
gene11640	167.583	0.937508	0.570556	1.64315	0.100353	0.94939
gene16177	121.899	0.92737	0.564595	1.64254	0.100478	0.94939
gene7026	82.0837	-1.73693	1.05761	-1.64231	0.100526	0.94939
gene14752	1318.31	-0.523918	0.319046	-1.64214	0.100561	0.94939
gene5647	3979.3	-0.463792	0.28247	-1.64192	0.100607	0.94939
gene11265	12079	-0.471749	0.287337	-1.6418	0.100631	0.94939
gene12236	4.67578	5.27751	3.21471	1.64167	0.100658	0.94939
gene5039	4250.15	-0.479309	0.292083	-1.64101	0.100796	0.94939
gene14850	15.0186	2.34288	1.42777	1.64094	0.10081	0.94939
gene14145	187.346	-0.843148	0.513844	-1.64086	0.100826	0.94939
gene4709	364.828	-0.646982	0.394341	-1.64066	0.100867	0.94939
gene749	102.587	1.26619	0.772338	1.63942	0.101126	0.94939
gene12350	864.239	-0.582211	0.35522	-1.63902	0.10121	0.94939
gene1231	203.384	-0.794744	0.484921	-1.63891	0.101231	0.94939
gene3883	233.861	-0.742115	0.453011	-1.63818	0.101384	0.94939
gene17795	27618.8	-0.44605	0.272319	-1.63797	0.101428	0.94939
gene1150	5.44176	-4.33841	2.64871	-1.63793	0.101435	0.94939
gene2364	10.5348	2.7925	1.70502	1.63781	0.101462	0.94939
gene597	167.47	-0.819636	0.500593	-1.63733	0.101562	0.94939
gene5533	1841.91	-0.546801	0.333962	-1.63731	0.101565	0.94939
gene12590	29.794	-1.691	1.03284	-1.63724	0.10158	0.94939
gene9532	1240.68	-0.65629	0.40105	-1.63643	0.10175	0.94939
gene9493	607.01	-0.574374	0.351071	-1.63606	0.101827	0.94939
gene9372	3322.1	0.560402	0.342677	1.63536	0.101973	0.94939
gene6577	2618.39	-0.47185	0.288548	-1.63526	0.101995	0.94939
gene10108	6461.89	-0.449071	0.274728	-1.6346	0.102133	0.94939
gene12197	344.62	-0.667313	0.408253	-1.63456	0.102142	0.94939
gene435	282.495	-0.700806	0.428938	-1.63382	0.102298	0.94939
gene15892	29.0677	1.75835	1.07659	1.63325	0.102417	0.94939
gene480	3862.55	-0.465429	0.284992	-1.63313	0.102442	0.94939
gene1123	1851.18	-0.485243	0.297134	-1.63308	0.102452	0.94939
gene15255	5593.58	-0.452922	0.277355	-1.63301	0.102468	0.94939
gene1070	463.344	-0.622307	0.38112	-1.63284	0.102503	0.94939
gene8945	1091.06	-0.537027	0.329052	-1.63204	0.102671	0.94939
gene2961	1644.37	-0.519441	0.31832	-1.63182	0.102717	0.94939
gene14584	8.36962	3.63177	2.2256	1.63182	0.102718	0.94939
gene9534	131.023	-0.944771	0.579105	-1.63143	0.102799	0.94939
gene3442	10422.1	-0.485418	0.297653	-1.63082	0.102929	0.94939
gene7633	107.274	1.20483	0.738888	1.63061	0.102974	0.94939
gene5768	57.3317	-1.29141	0.791993	-1.63058	0.102979	0.94939
gene8690	4641.35	-0.45713	0.280482	-1.6298	0.103143	0.94939
gene1414	20.3285	-2.08259	1.2785	-1.62893	0.103327	0.94939
gene8011	1352.04	-0.562029	0.345145	-1.62838	0.103443	0.94939
gene12272	42.3204	-1.43503	0.881403	-1.62812	0.103499	0.94939
gene14057	54.0849	7.79364	4.78785	1.62779	0.103569	0.94939
gene2880	3237.77	-0.478409	0.293915	-1.62771	0.103585	0.94939
gene17116	4263.73	-0.46519	0.28581	-1.62762	0.103606	0.94939
gene15011	69.2247	1.39475	0.857107	1.62727	0.103679	0.94939
gene10689	206.891	-0.981197	0.603381	-1.62616	0.103915	0.950722
gene11165	187.062	0.820307	0.504952	1.62453	0.104264	0.952521
gene9913	3618.9	0.4583	0.282136	1.62439	0.104292	0.952521
gene14132	5042.37	-0.491598	0.30282	-1.6234	0.104504	0.953628
gene10654	3995.24	-0.456621	0.281488	-1.62217	0.104767	0.954753
gene288	1077.42	1.01866	0.628408	1.62102	0.105014	0.954753
gene4660	160.797	0.8796	0.542652	1.62093	0.105033	0.954753
gene2081	5164.07	-0.491066	0.302968	-1.62085	0.105049	0.954753
gene7676	122079	-0.557331	0.34388	-1.62071	0.105079	0.954753
gene11884	34.2517	1.65895	1.0248	1.6188	0.10549	0.956401
gene16236	5.28936	4.41007	2.72479	1.6185	0.105555	0.956401
gene12306	1757.83	-0.486426	0.300595	-1.61821	0.105617	0.956401
gene9466	2723.27	-0.461375	0.285119	-1.61819	0.105623	0.956401
gene16324	35.2608	1.68467	1.04147	1.61758	0.105752	0.956753
gene12652	7569.45	-0.467044	0.289001	-1.61606	0.106081	0.957992
gene12889	48.9386	1.38735	0.858615	1.6158	0.106137	0.957992
gene9312	4904.12	-0.446205	0.276293	-1.61497	0.106317	0.957992
gene1972	58.7738	1.30125	0.805973	1.6145	0.106418	0.957992
gene15345	7.4005	-3.72343	2.30686	-1.61407	0.106512	0.957992
gene49	12.2785	-3.73966	2.31708	-1.61395	0.106537	0.957992
gene9555	24.5144	-1.84309	1.14207	-1.61381	0.106569	0.957992
gene2127	244.126	-0.711767	0.441224	-1.61317	0.106709	0.957992
gene18984	28.6599	-1.73518	1.07579	-1.61294	0.106758	0.957992
gene6807	7023.77	-0.454281	0.28172	-1.61253	0.106847	0.957992
gene15950	3023.67	-0.539216	0.33443	-1.61234	0.106887	0.957992
gene7533	70.903	1.19822	0.743565	1.61145	0.107081	0.958917
gene7271	29.8116	1.92482	1.19562	1.6099	0.107421	0.960665
gene3796	141465	-0.464244	0.288478	-1.60929	0.107554	0.960665
gene74	515.794	-0.621238	0.386106	-1.60898	0.10762	0.960665
gene17940	201.911	-0.806881	0.501651	-1.60845	0.107737	0.960665
gene10435	2426.88	-0.481817	0.299555	-1.60845	0.107738	0.960665
gene6537	6839.33	0.465989	0.289834	1.60778	0.107884	0.960665
gene576	410.573	0.623824	0.388036	1.60764	0.107913	0.960665
gene9108	576.073	-0.631343	0.392901	-1.60687	0.108082	0.960923
gene17819	4125.64	-0.450469	0.280372	-1.60668	0.108124	0.960923
gene10127	109.2	-1.00656	0.626848	-1.60575	0.108329	0.96193
gene4991	2388.29	-0.588591	0.366703	-1.60509	0.108474	0.962221
gene4170	1075.22	0.585428	0.364804	1.60477	0.108544	0.962221
gene16659	4.48349	5.2356	3.26479	1.60366	0.10879	0.962786
gene7197	4.48349	5.2356	3.26479	1.60366	0.10879	0.962786
gene11467	1113.86	0.531338	0.33188	1.60099	0.109378	0.964172
gene11405	544.033	-0.58393	0.364735	-1.60097	0.109384	0.964172
gene11683	2268.89	-0.58237	0.363896	-1.60038	0.109515	0.964172
gene16213	22656.2	0.569691	0.356045	1.60005	0.109587	0.964172
gene7177	11925.7	-0.432919	0.270712	-1.59919	0.109779	0.964172
gene7356	4.78366	5.12769	3.2074	1.5987	0.109886	0.964172
gene9726	3511.28	-0.449044	0.280907	-1.59855	0.10992	0.964172
gene17892	294.693	0.690584	0.432013	1.59853	0.109926	0.964172
gene347	406.806	0.618128	0.386711	1.59842	0.109949	0.964172
gene7596	2518.96	-0.459813	0.287716	-1.59815	0.11001	0.964172
gene13341	101.059	-0.985371	0.616619	-1.59802	0.110038	0.964172
gene13166	77.6067	-1.08653	0.679943	-1.59797	0.110051	0.964172
gene2064	252.289	-0.802972	0.50292	-1.59662	0.110351	0.964172
gene8454	1810.41	-0.643647	0.403401	-1.59555	0.110589	0.964172
gene11716	3389.66	-0.450188	0.282181	-1.59539	0.110625	0.964172
gene17433	70.1876	1.304	0.817483	1.59514	0.110682	0.964172
gene15243	5.8288	4.33365	2.71697	1.59503	0.110706	0.964172
gene16639	5.8288	4.33365	2.71697	1.59503	0.110706	0.964172
gene13497	2549.5	-0.515615	0.323309	-1.59481	0.110755	0.964172
gene2953	293.344	0.775763	0.486455	1.59473	0.110773	0.964172
gene437	5023.45	-0.506263	0.317684	-1.59361	0.111024	0.965003
gene10943	403.177	-0.677488	0.425161	-1.59349	0.111051	0.965003
gene11733	3551.91	0.571249	0.358741	1.59237	0.111301	0.965672
gene15238	3146.54	-0.469029	0.294555	-1.59233	0.111311	0.965672
gene10763	115.83	1.03965	0.653746	1.59029	0.111769	0.968668
gene15512	3314.51	-0.448953	0.282381	-1.58988	0.111861	0.968668
gene845	12728.3	-0.457957	0.288268	-1.58865	0.11214	0.968668
gene11827	6196.04	0.648028	0.40802	1.58823	0.112235	0.968668
gene13349	1241.28	-0.490469	0.308863	-1.58798	0.11229	0.968668
gene4578	280.975	0.672242	0.423393	1.58775	0.112343	0.968668
gene15619	1743.41	-0.496878	0.312952	-1.58772	0.112351	0.968668
gene17736	34.5767	-1.77831	1.12038	-1.58724	0.112458	0.968668
gene15159	3225.27	-0.448392	0.282517	-1.58713	0.112482	0.968668
gene12139	55.5332	2.23112	1.40748	1.58519	0.112924	0.971306
gene10427	1704.66	-0.486104	0.306743	-1.58473	0.113028	0.971306
gene4189	252.288	-0.693949	0.437984	-1.58441	0.1131	0.971306
gene14873	5737.28	0.441868	0.279004	1.58374	0.113254	0.971306
gene5346	2503.84	-0.46116	0.29127	-1.58327	0.113359	0.971306
gene590	3728.59	-0.54122	0.341857	-1.58318	0.113381	0.971306
gene11719	4630.26	-0.439039	0.277387	-1.58276	0.113475	0.971306
gene12568	641.737	-0.6105	0.385782	-1.5825	0.113535	0.971306
gene15583	1468.6	-0.494582	0.312629	-1.58201	0.113647	0.971306
gene17396	3451.08	-0.46447	0.293645	-1.58174	0.113709	0.971306
gene15460	10.6287	2.71197	1.71503	1.5813	0.11381	0.971388
gene1792	257.715	0.858613	0.543387	1.58011	0.114081	0.972098
gene9796	3776.15	-0.441617	0.279559	-1.57969	0.114178	0.972098
gene3836	19.229	2.01882	1.27801	1.57966	0.114186	0.972098
gene6175	169.435	1.65945	1.05114	1.57871	0.114403	0.972098
gene14086	4.18332	5.27281	3.34159	1.57793	0.114581	0.972098
gene6640	4.18332	5.27281	3.34159	1.57793	0.114581	0.972098
gene889	1663.53	-0.611304	0.387458	-1.57773	0.114628	0.972098
gene12728	223.124	0.859914	0.545036	1.57772	0.11463	0.972098
gene1086	1002	-0.501345	0.317919	-1.57696	0.114805	0.972801
gene4007	1547.53	-0.518773	0.329325	-1.57526	0.115196	0.974963
gene15757	1555.42	-0.502823	0.319242	-1.57505	0.115245	0.974963
gene11928	81.7732	-1.08667	0.690181	-1.57446	0.11538	0.97533
gene1481	1024.81	-0.517137	0.328673	-1.57341	0.115625	0.976612
gene9098	4973.62	-0.542457	0.345133	-1.57173	0.116013	0.978422
gene15373	486.966	-0.68994	0.439145	-1.5711	0.11616	0.978422
gene11918	9221.55	-0.427354	0.272023	-1.57102	0.116178	0.978422
gene4818	82.279	-1.03768	0.660665	-1.57067	0.11626	0.978422
gene3969	12260.6	-0.619966	0.394761	-1.57049	0.116302	0.978422
gene6240	328.251	-0.632203	0.403052	-1.56854	0.116755	0.98072
gene5122	125.819	0.88014	0.561146	1.56847	0.116772	0.98072
gene537	2806.75	-0.448099	0.285757	-1.56812	0.116854	0.98072
gene99	1910.63	-0.536771	0.342475	-1.56733	0.117038	0.981204
gene375	2421.35	-0.505678	0.322692	-1.56706	0.117101	0.981204
gene6154	65.0343	1.29478	0.826452	1.56668	0.117191	0.981204
gene5781	311.34	0.666497	0.425695	1.56567	0.117427	0.982404
gene867	283.524	-0.687508	0.439393	-1.56468	0.117658	0.982511
gene17941	4.2912	5.19146	3.31835	1.56447	0.117708	0.982511
gene4470	7.64869	3.1469	2.01155	1.56442	0.117719	0.982511
gene5777	3228.37	-0.512401	0.327781	-1.56324	0.117996	0.984044
gene6592	1589.17	-0.527639	0.337624	-1.5628	0.1181	0.984135
gene9588	1533.8	-0.613648	0.392881	-1.56192	0.118307	0.985086
gene6846	3086.87	-0.451126	0.289062	-1.56065	0.118605	0.98587
gene4134	7050.99	-0.428035	0.274416	-1.5598	0.118806	0.98587
gene1104	457.658	-0.627802	0.402606	-1.55935	0.118914	0.98587
gene16033	41.085	1.44399	0.926037	1.55932	0.11892	0.98587
gene6552	109146	0.414581	0.265885	1.55925	0.118938	0.98587
gene7245	5299.92	-0.504647	0.323669	-1.55914	0.118963	0.98587
gene8816	4199.66	0.521559	0.3346	1.55875	0.119055	0.98587
gene11124	1295.57	-0.606691	0.38975	-1.55662	0.119562	0.987687
gene11728	4150.2	-0.552947	0.355289	-1.55633	0.11963	0.987687
gene9643	388.786	0.666869	0.428499	1.55629	0.119639	0.987687
gene9797	6.92968	3.8365	2.4655	1.55607	0.11969	0.987687
gene6931	93.3488	1.04162	0.669486	1.55586	0.119742	0.987687
gene4158	1132.38	-0.69327	0.445833	-1.555	0.119946	0.988011
gene17632	2492.89	-0.541913	0.348633	-1.55439	0.120091	0.988011
gene6597	384.618	-0.962465	0.619497	-1.55362	0.120274	0.988011
gene7845	926.498	-0.686027	0.441572	-1.5536	0.12028	0.988011
gene1998	848.798	-0.565943	0.364325	-1.5534	0.120327	0.988011
gene11709	549.488	-0.935127	0.602013	-1.55333	0.120344	0.988011
gene16311	36926.6	-0.423886	0.272966	-1.55289	0.120449	0.988011
gene11512	13077.7	-0.474215	0.305442	-1.55255	0.12053	0.988011
gene13066	58691.8	-0.443875	0.28604	-1.55179	0.120712	0.988061
gene7464	1204.41	-0.503016	0.324162	-1.55174	0.120723	0.988061
gene6777	2540.87	0.445392	0.287169	1.55097	0.120908	0.988628
gene2414	4730.12	0.445263	0.287192	1.5504	0.121046	0.988628
gene17652	296.047	-0.661238	0.426604	-1.55	0.121141	0.988628
gene17963	24103.2	-0.534269	0.344811	-1.54945	0.121273	0.988628
gene2042	4531.47	-0.430711	0.27802	-1.54921	0.121331	0.988628
gene17695	15.0306	2.19513	1.41718	1.54895	0.121395	0.988628
gene2872	1122.54	-0.584678	0.377523	-1.54872	0.121448	0.988628
gene9230	18.8673	2.16333	1.39831	1.5471	0.121839	0.990321
gene6668	184.345	0.793966	0.513203	1.54708	0.121844	0.990321
gene7235	78.6806	-1.09494	0.707973	-1.54659	0.121962	0.990522
gene10603	11553.6	-0.479033	0.30989	-1.54581	0.12215	0.991281
gene1230	15.541	2.32593	1.50519	1.54527	0.12228	0.99158
gene2033	5557.71	-0.596134	0.385963	-1.54454	0.122459	0.992262
gene16329	354.097	-0.637647	0.413198	-1.5432	0.122783	0.993161
gene10856	1097.48	-0.485514	0.314665	-1.54296	0.122842	0.993161
gene5069	2235.24	-0.464845	0.301277	-1.54291	0.122852	0.993161
gene10788	19.6579	-1.91246	1.24101	-1.54105	0.123304	0.99529
gene15695	5.44423	4.28771	2.78246	1.54098	0.123323	0.99529
gene152	891.49	-0.516373	0.335162	-1.54067	0.123398	0.99529
gene919	44152.7	-0.409984	0.266248	-1.53986	0.123596	0.996124
gene9800	33.0284	1.70913	1.11053	1.53902	0.1238	0.996804
gene15088	34.7037	1.56806	1.01933	1.53832	0.12397	0.996804
gene5225	526.369	-0.756859	0.492039	-1.53821	0.123998	0.996804
gene5862	40.3273	-1.37679	0.895201	-1.53796	0.124058	0.996804
gene10620	255.031	0.942573	0.613475	1.53645	0.124429	0.997879
gene13279	1364.14	-0.492327	0.320457	-1.53632	0.124459	0.997879
gene656	323.216	-0.627535	0.408672	-1.53555	0.12465	0.997879
gene12735	2042.83	-0.449081	0.292464	-1.53551	0.124658	0.997879
gene6818	17.4883	2.07064	1.34852	1.53549	0.124664	0.997879
gene383	519.507	-0.573734	0.373755	-1.53505	0.124771	0.997979
gene10548	2517.43	-0.518254	0.337989	-1.53335	0.125191	0.999556
gene2520	6.18919	3.94272	2.57239	1.5327	0.125349	0.999556
gene677	1668.46	-0.45787	0.298759	-1.53258	0.12538	0.999556
gene11186	6361.72	-0.420953	0.274734	-1.53222	0.125468	0.999556
gene17024	182.168	-0.9763	0.637212	-1.53214	0.125487	0.999556
gene13576	3222.86	0.459406	0.299884	1.53194	0.125536	0.999556
gene15868	6368.1	0.525766	0.343368	1.5312	0.125719	0.999908
gene6708	137.346	-0.844153	0.551537	-1.53055	0.125882	0.999908
gene10378	20.295	1.89488	1.23832	1.5302	0.125967	0.999908
gene4436	254.953	-0.684041	0.447307	-1.52924	0.126204	0.999908
gene5950	4627.69	-0.432309	0.282724	-1.52909	0.126243	0.999908
gene7175	53308.1	-0.458471	0.299878	-1.52886	0.126299	0.999908
gene4005	15.4013	2.17625	1.42618	1.52593	0.127028	0.999908
gene111	213.359	-0.710946	0.466043	-1.5255	0.127136	0.999908
gene1877	4455.96	-0.501289	0.328893	-1.52417	0.127466	0.999908
gene15806	4.09892	5.14484	3.3758	1.52404	0.1275	0.999908
gene5291	927.854	-0.49442	0.32445	-1.52387	0.127541	0.999908
gene3343	72.131	-1.2096	0.794104	-1.52323	0.1277	0.999908
gene9862	87.6661	1.38255	0.907906	1.52279	0.127812	0.999908
gene9583	28.358	1.74292	1.14491	1.52233	0.127927	0.999908
gene5951	1381.24	-0.520445	0.341913	-1.52216	0.12797	0.999908
gene5579	181174	-0.48874	0.321165	-1.52177	0.128067	0.999908
gene5763	30.2935	-1.63392	1.07452	-1.5206	0.12836	0.999908
gene14058	36.1848	7.27778	4.78909	1.51966	0.128597	0.999908
gene8507	3852.18	-0.547743	0.360497	-1.51941	0.128659	0.999908
gene2812	3300.36	-0.454924	0.299859	-1.51713	0.129234	0.999908
gene4711	6840.42	-0.426368	0.28105	-1.51706	0.129252	0.999908
gene4298	496.859	-0.556141	0.366758	-1.51637	0.129426	0.999908
gene7479	229.811	0.943062	0.622221	1.51564	0.12961	0.999908
gene15884	4.78613	4.20944	2.77922	1.51461	0.129871	0.999908
gene4405	330.124	0.624175	0.412192	1.51428	0.129954	0.999908
gene8322	37.6284	1.41034	0.931599	1.5139	0.130052	0.999908
gene7788	22.9004	1.76317	1.16527	1.5131	0.130254	0.999908
gene16637	4667.91	-0.421098	0.278312	-1.51304	0.130269	0.999908
gene1520	4686.65	-0.420228	0.277818	-1.5126	0.130381	0.999908
gene4826	3107.08	-0.476868	0.315354	-1.51217	0.130491	0.999908
gene17320	2373.86	0.499197	0.330337	1.51118	0.130743	0.999908
gene10187	459.754	-0.57814	0.382929	-1.50978	0.131099	0.999908
gene7867	509.306	0.60112	0.398264	1.50935	0.13121	0.999908
gene5206	495.481	-0.577737	0.382827	-1.50913	0.131265	0.999908
gene8047	89.9764	0.965488	0.639851	1.50893	0.131318	0.999908
gene8487	48.6799	-1.28921	0.854598	-1.50856	0.131412	0.999908
gene16429	5.30207	4.03166	2.67253	1.50855	0.131413	0.999908
gene9314	150.283	1.235	0.818949	1.50803	0.131546	0.999908
gene13905	1098.29	-0.483129	0.320475	-1.50754	0.131672	0.999908
gene334	371.25	-0.667868	0.443125	-1.50718	0.131765	0.999908
gene4233	86.4556	-1.34252	0.890915	-1.5069	0.131837	0.999908
gene14290	1438.48	0.535223	0.355408	1.50594	0.132083	0.999908
gene11586	88.5025	0.98076	0.651293	1.50587	0.132101	0.999908
gene7261	765.697	-0.583044	0.387317	-1.50534	0.132237	0.999908
gene1377	118.02	-0.895993	0.595251	-1.50524	0.132264	0.999908
gene9400	82.2485	-0.99298	0.659792	-1.50499	0.132327	0.999908
gene8893	2357.66	0.435947	0.289867	1.50395	0.132593	0.999908
gene15968	5857.97	-0.415298	0.276253	-1.50333	0.132754	0.999908
gene14981	354.236	0.643079	0.427916	1.50281	0.132887	0.999908
gene9420	33.5497	1.49314	0.993584	1.50278	0.132895	0.999908
gene14525	791.094	-0.518902	0.345329	-1.50263	0.132934	0.999908
gene7509	15.4012	2.31334	1.53977	1.50239	0.132995	0.999908
gene1503	312.893	-0.666096	0.443372	-1.50234	0.133009	0.999908
gene904	354.62	0.625761	0.416524	1.50234	0.133009	0.999908
gene12593	70.2425	-1.16567	0.776213	-1.50174	0.133163	0.999908
gene12715	1079.02	-0.566139	0.37721	-1.50086	0.133392	0.999908
gene12432	76.0141	1.17468	0.782991	1.50024	0.133551	0.999908
gene15081	4086.73	-0.469211	0.312846	-1.49981	0.133662	0.999908
gene16575	14883.3	-0.441219	0.294268	-1.49938	0.133776	0.999908
gene1489	26.6303	-1.64815	1.09931	-1.49926	0.133807	0.999908
gene17936	19.8168	2.02354	1.34999	1.49893	0.133891	0.999908
gene5800	213.701	1.03346	0.689491	1.49888	0.133906	0.999908
gene12934	13795.9	-0.421481	0.281203	-1.49885	0.133913	0.999908
gene16084	13965.6	-0.403135	0.269263	-1.49718	0.134346	0.999908
gene404	500.305	-0.547061	0.365418	-1.49708	0.134371	0.999908
gene16295	70.24	1.0591	0.7075	1.49696	0.134404	0.999908
gene15637	237.96	-0.705444	0.471386	-1.49653	0.134515	0.999908
gene7502	304.658	-0.670383	0.448288	-1.49543	0.134802	0.999908
gene1236	2126.32	-0.558524	0.373874	-1.49388	0.135206	0.999908
gene17657	242.496	-0.663339	0.444325	-1.49291	0.13546	0.999908
gene1879	996.08	-0.563471	0.377637	-1.4921	0.135674	0.999908
gene1995	20.7209	1.97656	1.32494	1.49181	0.135749	0.999908
gene4786	2368.17	-0.43966	0.294746	-1.49165	0.13579	0.999908
gene12177	5.1345	4.03801	2.70747	1.49143	0.135849	0.999908
gene17101	10854.3	-0.412598	0.276749	-1.49087	0.135995	0.999908
gene15094	514.653	0.566923	0.380548	1.48976	0.136288	0.999908
gene10713	217.01	-0.991495	0.665701	-1.4894	0.136382	0.999908
gene5369	2301.38	-0.556809	0.37387	-1.48931	0.136405	0.999908
gene761	4.20681	5.00422	3.36092	1.48894	0.136502	0.999908
gene13711	10043.3	-0.450395	0.302617	-1.48833	0.136663	0.999908
gene5816	12.6536	-2.27708	1.53066	-1.48765	0.136842	0.999908
gene14246	1160.31	-0.590213	0.396828	-1.48733	0.136929	0.999908
gene8200	91.7555	0.937973	0.630759	1.48705	0.137001	0.999908
gene17607	119.932	-0.857434	0.576633	-1.48697	0.137023	0.999908
gene2492	797.168	-0.599147	0.403168	-1.4861	0.137253	0.999908
gene10171	315.561	0.642418	0.432408	1.48567	0.137365	0.999908
gene17149	851.988	-0.538508	0.362517	-1.48547	0.137419	0.999908
gene5202	10230.1	-0.402811	0.271307	-1.48471	0.137621	0.999908
gene15608	741.012	-0.499407	0.336457	-1.48431	0.137726	0.999908
gene17619	31.2234	-1.75987	1.1859	-1.484	0.13781	0.999908
gene11747	2866.27	-0.443876	0.299125	-1.48392	0.137831	0.999908
gene6124	4750.76	-0.420088	0.283101	-1.48388	0.137841	0.999908
gene17694	748.888	-0.550474	0.371029	-1.48364	0.137904	0.999908
gene6316	1255.52	-0.481218	0.324393	-1.48344	0.137957	0.999908
gene11582	983.943	-0.475321	0.320549	-1.48284	0.138118	0.999908
gene1137	1848.97	-0.464375	0.313363	-1.48191	0.138365	0.999908
gene5665	330.628	0.633137	0.427309	1.48168	0.138425	0.999908
gene4165	12.2157	2.35804	1.59185	1.48132	0.138521	0.999908
gene13394	20.2416	1.8248	1.23266	1.48037	0.138774	0.999908
gene10667	590.257	0.582959	0.394034	1.47947	0.139016	0.999908
gene7892	117.375	0.940458	0.6357	1.47941	0.139032	0.999908
gene7330	501.992	-0.549117	0.371438	-1.47835	0.139313	0.999908
gene5521	1576.1	-0.554111	0.374874	-1.47813	0.139374	0.999908
gene3276	38.1185	1.39555	0.944206	1.47802	0.139404	0.999908
gene8188	457.562	0.755208	0.511388	1.47678	0.139734	0.999908
gene10418	2002.93	-0.517775	0.350659	-1.47658	0.139789	0.999908
gene3229	834.035	0.950908	0.644012	1.47654	0.1398	0.999908
gene17311	85.5732	0.973541	0.65961	1.47594	0.139961	0.999908
gene4440	4.17376	4.95318	3.35662	1.47565	0.140038	0.999908
gene12123	1177.48	0.603682	0.409292	1.47494	0.140228	0.999908
gene13526	31119.4	-0.415471	0.281697	-1.47489	0.140243	0.999908
gene5854	45.8473	1.31617	0.892436	1.4748	0.140266	0.999908
gene11904	654.02	-0.517889	0.35135	-1.474	0.140482	0.999908
gene323	5015.9	-0.408868	0.277438	-1.47373	0.140554	0.999908
gene11144	1151.38	-0.486895	0.33048	-1.4733	0.140671	0.999908
gene6402	219.303	-0.691176	0.469654	-1.47167	0.14111	0.999908
gene9387	40763.1	-0.426288	0.289688	-1.47154	0.141145	0.999908
gene4120	3207.5	-0.415268	0.282252	-1.47127	0.141218	0.999908
gene11041	1764.05	-0.454725	0.309092	-1.47116	0.141247	0.999908
gene12054	3060.51	-0.447617	0.304266	-1.47114	0.141254	0.999908
gene1017	102.69	0.933319	0.634545	1.47085	0.141333	0.999908
gene11769	483.467	-0.54714	0.372026	-1.47071	0.141371	0.999908
gene5973	157.862	-0.75317	0.512283	-1.47022	0.141501	0.999908
gene7199	328.391	-0.625271	0.425329	-1.47009	0.141538	0.999908
gene4971	112.896	-1.06499	0.725975	-1.46698	0.142381	0.999908
gene16363	21.7024	1.76853	1.20646	1.46589	0.142679	0.999908
gene6042	2459.41	-0.502304	0.342675	-1.46583	0.142694	0.999908
gene12905	4.75948	4.22092	2.88008	1.46556	0.142769	0.999908
gene4658	72.412	1.03826	0.708852	1.46471	0.142999	0.999908
gene9167	347.478	0.598109	0.408354	1.46468	0.143008	0.999908
gene9554	91441.5	-2.48953	1.70059	-1.46392	0.143215	0.999908
gene11259	80.9891	1.07689	0.735774	1.46361	0.1433	0.999908
gene69	5.91566	3.31835	2.26776	1.46327	0.143393	0.999908
gene2811	4799.78	-0.450682	0.308013	-1.46319	0.143415	0.999908
gene17836	641.605	0.636716	0.435275	1.46279	0.143525	0.999908
gene7846	172.773	-0.808867	0.553097	-1.46243	0.143623	0.999908
gene2131	3.58297	5.17861	3.54211	1.46201	0.143737	0.999908
gene511	390.871	0.652262	0.446212	1.46178	0.143802	0.999908
gene12151	15880.1	-0.392524	0.268537	-1.46171	0.14382	0.999908
gene11359	777.758	-0.498038	0.340802	-1.46137	0.143913	0.999908
gene13734	399.367	-0.60674	0.415702	-1.45955	0.144413	0.999908
gene2513	9265.91	-0.480889	0.329614	-1.45895	0.144579	0.999908
gene9231	921.778	-0.472514	0.324044	-1.45818	0.144792	0.999908
gene3802	12323.5	-0.434149	0.297807	-1.45782	0.14489	0.999908
gene10192	488.673	-0.630443	0.432618	-1.45727	0.145041	0.999908
gene5078	303.808	-0.662753	0.454874	-1.457	0.145116	0.999908
gene15522	2668.62	-0.424185	0.291219	-1.45658	0.145231	0.999908
gene13928	2504.94	-0.503098	0.345506	-1.45612	0.145359	0.999908
gene18985	273.986	-0.731908	0.502808	-1.45564	0.145492	0.999908
gene16358	37706.8	-0.39243	0.269682	-1.45516	0.145625	0.999908
gene6224	613.662	-0.663705	0.456351	-1.45438	0.145842	0.999908
gene5176	34.5179	1.44428	0.993163	1.45422	0.145885	0.999908
gene15899	550.854	-0.519425	0.357525	-1.45284	0.146269	0.999908
gene9845	3490.59	0.520269	0.35812	1.45278	0.146286	0.999908
gene7052	69.401	1.02938	0.709263	1.45133	0.146687	0.999908
gene6368	52.8583	1.16137	0.80051	1.45079	0.146839	0.999908
gene16153	473.584	-0.663042	0.457123	-1.45047	0.146928	0.999908
gene15597	40.2286	-1.31147	0.904313	-1.45024	0.146991	0.999908
gene12169	4.01452	4.95865	3.41948	1.45012	0.147026	0.999908
gene13990	4.01452	4.95865	3.41948	1.45012	0.147026	0.999908
gene16585	4.01452	4.95865	3.41948	1.45012	0.147026	0.999908
gene164	1751.98	-0.429189	0.296148	-1.44924	0.147271	0.999908
gene1936	2030.62	-0.584265	0.403231	-1.44896	0.147349	0.999908
gene3668	110.444	0.914807	0.631627	1.44833	0.147524	0.999908
gene9542	4128.83	-0.413539	0.285781	-1.44705	0.147883	0.999908
gene10974	8.66263	3.27878	2.26609	1.44689	0.147928	0.999908
gene15588	8.64685	2.69773	1.8655	1.44611	0.148145	0.999908
gene17343	3632.55	-0.45014	0.311374	-1.44566	0.148274	0.999908
gene12418	1586.99	-0.535104	0.370193	-1.44547	0.148325	0.999908
gene186	250.29	0.751553	0.520095	1.44503	0.148449	0.999908
gene6491	343.457	0.593372	0.410734	1.44466	0.148553	0.999908
gene734	3.60646	5.10839	3.53608	1.44465	0.148557	0.999908
gene9828	1778.25	-0.430221	0.297848	-1.44443	0.148618	0.999908
gene11444	8307.13	-0.417182	0.288873	-1.44417	0.148691	0.999908
gene17344	53.6278	1.24741	0.86398	1.4438	0.148795	0.999908
gene11596	2103.77	-0.436633	0.302542	-1.44321	0.148961	0.999908
gene14898	7.17657	2.98445	2.06925	1.44229	0.149221	0.999908
gene14512	5827.18	-0.549642	0.381264	-1.44163	0.149407	0.999908
gene13649	59.485	1.10378	0.765778	1.44138	0.149478	0.999908
gene5900	55.8853	1.15237	0.799633	1.44112	0.14955	0.999908
gene1572	11162	-0.445525	0.309304	-1.44041	0.149751	0.999908
gene13170	469.313	-0.582668	0.404551	-1.44028	0.149787	0.999908
gene6471	3626.29	-0.490872	0.34095	-1.43972	0.149947	0.999908
gene10605	408.326	-0.792916	0.550789	-1.4396	0.14998	0.999908
gene12199	3655.65	-0.403055	0.280112	-1.4389	0.150178	0.999908
gene4823	4195.42	-0.473107	0.328943	-1.43826	0.150359	0.999908
gene2907	5151.83	-0.403939	0.280917	-1.43793	0.150453	0.999908
gene11097	505.662	-0.526034	0.365843	-1.43787	0.150472	0.999908
gene13306	16.8905	1.95534	1.36011	1.43764	0.150537	0.999908
gene16221	2570.94	-0.47313	0.329386	-1.4364	0.150888	0.999908
gene15471	114.757	1.01427	0.706198	1.43624	0.150933	0.999908
gene7529	1407.5	-0.47705	0.332191	-1.43607	0.150982	0.999908
gene17075	488.681	-0.582867	0.406038	-1.4355	0.151145	0.999908
gene3632	9328.9	-0.417128	0.290622	-1.4353	0.151203	0.999908
gene7523	17.7249	1.88149	1.31142	1.43469	0.151374	0.999908
gene16531	560.661	-0.507069	0.353501	-1.43442	0.151452	0.999908
gene2062	39.3381	-1.36635	0.952771	-1.43408	0.151549	0.999908
gene12360	4.61733	4.02276	2.80633	1.43346	0.151726	0.999908
gene4459	1940.12	-0.491382	0.342888	-1.43307	0.151839	0.999908
gene15176	1913.97	-0.48775	0.340479	-1.43254	0.151989	0.999908
gene3759	102.754	0.863324	0.602778	1.43224	0.152075	0.999908
gene16540	1425.35	0.541895	0.378568	1.43144	0.152305	0.999908
gene8548	17959.2	-0.42741	0.298846	-1.4302	0.152659	0.999908
gene3779	48.2145	-1.24573	0.871968	-1.42864	0.153106	0.999908
gene12770	1396.14	-0.484189	0.338954	-1.42848	0.153153	0.999908
gene414	6.23101	3.52489	2.46805	1.42821	0.153232	0.999908
gene5695	121.293	0.971535	0.68028	1.42814	0.153252	0.999908
gene11507	62.4107	-1.10273	0.772228	-1.42798	0.153297	0.999908
gene5947	7.66887	-2.86274	2.00477	-1.42797	0.153301	0.999908
gene2782	64.7721	1.46957	1.03014	1.42658	0.1537	0.999908
gene4648	1610.68	-0.433986	0.304341	-1.42599	0.153873	0.999908
gene10149	1109.5	-0.452973	0.317778	-1.42544	0.154031	0.999908
gene9941	18441.1	-0.397996	0.279297	-1.42499	0.154159	0.999908
gene16134	15984	-0.524475	0.368063	-1.42496	0.154168	0.999908
gene8880	1794.45	-0.428163	0.30054	-1.42465	0.154259	0.999908
gene429	263.514	-0.659471	0.462936	-1.42454	0.15429	0.999908
gene4608	184.832	-0.697972	0.489963	-1.42454	0.15429	0.999908
gene15578	1288.38	-0.436416	0.306582	-1.42349	0.154595	0.999908
gene14036	34.4697	1.40037	0.984076	1.42303	0.154728	0.999908
gene12301	2420.58	-0.411054	0.288913	-1.42276	0.154805	0.999908
gene4653	672.952	0.582401	0.409401	1.42257	0.154861	0.999908
gene8701	17.5199	1.86468	1.31115	1.42218	0.154975	0.999908
gene2507	166.578	-0.792381	0.55733	-1.42174	0.1551	0.999908
gene2752	1062.54	-0.541191	0.38071	-1.42153	0.155162	0.999908
gene2770	2513.63	-0.421648	0.296963	-1.41987	0.155646	0.999908
gene7971	6.06565	-3.62169	2.55074	-1.41986	0.155649	0.999908
gene6206	333.464	-0.618866	0.435937	-1.41962	0.155718	0.999908
gene5400	168.136	-0.717696	0.505988	-1.41841	0.156072	0.999908
gene5090	212.606	-0.702392	0.495779	-1.41674	0.156558	0.999908
gene4288	596.715	-0.576811	0.40716	-1.41667	0.156579	0.999908
gene2440	659.27	0.484652	0.342117	1.41663	0.156592	0.999908
gene3492	367.559	0.557456	0.393546	1.4165	0.156631	0.999908
gene15495	5386.41	-0.389989	0.275504	-1.41555	0.156907	0.999908
gene17881	2711.03	0.420049	0.296784	1.41534	0.156969	0.999908
gene788	7105.89	-0.400667	0.283217	-1.4147	0.157157	0.999908
gene6968	5321.39	-0.605611	0.428186	-1.41436	0.157255	0.999908
gene13337	430.714	0.554707	0.392348	1.41381	0.157417	0.999908
gene6520	14.1574	2.1732	1.53787	1.41312	0.15762	0.999908
gene8074	847.091	-0.466273	0.329993	-1.41298	0.157662	0.999908
gene1395	325.211	-0.609038	0.431102	-1.41275	0.15773	0.999908
gene1141	1132.63	-0.440004	0.311593	-1.41211	0.157918	0.999908
gene7745	9371.25	0.382983	0.271392	1.41118	0.158191	0.999908
gene10755	753.301	-0.50678	0.359264	-1.4106	0.158361	0.999908
gene5175	955.477	0.507851	0.360068	1.41043	0.158413	0.999908
gene13904	5280.88	0.388727	0.275696	1.40999	0.158544	0.999908
gene8771	3.82223	4.91049	3.48275	1.40994	0.158556	0.999908
gene2923	323.883	-0.595451	0.422651	-1.40885	0.15888	0.999908
gene6016	3980.78	-0.495387	0.351673	-1.40866	0.158936	0.999908
gene13790	200.119	-0.693507	0.492326	-1.40863	0.158944	0.999908
gene10333	28.5711	1.54615	1.09774	1.40848	0.158989	0.999908
gene3942	7.66647	-2.77987	1.97377	-1.4084	0.159012	0.999908
gene582	444.829	-0.555664	0.394568	-1.40828	0.159048	0.999908
gene479	1723.36	-0.427731	0.303768	-1.40808	0.159106	0.999908
gene15505	916.49	-0.496365	0.352629	-1.40761	0.159246	0.999908
gene15746	370.679	-0.606797	0.431252	-1.40706	0.15941	0.999908
gene4746	5170.18	-0.453585	0.322635	-1.40588	0.159761	0.999908
gene13229	592.434	-0.507622	0.36109	-1.40581	0.159782	0.999908
gene4362	235.78	0.666466	0.474082	1.4058	0.159783	0.999908
gene2867	64.744	1.29033	0.918183	1.40531	0.15993	0.999908
gene78	334.362	0.975184	0.694147	1.40487	0.160061	0.999908
gene4990	1185.64	-0.455136	0.324006	-1.40471	0.160107	0.999908
gene7236	120.968	-0.836725	0.595667	-1.40469	0.160115	0.999908
gene8446	137.2	-1.62561	1.15852	-1.40317	0.160566	0.999908
gene495	5.32802	3.6577	2.6074	1.40281	0.160672	0.999908
gene1337	22.3261	1.65147	1.17789	1.40206	0.160898	0.999908
gene15317	1690.33	-0.551614	0.393708	-1.40108	0.161191	0.999908
gene13773	215.032	0.645203	0.46119	1.399	0.161814	0.999908
gene12242	2655.81	-0.399413	0.285719	-1.39792	0.162136	0.999908
gene12215	342.394	-0.720237	0.515253	-1.39783	0.162163	0.999908
gene289	1107.06	-0.441791	0.31612	-1.39754	0.162251	0.999908
gene3532	1368.54	-0.425393	0.304431	-1.39734	0.162312	0.999908
gene4256	2663.16	-0.422166	0.302174	-1.39709	0.162385	0.999908
gene13298	29.93	1.43122	1.02471	1.3967	0.162502	0.999908
gene10290	16.217	-1.89496	1.35738	-1.39604	0.162701	0.999908
gene1164	2161.09	-0.406832	0.291421	-1.39603	0.162706	0.999908
gene17038	3762.79	-0.413889	0.296494	-1.39594	0.162731	0.999908
gene9821	64.5625	1.22616	0.878419	1.39587	0.162755	0.999908
gene12767	332.707	-0.920226	0.659325	-1.39571	0.162802	0.999908
gene2702	77212.9	-0.393889	0.282223	-1.39567	0.162814	0.999908
gene15085	1491.31	-0.450204	0.322628	-1.39543	0.162886	0.999908
gene11293	60.1415	1.06461	0.76294	1.3954	0.162894	0.999908
gene13710	113.697	-0.924132	0.662394	-1.39514	0.162974	0.999908
gene10543	3.52206	4.98696	3.57566	1.3947	0.163107	NA
gene14841	1007.64	-0.466156	0.33426	-1.39459	0.163139	0.999908
gene12877	407.106	-0.546198	0.391757	-1.39423	0.163249	0.999908
gene12743	1093.31	-0.442598	0.317479	-1.3941	0.163287	0.999908
gene13139	1205.37	-0.43641	0.313062	-1.394	0.163317	0.999908
gene15286	59.9246	1.37686	0.987928	1.39369	0.163412	0.999908
gene10054	4.27018	4.07823	2.92867	1.39252	0.163765	0.999908
gene16260	15.016	1.99295	1.43122	1.39248	0.163777	0.999908
gene14922	14870.1	-0.390622	0.280536	-1.39241	0.163797	0.999908
gene3937	979.73	-0.484226	0.347786	-1.39231	0.163829	0.999908
gene16005	32234.9	-0.402261	0.289123	-1.39131	0.164131	0.999908
gene8510	1492.35	0.433732	0.311794	1.39109	0.1642	0.999908
gene12780	899.367	-0.476799	0.342909	-1.39045	0.164391	0.999908
gene928	8.9856	3.10721	2.23515	1.39016	0.16448	0.999908
gene514	306.537	0.653753	0.470361	1.3899	0.16456	0.999908
gene12198	656.795	-0.495574	0.356839	-1.38879	0.164897	0.999908
gene10219	397.841	0.657404	0.473497	1.3884	0.165015	0.999908
gene3801	1846.5	0.575912	0.414864	1.38819	0.165078	0.999908
gene1218	1673.73	-0.435367	0.313655	-1.38804	0.165124	0.999908
gene4008	31.328	1.56283	1.12637	1.38749	0.165291	0.999908
gene8099	61.8764	1.03048	0.743189	1.38657	0.165573	0.999908
gene17876	1723.21	0.600951	0.433658	1.38577	0.165817	0.999908
gene113	18194.7	-0.394743	0.284964	-1.38524	0.165979	0.999908
gene16212	25319.1	-0.425569	0.307732	-1.38292	0.16669	0.999908
gene4266	3146.09	-0.462571	0.334583	-1.38253	0.166809	0.999908
gene16219	352177	-2.2978	1.66214	-1.38243	0.166839	0.999908
gene6053	1283.12	-0.430567	0.311483	-1.38231	0.166875	0.999908
gene7448	37.0076	-1.4207	1.02842	-1.38143	0.167145	0.999908
gene6317	3488.36	-0.422119	0.305647	-1.38107	0.167259	0.999908
gene2084	1392.97	-0.465575	0.337119	-1.38104	0.167267	0.999908
gene7494	440.696	0.595796	0.431582	1.38049	0.167435	0.999908
gene5187	1166.6	-0.43864	0.31781	-1.38019	0.167527	0.999908
gene4875	483.595	-0.507537	0.36783	-1.37981	0.167644	0.999908
gene16421	2492.02	0.396819	0.287664	1.37945	0.167755	0.999908
gene6386	6061.03	-0.461849	0.334929	-1.37894	0.167912	0.999908
gene4517	288.967	-0.580383	0.421004	-1.37857	0.168028	0.999908
gene4070	367.065	-0.539555	0.391437	-1.37839	0.168081	0.999908
gene6098	4391.97	-0.430265	0.312237	-1.37801	0.168201	0.999908
gene6630	973.499	-0.445852	0.32356	-1.37796	0.168216	0.999908
gene15101	449.168	-0.532145	0.386237	-1.37777	0.168275	0.999908
gene15474	17.7797	-1.87902	1.36444	-1.37714	0.16847	0.999908
gene17921	132.425	0.757925	0.550694	1.37631	0.168726	0.999908
gene13225	3748.39	-0.389248	0.282896	-1.37594	0.168839	0.999908
gene6509	502.229	-0.69626	0.506082	-1.37578	0.168889	0.999908
gene17043	9.56631	2.57091	1.86912	1.37547	0.168987	0.999908
gene13712	29.4555	-1.43814	1.04618	-1.37466	0.169238	0.999908
gene15231	44.9499	1.25285	0.911662	1.37425	0.169363	0.999908
gene5052	9611.53	-0.416837	0.303431	-1.37374	0.169521	0.999908
gene11309	1099.02	-0.438169	0.319068	-1.37328	0.169666	0.999908
gene12184	3732.11	0.392043	0.285523	1.37307	0.16973	0.999908
gene7250	1065.42	-0.443967	0.323422	-1.37272	0.169841	0.999908
gene4721	119.178	1.03069	0.750937	1.37254	0.169894	0.999908
gene13907	439.845	0.539397	0.39308	1.37223	0.169991	0.999908
gene10069	11.624	-2.96979	2.16423	-1.37221	0.169997	0.999908
gene4619	8.36894	2.673	1.94812	1.37209	0.170035	0.999908
gene3420	3.2828	5.02851	3.66675	1.37138	0.170257	NA
gene11198	4067.73	-0.399713	0.291557	-1.37096	0.170388	0.999908
gene6112	635.58	-0.482038	0.351626	-1.37088	0.170411	0.999908
gene3256	1760.43	-0.405944	0.296183	-1.37059	0.170503	0.999908
gene946	4840.08	-0.37882	0.27642	-1.37045	0.170547	0.999908
gene6816	51.9418	-1.50963	1.10178	-1.37018	0.170631	0.999908
gene5263	39.1578	1.69557	1.23774	1.36988	0.170723	0.999908
gene1483	988.277	-0.501448	0.366069	-1.36982	0.170743	0.999908
gene1106	156.687	0.709678	0.518091	1.36979	0.170751	0.999908
gene5878	277.917	-0.592821	0.432833	-1.36963	0.170803	0.999908
gene7581	87.9704	0.888113	0.64846	1.36957	0.17082	0.999908
gene3909	4.66553	3.83083	2.79787	1.3692	0.170937	0.999908
gene11759	48.4095	-1.1295	0.825019	-1.36906	0.170982	0.999908
gene7055	2162.86	-0.398951	0.291527	-1.36849	0.171159	0.999908
gene10213	3726	-0.383759	0.280454	-1.36835	0.171204	0.999908
gene8843	4.12241	4.6994	3.43441	1.36833	0.171209	0.999908
gene15600	395.626	-0.544594	0.398261	-1.36743	0.171491	0.999908
gene3925	1173.39	0.425607	0.311455	1.36651	0.171778	0.999908
gene1504	961.231	0.604297	0.442301	1.36626	0.171858	0.999908
gene2528	966.227	-0.590179	0.43198	-1.36622	0.171871	0.999908
gene5918	3067.48	-0.39893	0.292027	-1.36607	0.171917	0.999908
gene14484	5.5076	3.16906	2.31989	1.36604	0.171927	0.999908
gene4276	79.9763	-0.914592	0.669599	-1.36588	0.171976	0.999908
gene10329	34.6539	-2.04059	1.49404	-1.36582	0.171996	0.999908
gene16707	51.2388	-1.12025	0.820245	-1.36574	0.172019	0.999908
gene10854	828.419	0.475383	0.34811	1.36561	0.172061	0.999908
gene167	548.408	-0.488611	0.35793	-1.3651	0.172221	0.999908
gene10557	3239.57	-0.3859	0.282774	-1.36469	0.17235	0.999908
gene8976	690.691	-0.47044	0.344829	-1.36427	0.172483	0.999908
gene14969	52.3987	1.09076	0.800085	1.36331	0.172785	0.999908
gene17661	43.0812	-1.18238	0.867527	-1.36293	0.172906	0.999908
gene9803	1019.73	-0.467493	0.343124	-1.36246	0.173052	0.999908
gene4801	446.979	-0.535205	0.393146	-1.36134	0.173407	0.999908
gene11002	2780.71	-0.452683	0.332538	-1.3613	0.17342	0.999908
gene12186	2850.55	-0.421975	0.310045	-1.36101	0.17351	0.999908
gene4321	10865.6	-0.391044	0.287354	-1.36084	0.173563	0.999908
gene1078	77.2587	-0.945839	0.695364	-1.36021	0.173764	0.999908
gene5299	16.6749	1.93368	1.42237	1.35948	0.173994	0.999908
gene6359	454.595	-0.542	0.398784	-1.35913	0.174105	0.999908
gene7943	44.2066	1.17479	0.864392	1.35909	0.174118	0.999908
gene9561	329336	-2.26854	1.66936	-1.35893	0.174169	0.999908
gene3973	255.915	-1.15713	0.851721	-1.35858	0.17428	0.999908
gene11909	315.026	0.595394	0.438342	1.35829	0.174373	0.999908
gene1062	4.23276	3.9292	2.89482	1.35732	0.17468	0.999908
gene207	170.422	0.705918	0.520105	1.35726	0.174698	0.999908
gene2866	20561.8	-0.505934	0.372806	-1.3571	0.17475	0.999908
gene8440	578.553	-0.563298	0.415477	-1.35579	0.175167	0.999908
gene6286	29.1502	1.44121	1.06312	1.35565	0.175212	0.999908
gene4263	3422.66	-0.464999	0.343239	-1.35474	0.175501	0.999908
gene6418	245.062	-0.613815	0.453166	-1.3545	0.175575	0.999908
gene9155	11149	-0.366883	0.271067	-1.35348	0.175903	0.999908
gene13690	2483.31	-0.388643	0.287155	-1.35343	0.175919	0.999908
gene1878	397.157	-0.539421	0.398621	-1.35322	0.175985	0.999908
gene13541	1189.22	-0.437352	0.323323	-1.35268	0.176158	0.999908
gene203	36.6022	-1.2951	0.957604	-1.35244	0.176234	0.999908
gene10388	436.836	-0.50515	0.373562	-1.35225	0.176294	0.999908
gene3581	681.96	-0.458967	0.33941	-1.35225	0.176296	0.999908
gene6881	67.1105	-1.07133	0.792408	-1.35199	0.176378	0.999908
gene17450	154.981	-0.813958	0.602333	-1.35134	0.176585	0.999908
gene7480	308.526	0.561865	0.415829	1.35119	0.176633	0.999908
gene14380	302.088	-0.645545	0.477776	-1.35115	0.176649	0.999908
gene3280	181.479	0.756572	0.560145	1.35067	0.1768	0.999908
gene14430	6057.15	-0.461053	0.341474	-1.35018	0.176957	0.999908
gene168	2709.23	-0.396209	0.293577	-1.34959	0.177146	0.999908
gene17209	4.8331	3.73384	2.76679	1.34952	0.17717	0.999908
gene5147	490.665	1.0426	0.77267	1.34934	0.177227	0.999908
gene4487	6.57883	3.41003	2.52956	1.34807	0.177635	0.999908
gene17775	170.085	-0.687355	0.509984	-1.3478	0.177723	0.999908
gene10775	8126.9	0.368867	0.273745	1.34748	0.177825	0.999908
gene11739	1302.91	-0.442729	0.32857	-1.34744	0.177837	0.999908
gene2425	91.6051	0.897342	0.666136	1.34708	0.177953	0.999908
gene12539	3.22189	4.97741	3.69706	1.34632	0.178201	NA
gene2390	3.22189	4.97741	3.69706	1.34632	0.178201	NA
gene13361	16.6418	-1.83406	1.36254	-1.34605	0.178285	0.999908
gene842	134.711	-0.732768	0.54466	-1.34537	0.178507	0.999908
gene14400	5.6324	-3.48499	2.5908	-1.34514	0.17858	0.999908
gene17161	35273.1	-0.381555	0.283697	-1.34494	0.178644	0.999908
gene2296	106.52	0.834202	0.620275	1.34489	0.178661	0.999908
gene15693	222.841	-0.673869	0.501165	-1.3446	0.178753	0.999908
gene14796	277.453	0.677061	0.503585	1.34448	0.178793	0.999908
gene15738	1535.94	-0.435417	0.323945	-1.34411	0.178914	0.999908
gene17479	14.8249	1.915	1.42485	1.344	0.178947	0.999908
gene9875	11.2518	2.28638	1.70145	1.34378	0.179018	0.999908
gene201	498.123	0.486437	0.361996	1.34376	0.179025	0.999908
gene13420	44.7721	-1.19776	0.891362	-1.34374	0.179032	0.999908
gene6030	6157.71	-0.433876	0.323008	-1.34324	0.179196	0.999908
gene17288	1969.61	-0.39746	0.295993	-1.3428	0.179336	0.999908
gene3570	98.166	-0.851216	0.634262	-1.34206	0.179578	0.999908
gene1903	1672.59	-0.532254	0.396655	-1.34186	0.179643	0.999908
gene3074	5825.45	-0.369705	0.275547	-1.34171	0.179689	0.999908
gene8716	621.379	0.475074	0.354163	1.3414	0.17979	0.999908
gene3370	73.2775	1.01283	0.755228	1.34109	0.179892	0.999908
gene169	2560.69	-0.40475	0.301931	-1.34054	0.180071	0.999908
gene3129	16270.1	-0.363738	0.271439	-1.34004	0.180233	0.999908
gene17177	4.30444	3.86117	2.88155	1.33996	0.180258	0.999908
gene927	38814.6	-0.432475	0.322866	-1.33949	0.180413	0.999908
gene13314	1282.38	-0.466283	0.348121	-1.33943	0.180431	0.999908
gene17902	22.9314	1.8783	1.40301	1.33876	0.180648	0.999908
gene17933	545.299	-0.476988	0.356476	-1.33807	0.180875	0.999908
gene10068	1544.28	-0.406791	0.304036	-1.33797	0.180907	0.999908
gene2780	1716.38	-0.513614	0.383904	-1.33787	0.180939	0.999908
gene13443	573.863	-0.486561	0.363714	-1.33776	0.180976	0.999908
gene17660	842.556	-0.466277	0.348567	-1.3377	0.180996	0.999908
gene13873	1055.55	0.425306	0.317945	1.33767	0.181003	0.999908
gene10609	2503.16	-0.514916	0.384965	-1.33757	0.181038	0.999908
gene15151	16.9196	1.77786	1.32976	1.33698	0.181228	0.999908
gene1677	4042.26	-0.372327	0.278596	-1.33644	0.181406	0.999908
gene12645	183.723	-0.67803	0.507581	-1.33581	0.181613	0.999908
gene2931	718.101	-0.476583	0.356777	-1.3358	0.181614	0.999908
gene451	111.95	0.786972	0.589436	1.33513	0.181835	0.999908
gene6895	13365.4	0.360342	0.270065	1.33428	0.182112	0.999908
gene10792	9.35386	2.56183	1.92011	1.33421	0.182134	0.999908
gene10589	13.2273	-1.99552	1.49586	-1.33403	0.182194	0.999908
gene14942	16.537	1.79779	1.34777	1.3339	0.182237	0.999908
gene2505	187.035	-0.85412	0.640363	-1.33381	0.182267	0.999908
gene5092	7828.15	-0.407699	0.305876	-1.33289	0.182569	0.999908
gene3069	1067.28	-0.470352	0.352924	-1.33273	0.182621	0.999908
gene134	3182.87	-0.396072	0.297285	-1.3323	0.182762	0.999908
gene14171	2399.22	-0.38348	0.287947	-1.33177	0.182935	0.999908
gene9689	141.282	-0.711508	0.534638	-1.33082	0.183247	0.999908
gene5864	88.2959	0.865181	0.650262	1.33051	0.18335	0.999908
gene7789	21.5081	-1.5973	1.20055	-1.33047	0.183363	0.999908
gene17321	33.3126	1.54139	1.15901	1.32991	0.183547	0.999908
gene2523	746.949	-0.916178	0.688988	-1.32974	0.183603	0.999908
gene9624	414.238	-0.515653	0.387805	-1.32967	0.183626	0.999908
gene4332	341.073	-0.602635	0.453414	-1.32911	0.183813	0.999908
gene4789	228.268	0.599094	0.450922	1.3286	0.183981	0.999908
gene16101	5470.09	0.388799	0.292872	1.32754	0.18433	0.999908
gene9910	13928	-0.359473	0.270851	-1.3272	0.184444	0.999908
gene5548	167.968	-0.695974	0.524523	-1.32687	0.184552	0.999908
gene17648	10.0245	2.34048	1.76647	1.32495	0.185189	0.999908
gene9399	247.258	0.65597	0.495253	1.32452	0.185332	0.999908
gene16594	390.229	0.546323	0.412587	1.32414	0.185457	0.999908
gene2282	494.623	0.497664	0.375928	1.32383	0.18556	0.999908
gene10981	7123.82	-0.489134	0.369568	-1.32353	0.185659	0.999908
gene8691	1411.62	-0.4839	0.365724	-1.32313	0.185793	0.999908
gene15756	2187.17	-0.400311	0.302877	-1.3217	0.186269	0.999908
gene2830	107.043	-0.951536	0.720424	-1.3208	0.186568	0.999908
gene1031	1204.21	-0.425147	0.321972	-1.32044	0.186687	0.999908
gene1215	1026.2	-0.419364	0.317682	-1.32007	0.18681	0.999908
gene9830	93.9508	0.866822	0.657092	1.31918	0.18711	0.999908
gene10413	7.88373	4.1305	3.1312	1.31914	0.187121	0.999908
gene16112	1132.51	-0.46649	0.353686	-1.31894	0.18719	0.999908
gene10842	1000.71	0.456415	0.34617	1.31847	0.187347	0.999908
gene463	804.7	-0.433335	0.328727	-1.31822	0.18743	0.999908
gene925	58.5951	1.0943	0.830195	1.31813	0.18746	0.999908
gene7169	72.1212	-0.949679	0.720704	-1.31771	0.187601	0.999908
gene5331	3.17491	4.89484	3.71794	1.31655	0.18799	NA
gene11366	568.114	-0.471917	0.358552	-1.31617	0.188116	0.999908
gene820	30158.3	0.364065	0.27662	1.31612	0.188133	0.999908
gene10074	227.015	-0.612476	0.46543	-1.31593	0.188196	0.999908
gene9354	12204.5	-0.401372	0.305317	-1.31461	0.188642	0.999908
gene4047	158.079	-0.768385	0.58453	-1.31453	0.188666	0.999908
gene7587	1134.81	-0.491211	0.373722	-1.31437	0.18872	0.999908
gene6489	3.25931	4.83816	3.68192	1.31403	0.188836	NA
gene9173	3700.15	-0.368103	0.280133	-1.31403	0.188836	0.999908
gene11580	2420.68	-0.396499	0.30183	-1.31365	0.188964	0.999908
gene5791	8898.95	-0.356353	0.271546	-1.31231	0.189415	0.999908
gene10387	338.23	0.525955	0.400948	1.31178	0.189594	0.999908
gene6692	197.861	-0.662	0.504687	-1.3117	0.18962	0.999908
gene15581	135.536	0.862078	0.657294	1.31156	0.189669	0.999908
gene5531	1179.6	-0.453904	0.346149	-1.3113	0.189757	0.999908
gene17021	480.7	-0.730816	0.557398	-1.31112	0.189817	0.999908
gene10471	10727.4	-0.354638	0.270496	-1.31107	0.189836	0.999908
gene17324	656.664	0.49408	0.376961	1.31069	0.189961	0.999908
gene5337	3392.98	-0.371405	0.283677	-1.30925	0.190448	0.999908
gene15708	1242.61	0.454322	0.347082	1.30897	0.190543	0.999908
gene2332	7.90829	2.7278	2.08397	1.30894	0.190553	0.999908
gene12248	806.654	-0.569303	0.435523	-1.30717	0.191155	0.999908
gene11336	107.389	0.81613	0.624517	1.30682	0.191275	0.999908
gene11906	362.715	-0.520358	0.39821	-1.30674	0.1913	0.999908
gene9190	55.2827	1.01887	0.779815	1.30655	0.191366	0.999908
gene5319	137.133	0.815486	0.624301	1.30624	0.191471	0.999908
gene6795	277.805	0.554142	0.424231	1.30623	0.191475	0.999908
gene12181	709.591	-0.485543	0.371731	-1.30617	0.191495	0.999908
gene12782	4.2992	-3.6954	2.82962	-1.30597	0.191563	0.999908
gene12249	487.11	-0.57452	0.440321	-1.30478	0.191969	0.999908
gene8456	78.4664	-0.89466	0.685714	-1.30471	0.19199	0.999908
gene6900	185.814	0.633357	0.485493	1.30456	0.192042	0.999908
gene7712	6.17009	3.19843	2.45198	1.30442	0.192089	0.999908
gene15545	38.4144	-1.41447	1.08456	-1.30419	0.19217	0.999908
gene7061	99.0456	0.799445	0.613523	1.30304	0.192561	0.999908
gene9363	1134.36	-0.407701	0.312886	-1.30303	0.192563	0.999908
gene135	16.8448	1.75666	1.34838	1.30279	0.192646	0.999908
gene7023	13.8884	-2.89396	2.22145	-1.30273	0.192666	0.999908
gene5597	667.119	-0.442743	0.339889	-1.30261	0.192708	0.999908
gene8563	1240.22	-0.417561	0.320616	-1.30237	0.192789	0.999908
gene12115	6.62004	3.31475	2.54549	1.3022	0.192847	0.999908
gene4252	1120.77	-0.455857	0.350101	-1.30207	0.192892	0.999908
gene16044	46.6857	-1.11824	0.858821	-1.30207	0.192893	0.999908
gene3805	410.076	0.759261	0.583263	1.30175	0.193003	0.999908
gene346	122.803	-0.739317	0.56815	-1.30127	0.193166	0.999908
gene9149	13615.2	-0.361312	0.277751	-1.30085	0.193311	0.999908
gene3459	5759.06	-0.382904	0.294365	-1.30078	0.193334	0.999908
gene14202	903.322	-0.419321	0.322441	-1.30046	0.193445	0.999908
gene4717	5110.43	-0.390607	0.300367	-1.30043	0.193453	0.999908
gene16080	3.13749	4.86245	3.74023	1.30004	0.193587	NA
gene7192	3.13749	4.86245	3.74023	1.30004	0.193587	NA
gene12043	4466.39	-0.361368	0.277971	-1.30002	0.193594	0.999908
gene1626	12512.7	-0.407736	0.313692	-1.2998	0.19367	0.999908
gene14647	4.78859	3.65498	2.81282	1.2994	0.193807	0.999908
gene6617	446.378	0.548165	0.421926	1.2992	0.193876	0.999908
gene10201	359.429	-0.546026	0.420483	-1.29857	0.194092	0.999908
gene10635	54.5958	-1.20975	0.931813	-1.29828	0.194193	0.999908
gene1348	765.838	-0.429947	0.331432	-1.29724	0.194548	0.999908
gene3985	74.8523	-0.92933	0.716752	-1.29658	0.194774	0.999908
gene11774	36428	-0.396814	0.306163	-1.29609	0.194945	0.999908
gene14460	24948	0.355749	0.274487	1.29605	0.194959	0.999908
gene11385	402.387	-0.500319	0.386134	-1.29571	0.195074	0.999908
gene6658	104.629	0.879617	0.679145	1.29518	0.195257	0.999908
gene461	1908.1	-0.406176	0.313695	-1.29481	0.195385	0.999908
gene14720	1522.59	-0.390563	0.301652	-1.29475	0.195407	0.999908
gene13573	773.017	-0.501687	0.387543	-1.29453	0.195482	0.999908
gene18992	206.05	-0.602899	0.46595	-1.29392	0.195694	0.999908
gene17353	300.247	-0.554324	0.428411	-1.29391	0.195697	0.999908
gene6808	8.90003	-2.44563	1.89012	-1.2939	0.1957	0.999908
gene16333	163.409	0.671338	0.519063	1.29337	0.195885	0.999908
gene2017	841.11	-0.440071	0.340365	-1.29294	0.196032	0.999908
gene13603	674.974	0.532804	0.412098	1.29291	0.196044	0.999908
gene8814	655.934	-0.501576	0.387948	-1.29289	0.196048	0.999908
gene263	36.1841	1.24245	0.96102	1.29285	0.196063	0.999908
gene16545	6701.68	0.41019	0.317308	1.29272	0.196108	0.999908
gene6116	1964.04	-0.380012	0.293966	-1.29271	0.196112	0.999908
gene11893	38336.3	-0.37448	0.289692	-1.29268	0.196121	0.999908
gene10973	3.94336	3.84891	2.97815	1.29238	0.196225	0.999908
gene6054	4686.25	-0.370012	0.286305	-1.29237	0.196229	0.999908
gene17554	28.2356	1.50318	1.16317	1.29232	0.196248	0.999908
gene4704	5.52723	3.43495	2.65858	1.29202	0.196349	0.999908
gene17464	3562.58	-0.361982	0.280506	-1.29046	0.19689	0.999908
gene6097	1655.54	0.387529	0.300318	1.2904	0.196913	0.999908
gene1092	918.553	-0.468405	0.363245	-1.2895	0.197223	0.999908
gene7611	538.339	0.476273	0.369814	1.28787	0.197791	0.999908
gene4518	643.579	-0.450632	0.35013	-1.28704	0.198079	0.999908
gene4544	9071.06	-0.360005	0.279787	-1.28671	0.198195	0.999908
gene7677	2959.47	0.367204	0.285515	1.28611	0.198404	0.999908
gene5565	816.143	-0.443226	0.344805	-1.28544	0.198639	0.999908
gene4828	3062.76	-0.374036	0.291291	-1.28406	0.199121	0.999908
gene10398	13.986	1.87814	1.46316	1.28362	0.199275	0.999908
gene1308	1804.81	-0.387082	0.301615	-1.28337	0.199364	0.999908
gene16747	43039.7	-0.428877	0.334211	-1.28325	0.199403	0.999908
gene1949	1125	-0.651498	0.507732	-1.28315	0.199439	0.999908
gene5542	4246.82	-0.356898	0.278186	-1.28295	0.19951	0.999908
gene3650	7.00391	3.18434	2.48247	1.28273	0.199587	0.999908
gene13659	1161.01	-0.455621	0.355426	-1.2819	0.199877	0.999908
gene2066	3.90594	3.94009	3.07382	1.28182	0.199905	0.999908
gene4229	15654.5	0.361414	0.281976	1.28172	0.199942	0.999908
gene12142	39.1601	1.30648	1.01976	1.28117	0.200135	0.999908
gene6190	3.24538	4.74714	3.70544	1.28113	0.200149	NA
gene7868	536.042	0.462783	0.361472	1.28027	0.20045	0.999908
gene9457	329.284	0.732904	0.572493	1.2802	0.200475	0.999908
gene4055	439.843	-0.557034	0.4352	-1.27995	0.200563	0.999908
gene6322	61.3501	-0.956016	0.747534	-1.27889	0.200934	0.999908
gene11209	213.205	-0.589104	0.460769	-1.27852	0.201065	0.999908
gene10109	344.138	-0.613789	0.480108	-1.27844	0.201095	0.999908
gene15717	11756	-0.345822	0.270619	-1.27789	0.201288	0.999908
gene8378	11.3915	2.43218	1.90477	1.27689	0.201642	0.999908
gene13874	407.855	-0.488743	0.382801	-1.27675	0.201689	0.999908
gene13299	3.84818	3.82399	2.99611	1.27632	0.201844	0.999908
gene8431	843.27	0.460538	0.360903	1.27607	0.20193	0.999908
gene7005	2336.19	-0.369897	0.289941	-1.27577	0.202038	0.999908
gene5195	44.892	1.09846	0.861106	1.27563	0.202085	0.999908
gene14878	534.411	0.480634	0.376842	1.27543	0.202158	0.999908
gene11940	94.475	-0.879836	0.689954	-1.27521	0.202235	0.999908
gene4373	10.1926	2.22136	1.74204	1.27515	0.202257	0.999908
gene2283	16.1397	1.72914	1.35676	1.27447	0.202498	0.999908
gene17838	1743.65	0.484786	0.380438	1.27428	0.202563	0.999908
gene2683	140.018	-0.940471	0.738118	-1.27415	0.202611	0.999908
gene11983	1148.6	-0.409112	0.321116	-1.27403	0.202652	0.999908
gene14793	2756.25	-0.404717	0.317685	-1.27396	0.202679	0.999908
gene17862	305.803	-0.529699	0.415941	-1.2735	0.202842	0.999908
gene6727	5.90241	-2.98418	2.3447	-1.27274	0.203111	0.999908
gene5658	6104.24	-0.355355	0.279353	-1.27207	0.203349	0.999908
gene1226	231.638	0.856907	0.673637	1.27206	0.203351	0.999908
gene4719	140.633	-0.739932	0.581759	-1.27189	0.203413	0.999908
gene2424	184.942	0.618819	0.486565	1.27181	0.20344	0.999908
gene6903	151.239	0.660067	0.519402	1.27082	0.203792	0.999908
gene4467	431.661	-0.710663	0.559233	-1.27078	0.203806	0.999908
gene6492	145.938	-0.704797	0.554974	-1.26996	0.204097	0.999908
gene15472	666.46	-0.522647	0.412016	-1.26851	0.204616	0.999908
gene13996	17.4983	-1.69799	1.339	-1.2681	0.204763	0.999908
gene4314	48.3711	1.04759	0.826129	1.26807	0.204774	0.999908
gene5146	315.765	0.83786	0.660861	1.26783	0.204858	0.999908
gene8619	563.947	-0.447982	0.353355	-1.26779	0.204872	0.999908
gene4907	57.8413	-1.15379	0.910552	-1.26713	0.20511	0.999908
gene3227	2590.85	-0.362363	0.286045	-1.2668	0.205225	0.999908
gene7062	132.315	0.734775	0.580098	1.26664	0.205285	0.999908
gene4329	316.707	-0.516575	0.407883	-1.26648	0.205342	0.999908
gene4455	6095.21	-0.35516	0.280542	-1.26598	0.205522	0.999908
gene3561	264.197	-0.553144	0.436942	-1.26594	0.205533	0.999908
gene3005	223.838	0.582909	0.461064	1.26427	0.206134	0.999908
gene5067	318.861	0.76493	0.605216	1.2639	0.206267	0.999908
gene17028	81.4324	0.86769	0.686708	1.26355	0.206392	0.999908
gene11064	3.69016	3.88498	3.07668	1.26272	0.206691	0.999908
gene10480	38.018	1.20306	0.953299	1.262	0.206948	0.999908
gene14661	185.281	-0.613519	0.486168	-1.26195	0.206967	0.999908
gene10330	101.06	1.31936	1.04623	1.26107	0.207285	0.999908
gene12812	48.4617	1.14727	0.9098	1.26102	0.207303	0.999908
gene9925	266.156	-0.730759	0.579589	-1.26082	0.207373	0.999908
gene11903	1458.05	-0.40515	0.321405	-1.26056	0.207467	0.999908
gene6986	9701.52	-0.341068	0.270702	-1.25994	0.207692	0.999908
gene12647	19.9926	1.70362	1.35229	1.2598	0.20774	0.999908
gene19188	1869.66	-0.37347	0.296548	-1.25939	0.20789	0.999908
gene6163	478.79	-0.475236	0.377425	-1.25915	0.207975	0.999908
gene14052	3246.85	-0.402229	0.319767	-1.25788	0.208434	0.999908
gene19060	210.34	-0.587109	0.466992	-1.25721	0.208676	0.999908
gene7541	16.8472	1.66988	1.32859	1.25688	0.208796	0.999908
gene16646	2227.35	-0.369896	0.294297	-1.25688	0.208797	0.999908
gene13614	48.1788	1.03934	0.827348	1.25623	0.209034	0.999908
gene11093	1808.33	-0.41359	0.329305	-1.25595	0.209134	0.999908
gene4404	8028.38	-0.360506	0.28705	-1.2559	0.209153	0.999908
gene17803	5883.41	-0.346274	0.275803	-1.25551	0.209293	0.999908
gene11578	2263.39	-0.381428	0.30385	-1.25532	0.209364	0.999908
gene7406	537.472	0.450249	0.35869	1.25526	0.209384	0.999908
gene7866	3.54555	4.554	3.62872	1.25499	0.209483	NA
gene15279	568.559	-0.497608	0.396667	-1.25447	0.20967	0.999908
gene1585	183.265	0.620387	0.494883	1.2536	0.209986	0.999908
gene4574	99.3988	0.857051	0.683886	1.25321	0.21013	0.999908
gene17747	457.745	-0.5286	0.421993	-1.25263	0.210342	0.999908
gene12183	1103.59	-0.47268	0.377509	-1.2521	0.210533	0.999908
gene13401	45.5003	1.18203	0.94429	1.25177	0.210655	0.999908
gene13231	2282.1	-0.460039	0.367544	-1.25166	0.210695	0.999908
gene6271	1340	-0.388077	0.310064	-1.2516	0.210715	0.999908
gene17441	1347.72	-0.380747	0.304343	-1.25105	0.210918	0.999908
gene10834	57.2582	1.18734	0.949457	1.25055	0.2111	0.999908
gene8366	692.458	-0.423573	0.338728	-1.25048	0.211125	0.999908
gene1854	6.02285	2.73633	2.18899	1.25004	0.211284	0.999908
gene15687	58.1242	0.954359	0.763479	1.25001	0.211295	0.999908
gene9681	316.018	0.525456	0.420681	1.24906	0.211644	0.999908
gene12233	453.942	-0.464455	0.371912	-1.24883	0.211726	0.999908
gene3995	7241.12	-0.343516	0.275147	-1.24848	0.211856	0.999908
gene15363	72.1625	-0.876198	0.701824	-1.24846	0.211863	0.999908
gene1876	322.643	-0.584649	0.468485	-1.24796	0.212047	0.999908
gene4749	34.778	1.26252	1.01179	1.24781	0.212101	0.999908
gene913	844.149	-0.409714	0.328425	-1.24751	0.212211	0.999908
gene2602	784.883	-0.42633	0.341901	-1.24694	0.21242	0.999908
gene4997	30.9633	-1.39732	1.12116	-1.24631	0.212649	0.999908
[truncated: 17,612 more rows]

## Sheet: TADVC
ID	baseMean	log2FoldChange	lfcSE	stat	pvalue	padj
gene12485	988.239	4.1815	0.435734	9.59646	8.27393e-22	8.25159e-18
gene13417	173.32	-7.52148	0.994959	-7.55958	4.04362e-14	1.62145e-10
gene5372	494.102	-3.50919	0.465709	-7.53516	4.87752e-14	1.62145e-10
gene16323	162.026	-5.68909	0.769914	-7.38924	1.47666e-13	3.68169e-10
gene8479	3199.91	2.401	0.335479	7.15695	8.24893e-13	1.64533e-09
gene11121	401.807	-3.35752	0.47088	-7.13031	1.0014e-12	1.6645e-09
gene7388	147.613	4.43007	0.638996	6.93286	4.12427e-12	5.87591e-09
gene6478	148.35	-6.04346	0.937902	-6.4436	1.16673e-10	1.45448e-07
gene7497	80.1608	-7.37617	1.22439	-6.02437	1.6977e-09	1.88124e-06
gene308	2172.6	-2.47607	0.433845	-5.70727	1.14805e-08	1.14495e-05
gene18894	561.811	2.34645	0.413346	5.67672	1.37304e-08	1.24485e-05
gene6216	63.0118	-6.06285	1.08176	-5.60462	2.0871e-08	1.73455e-05
gene8230	52.8665	5.12034	0.920378	5.5633	2.64721e-08	2.03082e-05
gene5577	1428.06	2.48316	0.447523	5.54868	2.87834e-08	2.05041e-05
gene1111	97.0941	3.59559	0.650581	5.52674	3.2623e-08	2.08476e-05
gene5708	243107	-2.43682	0.441264	-5.52237	3.34464e-08	2.08476e-05
gene1483	569.726	-2.2317	0.415055	-5.37687	7.57926e-08	4.44635e-05
gene190	192.789	-2.8752	0.543726	-5.28795	1.23697e-07	6.85348e-05
gene1207	141.798	-2.81181	0.534035	-5.26521	1.40029e-07	7.35002e-05
gene5813	9252.65	-1.8686	0.358043	-5.21893	1.79965e-07	8.97393e-05
gene4311	13944.2	-1.68318	0.326651	-5.15284	2.56567e-07	0.000121845
gene5855	425.787	2.20544	0.439356	5.01972	5.17467e-07	0.000234577
gene78	768.688	2.18972	0.441259	4.96244	6.96141e-07	0.000301853
gene9414	39.2837	6.09813	1.29534	4.70775	2.50464e-06	0.00101741
gene4310	4271.42	-1.57325	0.334446	-4.70406	2.55041e-06	0.00101741
gene8446	111.715	-3.07554	0.665157	-4.62378	3.76803e-06	0.00144533
gene10838	533.795	-2.15297	0.468926	-4.59127	4.40548e-06	0.00162725
gene6584	1964.16	-2.30121	0.507567	-4.53381	5.79293e-06	0.00205789
gene17184	21568.1	-2.09366	0.462488	-4.52695	5.98404e-06	0.00205789
gene5041	64.1116	3.37997	0.752903	4.48925	7.1474e-06	0.00237603
gene7598	63.4193	-3.32586	0.746148	-4.45737	8.29719e-06	0.00266929
gene1289	232.865	2.1483	0.48524	4.42729	9.54257e-06	0.002974
gene17736	23.7342	-7.84907	1.77864	-4.41297	1.01963e-05	0.00308144
gene16511	54.2901	-3.83837	0.881779	-4.35298	1.34299e-05	0.0039393
gene5180	255.578	2.01733	0.467674	4.31353	1.60667e-05	0.00452357
gene2127	163.563	-2.57892	0.598677	-4.30769	1.64965e-05	0.00452357
gene7266	335463	1.46639	0.340713	4.30389	1.67825e-05	0.00452357
gene8609	5219.9	1.7494	0.411947	4.24665	2.16988e-05	0.0056948
gene13259	203.266	2.54823	0.601346	4.23754	2.25983e-05	0.00577879
gene18079	207.022	2.01403	0.477234	4.22021	2.44073e-05	0.00608535
gene7669	665.115	1.56448	0.373479	4.18893	2.80271e-05	0.00659324
gene4638	561.789	1.59637	0.381162	4.18818	2.81203e-05	0.00659324
gene15011	99.1333	2.5426	0.607448	4.18571	2.84277e-05	0.00659324
gene14233	326.703	-1.73981	0.419935	-4.14305	3.42716e-05	0.00776796
gene18918	1616.92	1.42254	0.345291	4.11983	3.79153e-05	0.00821765
gene9331	26.0725	6.41215	1.55732	4.11743	3.83127e-05	0.00821765
gene12792	91.6753	-3.73982	0.908839	-4.11494	3.87275e-05	0.00821765
gene5859	41.9522	-4.24937	1.04263	-4.07564	4.58885e-05	0.00953429
gene13062	813.875	2.0584	0.512173	4.01895	5.84581e-05	0.0117585
gene17881	3354.87	1.48019	0.368484	4.01697	5.89517e-05	0.0117585
gene17482	80.4268	2.57233	0.641506	4.00983	6.07637e-05	0.0118823
gene10486	234.099	1.80829	0.451763	4.00273	6.26146e-05	0.0120088
gene4961	41.5032	3.97011	0.9952	3.98925	6.62811e-05	0.0124721
gene10713	157.467	-2.20402	0.553956	-3.97869	6.92959e-05	0.0127979
gene11134	30.1377	4.16103	1.05382	3.94853	7.86315e-05	0.014258
gene4312	2007.83	-1.78141	0.452848	-3.9338	8.36142e-05	0.0148908
gene15082	7169.32	1.29764	0.332477	3.90293	9.50339e-05	0.0166276
gene2391	17.1297	7.36493	1.88962	3.89757	9.71608e-05	0.0167066
gene6800	68.687	-3.40379	0.876681	-3.88259	0.000103351	0.0174698
gene4289	986.706	-1.82565	0.471107	-3.87524	0.000106519	0.0177053
gene10443	935.929	1.46917	0.381599	3.85003	0.000118103	0.0193088
gene5544	383.708	1.57551	0.409931	3.84337	0.000121359	0.0195211
gene13128	25.7257	-5.23299	1.36484	-3.83414	0.000126003	0.0199465
1C19	12121.7	16.6075	4.35053	3.81734	0.000134897	0.0210208
gene4954	174.327	2.1222	0.558932	3.79688	0.000146528	0.0224819
gene15831	29.857	4.5129	1.19179	3.78665	0.00015269	0.0230723
gene876	128.783	-2.09353	0.55351	-3.78229	0.000155391	0.0231301
gene9575	24036.1	1.23439	0.326809	3.77709	0.000158672	0.0232711
gene12532	931.452	-1.41947	0.377672	-3.75846	0.000170962	0.0246232
gene5857	570.529	-1.43359	0.381705	-3.75574	0.000172829	0.0246232
gene6371	1544.74	1.90191	0.508376	3.74115	0.000183182	0.0257307
gene9332	18.0107	6.99842	1.88225	3.71812	0.000200709	0.027801
gene6441	38.6465	4.17682	1.12626	3.70857	0.000208436	0.0284758
gene11784	306.184	-2.56587	0.693379	-3.70053	0.000215151	0.028996
gene8873	7039.5	-1.24174	0.336608	-3.689	0.000225139	0.0296989
gene923	5178.04	-1.27828	0.346637	-3.68766	0.000226322	0.0296989
gene16657	180.209	-1.96926	0.53542	-3.67797	0.000235095	0.0301358
gene13277	112.261	-2.13942	0.581787	-3.67732	0.000235695	0.0301358
gene6126	4078.49	-1.22931	0.334776	-3.67204	0.00024062	0.030376
gene14369	28.8001	4.71381	1.28542	3.66714	0.000245275	0.0305765
gene10709	337.093	-1.77328	0.485118	-3.65535	0.000256831	0.0316219
gene5177	98.4048	2.15959	0.59201	3.6479	0.000264393	0.0317696
gene6568	123.779	-2.09922	0.575461	-3.64789	0.000264401	0.0317696
gene6812	17.3544	6.92453	1.90965	3.62607	0.000287762	0.0341649
gene6780	34.016	-5.36728	1.48659	-3.61047	0.000305643	0.0358609
gene46	216.156	-1.76374	0.489783	-3.60106	0.000316919	0.0366231
gene9349	141.948	1.84698	0.513197	3.59897	0.000319484	0.0366231
gene4403	13953.6	1.22668	0.341239	3.59478	0.000324668	0.0367945
gene12745	154.011	-1.90293	0.531241	-3.58205	0.000340912	0.0382012
gene6494	5815.28	1.31605	0.368045	3.57579	0.000349178	0.0386928
gene9750	2362.85	-1.42581	0.400242	-3.56237	0.000367525	0.0402783
gene4253	518.282	1.75769	0.498025	3.52932	0.000416625	0.045163
gene10402	48.7848	2.72226	0.78076	3.48668	0.000489058	0.0524449
gene8843	13.3527	6.93916	1.99241	3.48279	0.00049621	0.0526457
gene8926	249.584	1.95869	0.566159	3.4596	0.000540978	0.0567527
gene1518	175.876	-1.94544	0.562761	-3.45696	0.000546301	0.0567527
gene15834	28.6218	-4.43899	1.28815	-3.44602	0.000568905	0.0584917
gene19511	337.339	-1.70476	0.495263	-3.44213	0.000577144	0.0587332
gene9377	13.7699	-6.78029	1.98383	-3.41779	0.000631327	0.0635982
gene13844	568.156	1.65879	0.486016	3.41303	0.000642445	0.064071
gene3778	32.317	-3.4846	1.02247	-3.40802	0.000654363	0.0646135
gene11165	71.9125	-2.21149	0.656241	-3.36993	0.000751871	0.073093
gene9417	13.1667	6.73242	1.99845	3.36882	0.000754896	0.073093
gene7972	92.4485	1.9781	0.590397	3.35047	0.000806755	0.0773632
gene9802	1.41012e+06	1.18988	0.356896	3.33397	0.000856155	0.0813184
gene17327	22.2212	3.90204	1.17302	3.32649	0.00087946	0.0827439
gene6360	479.449	-1.36151	0.410767	-3.31456	0.000917868	0.0855504
gene9116	1611.07	1.2127	0.366673	3.3073	0.000941986	0.0869854
gene6477	25.9843	-4.84691	1.47008	-3.29705	0.000977068	0.0893972
gene8455	44.0828	-2.74572	0.835487	-3.28637	0.00101487	0.0920119
gene7600	132.471	-1.86194	0.568865	-3.27309	0.00106379	0.0955785
gene3398	21.2076	4.64821	1.42298	3.26652	0.00108879	0.0969507
gene17129	464.169	-1.50894	0.463076	-3.25851	0.00111998	0.0987716
gene200	113616	1.53682	0.471964	3.25622	0.00112904	0.0987716
gene3649	1995.86	1.18686	0.36488	3.25273	0.00114301	0.0991241
gene3468	49.8429	-3.34059	1.03396	-3.23088	0.00123409	0.1061
gene3739	13.7688	-6.40228	1.98587	-3.22391	0.00126452	0.107787
gene15463	51.2252	-3.10508	0.965155	-3.21719	0.00129454	0.109181
gene1209	62.3031	2.25634	0.701736	3.21537	0.00130278	0.109181
gene17176	1041.55	1.13902	0.357525	3.18584	0.00144336	0.119955
gene15832	31.6298	3.03015	0.951934	3.18315	0.00145681	0.120073
gene5359	365.838	-1.29799	0.40813	-3.18033	0.00147105	0.120252
gene15027	2391.89	1.20439	0.380098	3.16862	0.00153163	0.124187
gene12337	1534.57	-1.23594	0.392232	-3.15105	0.00162686	0.130844
gene4110	2586.96	-1.08727	0.348734	-3.11776	0.00182232	0.144593
gene9328	16.2885	4.99625	1.60288	3.11703	0.0018268	0.144593
gene6013	15.0271	5.94082	1.92153	3.09172	0.00199001	0.156271
gene6979	14.1119	5.86838	1.90115	3.08675	0.00202359	0.156788
gene2278	243.544	1.52702	0.494806	3.08609	0.00202804	0.156788
gene5710	5233.12	-1.11016	0.360195	-3.0821	0.00205548	0.157687
gene5190	160.356	-1.61921	0.527296	-3.07078	0.00213497	0.162535
gene6399	5034.06	1.03007	0.335938	3.06625	0.00216762	0.16377
gene13287	974.839	1.29468	0.424305	3.05129	0.00227861	0.170773
gene9172	143.607	1.57136	0.515336	3.0492	0.00229455	0.170773
gene17338	131.108	-1.75242	0.576025	-3.04226	0.00234808	0.172868
gene15738	1293.03	-1.17501	0.386398	-3.04093	0.00235845	0.172868
gene8702	39.5949	3.28315	1.08039	3.03887	0.00237471	0.172868
gene11345	621.237	-1.13413	0.374933	-3.02488	0.00248729	0.179752
gene9751	1045.52	-1.28321	0.425768	-3.01386	0.00257944	0.18424
gene17782	4908.72	-1.42599	0.473269	-3.01305	0.00258634	0.18424
gene6599	151.539	-1.65755	0.553098	-2.99684	0.00272794	0.19289
gene6372	810.984	1.49111	0.497904	2.99478	0.00274646	0.19289
gene11360	312.2	1.33559	0.446817	2.98912	0.00279779	0.194459
gene9087	11589.3	-0.979889	0.327938	-2.98803	0.00280778	0.194459
gene11084	416.578	1.885	0.633126	2.97728	0.00290816	0.198638
gene11263	3150.75	1.00723	0.338606	2.97464	0.00293329	0.198638
gene3712	124.216	2.74757	0.923939	2.97375	0.0029418	0.198638
gene5037	28.7539	-3.00317	1.0101	-2.97313	0.00294781	0.198638
gene5997	1995.96	-1.16537	0.3928	-2.96682	0.00300894	0.201397
gene17695	24.8762	3.16145	1.068	2.96017	0.00307467	0.204087
gene3715	12.6903	5.30077	1.79163	2.95863	0.00309005	0.204087
gene10312	9.79644	-6.31573	2.1405	-2.95059	0.00317172	0.207773
gene12909	11.0354	-6.16637	2.09097	-2.94905	0.00318753	0.207773
gene16097	585.39	1.25339	0.42569	2.94438	0.00323602	0.209564
gene5521	2180.28	1.00511	0.34184	2.94029	0.00327906	0.210981
gene10144	26.1022	3.05594	1.04536	2.92332	0.00346317	0.219412
gene6215	9.8505	-6.2511	2.14019	-2.92081	0.0034912	0.219412
gene6170	55.3924	2.14577	0.734702	2.9206	0.00349357	0.219412
gene11886	583.267	-1.33064	0.455668	-2.9202	0.0034981	0.219412
gene11343	17.4794	3.76491	1.29028	2.9179	0.00352401	0.219656
gene2376	946.535	-1.06067	0.363867	-2.91498	0.00355711	0.220342
gene7632	12.4776	5.72509	1.96791	2.90922	0.00362333	0.223058
gene2390	9.07032	6.35733	2.19293	2.89901	0.00374344	0.229039
gene12837	181.38	-1.41956	0.491558	-2.88788	0.00387843	0.235005
gene16571	43.7057	-2.50965	0.869263	-2.8871	0.00388808	0.235005
gene11941	88.0426	-1.99714	0.69405	-2.87752	0.00400819	0.239714
gene12118	15.2066	4.51857	1.57055	2.87705	0.00401406	0.239714
gene13760	15299.7	-0.943399	0.328145	-2.87495	0.00404091	0.239881
gene16087	29.3399	-3.54546	1.24098	-2.85699	0.00427678	0.25238
gene6512	17.4598	4.32242	1.51441	2.85419	0.00431472	0.253122
gene17047	573.381	-1.10581	0.387819	-2.85137	0.00435317	0.253884
gene2630	41.2657	-2.90911	1.02213	-2.84613	0.00442544	0.254543
gene7448	28.4331	-2.94348	1.03455	-2.84517	0.00443872	0.254543
gene3327	2464.48	-1.02542	0.360427	-2.84501	0.00444104	0.254543
gene2299	439.866	1.18932	0.418579	2.84133	0.00449255	0.256024
gene3088	488.152	1.13688	0.401551	2.83121	0.00463718	0.262765
gene4578	132.75	-1.47731	0.522911	-2.82517	0.00472556	0.26626
gene8465	265.087	-11.168	3.9647	-2.81686	0.00484959	0.271713
gene10078	162.484	1.47013	0.524219	2.80441	0.00504082	0.280849
gene12215	276.485	-1.21173	0.43238	-2.80248	0.00507119	0.280972
gene14021	301.719	1.2238	0.437677	2.79613	0.00517179	0.284433
gene8939	10.6323	5.95376	2.13043	2.79463	0.00519594	0.284433
gene6368	66.751	1.85322	0.66348	2.79318	0.00521921	0.284433
gene6398	77.9617	-1.75982	0.633026	-2.78001	0.00543573	0.294622
gene5707	180.147	-1.94065	0.698561	-2.77807	0.00546833	0.294787
gene14334	10.8743	-5.87361	2.11594	-2.77589	0.00550504	0.295171
gene8701	26.7469	2.77728	1.00211	2.77144	0.00558091	0.297639
gene225	158.781	-1.40961	0.508943	-2.76968	0.0056112	0.297662
gene2931	545.439	-1.06859	0.38641	-2.76543	0.00568473	0.299967
gene7022	119.053	-1.55346	0.566624	-2.7416	0.00611412	0.319466
gene6903	185.864	1.33628	0.48745	2.74137	0.00611831	0.319466
gene4530	26.5208	2.81157	1.0276	2.73604	0.00621828	0.322994
gene11271	2053.78	-0.942312	0.345028	-2.73112	0.00631194	0.325217
gene995	7.56092	6.26229	2.29357	2.73037	0.0063263	0.325217
gene15110	19892.5	-0.89932	0.329698	-2.72771	0.00637758	0.326172
gene4004	651.172	1.11716	0.409831	2.7259	0.00641262	0.326291
gene6181	252.611	-1.19315	0.440513	-2.70854	0.00675802	0.342121
gene15753	2393.26	-1.08295	0.400396	-2.70469	0.00683689	0.344044
gene18154	43.4102	-2.56418	0.948712	-2.7028	0.00687571	0.344044
gene15439	227.865	-1.66735	0.617406	-2.70057	0.00692205	0.344044
gene4953	540.244	1.26108	0.467356	2.69832	0.00696904	0.344044
gene10385	254.209	-1.23268	0.456952	-2.69763	0.00698358	0.344044
gene8543	12.58	4.56203	1.69191	2.69638	0.00700979	0.344044
gene5900	73.0446	1.82876	0.678559	2.69506	0.00703751	0.344044
gene17339	58.9085	-2.06292	0.766885	-2.69	0.00714527	0.347609
gene3343	57.5981	-2.09123	0.780855	-2.67814	0.00740332	0.358414
gene10143	12.5484	4.51228	1.68665	2.67529	0.00746641	0.359722
gene10775	10228	0.912602	0.341832	2.66974	0.00759093	0.363963
gene5665	168.082	-1.67989	0.630001	-2.66649	0.00766479	0.364653
gene15056	239.295	-1.19799	0.449378	-2.66589	0.00767845	0.364653
gene8677	104.782	-1.50983	0.566965	-2.663	0.0077448	0.366061
gene4287	84.7445	-1.64674	0.61901	-2.66028	0.00780747	0.367282
gene16218	9923.4	-1.01774	0.382912	-2.6579	0.007863	0.368158
gene1833	11.3539	4.78576	1.80869	2.64599	0.00814524	0.379591
gene9803	801.822	-0.989803	0.374579	-2.64244	0.00823109	0.381808
gene17647	390.264	-1.07827	0.408795	-2.63767	0.00834774	0.383694
gene820	33507	0.884487	0.335531	2.63608	0.00838687	0.383694
gene3674	198.682	-1.2487	0.473697	-2.63607	0.00838718	0.383694
gene2769	49.5582	2.07832	0.790109	2.63042	0.00852784	0.387567
gene12016	7.50478	6.07734	2.31383	2.62653	0.00862593	0.387567
gene9185	1021.92	-0.969921	0.369521	-2.6248	0.00866987	0.387567
gene13114	165.016	-1.28446	0.489523	-2.62389	0.00869311	0.387567
gene12902	3368.04	-0.988964	0.377047	-2.62292	0.00871805	0.387567
gene1913	128.564	1.49136	0.568938	2.6213	0.0087594	0.387567
gene5821	18.1554	-3.18967	1.21687	-2.62121	0.00876193	0.387567
gene480	3314.17	-0.94218	0.35961	-2.62	0.00879289	0.387567
gene11432	916.012	1.21592	0.464321	2.6187	0.00882662	0.387567
gene12535	22904.6	0.872939	0.333515	2.61739	0.00886045	0.387567
gene11853	2139.44	0.908099	0.347901	2.61023	0.00904826	0.39402
gene6518	40.4375	2.67236	1.02438	2.60876	0.00908699	0.39402
gene13093	12.7429	4.05058	1.55936	2.59759	0.00938795	0.405307
gene17630	68.7825	1.75816	0.678353	2.5918	0.00954742	0.406984
gene17392	2025.78	0.953201	0.367781	2.59176	0.00954857	0.406984
gene13142	40.9955	-2.41693	0.933224	-2.58987	0.00960109	0.406984
gene268	11.6624	-4.63335	1.78929	-2.5895	0.00961168	0.406984
gene13188	561.603	1.07632	0.41576	2.58881	0.00963082	0.406984
gene4283	91.6295	-1.52004	0.588131	-2.58452	0.00975148	0.410344
gene4163	43.0187	-2.06469	0.80164	-2.57559	0.010007	0.419328
gene922	28499.9	0.836992	0.325813	2.56893	0.0102012	0.425675
gene1095	372.053	-1.09053	0.425682	-2.56183	0.0104123	0.432673
gene766	4078.07	0.853291	0.333324	2.55994	0.0104689	0.433222
gene17138	1192.09	0.898488	0.351259	2.55791	0.0105305	0.433615
gene6112	536.494	-1.0912	0.42679	-2.55675	0.0105654	0.433615
gene6795	316.334	1.09399	0.428181	2.55497	0.0106197	0.434059
gene1396	1184.18	-1.07484	0.421186	-2.55194	0.0107125	0.435834
gene5080	44.7254	2.03202	0.79665	2.5507	0.0107505	0.435834
gene9338	211.126	-1.20888	0.475569	-2.54196	0.0110232	0.442077
gene9429	1096.05	1.09832	0.432095	2.54185	0.0110268	0.442077
gene14242	760.303	1.08174	0.425628	2.54151	0.0110375	0.442077
gene7534	136.96	-1.30509	0.514697	-2.53564	0.0112243	0.44776
gene11990	146.966	-1.42389	0.563549	-2.52665	0.0115155	0.457546
gene17418	2592.28	-0.85928	0.341078	-2.51931	0.0117586	0.464066
gene3256	1407.26	-0.888935	0.352908	-2.51889	0.0117727	0.464066
gene8816	4143.06	0.84423	0.335549	2.51596	0.0118707	0.464621
gene15612	88.6218	-1.56613	0.622544	-2.51569	0.0118799	0.464621
gene8547	98.315	2.05902	0.820432	2.50967	0.0120843	0.470768
gene2718	10166.1	0.820469	0.327369	2.50625	0.0122019	0.472267
gene9442	2889.45	-0.85162	0.339859	-2.5058	0.0122175	0.472267
gene2756	2916.44	0.842455	0.337737	2.49441	0.0126166	0.485811
gene5901	70.5371	1.62624	0.654966	2.48294	0.0130302	0.499808
gene5863	27.0114	-2.44015	0.983498	-2.48109	0.0130981	0.500486
gene17936	20.7824	2.79954	1.13281	2.47132	0.0134616	0.511717
gene10397	526.789	-1.21821	0.493113	-2.47044	0.0134946	0.511717
gene3801	2147.59	1.08291	0.439086	2.46627	0.0136528	0.515755
gene6893	544.7	1.08303	0.439846	2.4623	0.0138048	0.519528
gene887	594.643	-1.03367	0.420138	-2.46032	0.0138813	0.520446
gene14199	776.219	-1.36034	0.553432	-2.45802	0.0139707	0.521833
gene5578	17.9567	3.26013	1.32791	2.45508	0.0140853	0.524154
gene6552	132002	0.831538	0.339365	2.45028	0.0142746	0.529222
gene10071	206.94	-1.66778	0.681058	-2.44881	0.0143329	0.529413
gene611	145.186	-1.35255	0.552676	-2.44728	0.014394	0.529711
gene13766	285.135	-1.07185	0.438266	-2.44566	0.0144589	0.530142
gene16521	300.247	1.10228	0.451608	2.44079	0.0146554	0.534665
gene10874	6.02675	-5.98321	2.45341	-2.43874	0.0147388	0.534665
gene8327	561.508	0.935401	0.383577	2.43863	0.0147431	0.534665
gene9857	10.7186	4.38345	1.80105	2.43383	0.01494	0.538004
gene4171	182.63	1.24019	0.509836	2.43252	0.0149942	0.538004
gene6533	36.8156	-2.24694	0.923886	-2.43205	0.0150135	0.538004
gene4771	37076.1	-1.12418	0.462406	-2.43115	0.015051	0.538004
gene8893	2532.75	0.826905	0.341028	2.42474	0.0153193	0.545641
gene17619	24.8093	-3.12507	1.2943	-2.4145	0.0157569	0.557652
gene9154	156.34	-1.20362	0.49855	-2.41423	0.0157684	0.557652
gene15585	318.284	-1.0826	0.448885	-2.41175	0.0158763	0.559485
gene16500	6282.66	0.805431	0.334752	2.40605	0.0161259	0.566282
gene201	553.324	0.946329	0.394191	2.40068	0.0163645	0.572642
gene4875	379.881	-0.982549	0.409509	-2.39934	0.0164248	0.572743
gene3420	7.06601	5.70027	2.37965	2.39543	0.0166011	0.575759
gene11786	16.8421	-3.80466	1.58868	-2.39486	0.0166267	0.575759
gene4677	60.8268	-1.66975	0.698017	-2.39213	0.016751	0.578053
gene11628	38.634	-2.13161	0.893048	-2.38689	0.0169916	0.583774
gene17401	8.19278	5.48943	2.30071	2.38598	0.0170338	0.583774
gene3764	2541.95	0.854532	0.358728	2.38211	0.0172136	0.585176
gene1878	350.592	-1.12882	0.473914	-2.3819	0.0172234	0.585176
gene6517	36.6558	2.23224	0.937681	2.38059	0.0172849	0.585176
gene3763	25.5151	-2.40186	1.00936	-2.37958	0.0173322	0.585176
gene11359	659.032	-1.06956	0.449617	-2.37882	0.0173681	0.585176
gene11344	751.832	-0.8995	0.378821	-2.37447	0.017574	0.590121
gene15802	65.5604	1.58515	0.668966	2.36954	0.01781	0.593112
gene12526	32022.5	0.827221	0.349194	2.36894	0.0178392	0.593112
gene8212	664.942	-0.890878	0.376074	-2.36889	0.0178415	0.593112
gene8147	2097.42	0.830314	0.350716	2.36749	0.0179094	0.593392
gene13658	2165.26	0.857284	0.362471	2.36511	0.0180246	0.595174
gene1489	20.5893	-2.69003	1.13907	-2.3616	0.0181961	0.595174
gene11706	351.414	1.19111	0.504379	2.36153	0.0181997	0.595174
gene14170	168.113	-1.15564	0.489369	-2.36148	0.018202	0.595174
gene15482	127.81	1.49018	0.631608	2.35934	0.0183072	0.596661
gene5149	291.16	1.06958	0.453923	2.3563	0.0184582	0.599619
gene8087	137.24	-1.22529	0.520413	-2.35446	0.0185494	0.600628
gene12593	54.5482	-1.70377	0.724419	-2.35191	0.0186775	0.602818
gene13138	69.1668	-1.73686	0.739812	-2.3477	0.0188896	0.607696
gene12440	581.361	-1.0872	0.464111	-2.34254	0.019153	0.612959
gene2754	177.466	1.19283	0.509302	2.34209	0.0191761	0.612959
gene6465	132.977	-1.38369	0.591199	-2.34048	0.019259	0.613642
gene9241	98.6086	1.33988	0.573261	2.3373	0.0194234	0.616405
gene15464	32.7664	-2.31367	0.990261	-2.33642	0.0194693	0.616405
gene12536	43718.6	0.805801	0.346237	2.32731	0.0199486	0.629582
gene17142	17.9976	3.47725	1.49744	2.32214	0.0202256	0.635063
gene5352	13.9793	3.17451	1.36733	2.32169	0.0202497	0.635063
gene16498	262.245	-1.01927	0.439925	-2.31693	0.0205076	0.637796
gene6902	997.618	0.86835	0.37479	2.3169	0.0205094	0.637796
gene6472	128.709	1.26678	0.5469	2.3163	0.0205418	0.637796
gene4901	14406.1	0.756035	0.326709	2.31409	0.0206627	0.637796
gene5366	2543.43	0.782502	0.338235	2.31348	0.0206961	0.637796
gene6499	88580.2	-0.752386	0.325544	-2.31116	0.020824	0.637796
gene13185	1642.56	-0.808669	0.349926	-2.31097	0.0208344	0.637796
gene5316	5075.28	0.867773	0.375542	2.31072	0.0208484	0.637796
gene17853	166.193	1.3939	0.604717	2.30504	0.0211641	0.644566
gene11725	3190.62	-0.787175	0.341594	-2.30442	0.021199	0.644566
gene17105	2485.44	-0.946244	0.411076	-2.30187	0.0213424	0.646953
gene4277	68.4796	-1.59263	0.693196	-2.29751	0.0215895	0.652461
gene6224	502.271	-1.11504	0.486017	-2.29425	0.0217761	0.656112
gene5294	2954.11	0.782921	0.341514	2.2925	0.0218767	0.657134
gene10708	177.081	-1.43961	0.628274	-2.29137	0.0219418	0.657134
gene4184	1553.79	-0.960931	0.419961	-2.28814	0.0221292	0.660762
gene4983	199.538	1.08023	0.47265	2.28548	0.0222848	0.662882
gene14883	572.302	0.929246	0.406734	2.28465	0.0223331	0.662882
gene18755	7.91185	-4.81724	2.11088	-2.2821	0.0224834	0.663371
gene3320	17269.3	0.819359	0.359562	2.27877	0.0226809	0.663371
gene6537	3949.93	-0.758552	0.33292	-2.27848	0.0226977	0.663371
gene7724	122.911	1.53133	0.672312	2.2777	0.0227443	0.663371
gene9280	72.282	-1.6571	0.727644	-2.27736	0.0227649	0.663371
gene5358	573.02	-0.876076	0.384749	-2.27701	0.0227859	0.663371
gene12769	1245.04	0.807694	0.354971	2.27538	0.0228832	0.663371
gene6694	2140.53	-0.782809	0.344176	-2.27445	0.0229392	0.663371
gene7353	5464.4	0.750639	0.330176	2.27345	0.0229991	0.663371
gene16317	5.18454	5.86124	2.57842	2.27319	0.0230148	0.663371
gene8681	16.1428	3.40614	1.4994	2.27167	0.0231067	0.663949
gene6833	3255.67	0.766615	0.337619	2.27065	0.023168	0.663949
gene5809	1333.38	-0.807507	0.356092	-2.26769	0.0233478	0.666858
gene6321	97.5739	-1.30218	0.574462	-2.26679	0.0234032	0.666858
gene4264	88.3076	-1.35918	0.600165	-2.26468	0.0235322	0.668623
gene13198	1064.35	-0.826893	0.365497	-2.26238	0.0236742	0.669648
gene6583	487.58	0.898682	0.397404	2.26138	0.0237358	0.669648
gene11074	3963.61	-0.753751	0.333395	-2.26083	0.0237697	0.669648
gene628	1246.01	-0.78987	0.350367	-2.25441	0.0241706	0.679023
gene15139	2736.7	-0.757643	0.33625	-2.25321	0.0242456	0.679219
gene6650	7.30007	4.84411	2.15159	2.25141	0.0243594	0.680494
gene7498	49.4057	-8.91615	3.9658	-2.24826	0.0245596	0.682519
gene10109	292.155	-1.00406	0.446622	-2.24812	0.0245688	0.682519
gene17484	383.027	0.996638	0.44362	2.2466	0.0246653	0.683298
gene5620	509.138	-0.877021	0.390775	-2.24432	0.0248121	0.68546
gene14727	454.364	0.893159	0.398628	2.24058	0.025053	0.687157
gene6116	1572.57	-0.775922	0.346367	-2.24017	0.0250796	0.687157
gene5078	273.661	-1.01487	0.453034	-2.24016	0.0250802	0.687157
gene9159	66.5564	-1.53748	0.688432	-2.23331	0.0255285	0.697523
gene8091	306.211	0.957745	0.429479	2.23001	0.0257465	0.698592
gene414	10.014	4.03067	1.80783	2.22956	0.0257768	0.698592
gene9029	43300.9	0.844517	0.378925	2.22872	0.0258327	0.698592
gene9002	488.361	-0.881758	0.395675	-2.22849	0.0258478	0.698592
gene2460	467.533	-0.868937	0.390361	-2.22598	0.0260155	0.70104
gene62	2632.1	-1.03578	0.465708	-2.2241	0.0261419	0.70104
gene15267	13.017	3.82818	1.72131	2.22399	0.0261493	0.70104
gene1742	14.6016	2.97754	1.34044	2.22132	0.0263295	0.702778
gene18289	360.364	0.918858	0.413725	2.22094	0.0263551	0.702778
gene3806	11392.2	-0.799473	0.360647	-2.21677	0.0266385	0.708443
gene5990	1078.26	-0.787399	0.35666	-2.2077	0.0272652	0.719828
gene5453	217.555	1.01437	0.45947	2.20769	0.0272661	0.719828
gene8925	66.3871	1.84277	0.834945	2.20705	0.0273103	0.719828
gene2848	85.3804	-1.39074	0.630317	-2.20641	0.0273553	0.719828
gene15733	1876.64	-0.945285	0.429182	-2.20253	0.0276279	0.724489
gene11785	6.89062	-5.27918	2.39764	-2.20182	0.0276778	0.724489
gene17121	280.89	0.949748	0.432274	2.1971	0.0280137	0.730946
gene5645	543.022	0.8651	0.393891	2.19629	0.028071	0.730946
gene8401	14.4277	-3.06411	1.39654	-2.19406	0.0282309	0.733196
gene11640	74.1245	-1.39133	0.634691	-2.19214	0.0283694	0.733862
gene5716	48854.7	-0.779254	0.355687	-2.19084	0.0284632	0.733862
gene12120	25.8332	2.1816	0.996208	2.18991	0.0285309	0.733862
gene17871	10.2672	3.91855	1.78979	2.18939	0.0285685	0.733862
gene13116	5.21808	-5.64269	2.5782	-2.18862	0.0286245	0.733862
gene7630	635.97	0.825631	0.377833	2.18517	0.0288761	0.738161
gene12727	7411.08	-0.723472	0.331215	-2.1843	0.0289402	0.738161
gene347	400.234	0.872936	0.399989	2.1824	0.02908	0.73917
gene6814	4154.46	1.04008	0.476717	2.18175	0.029128	0.73917
gene5150	166.203	1.12018	0.513775	2.18029	0.029236	0.740026
gene8855	9.8641	3.95899	1.81747	2.1783	0.0293836	0.741219
gene13420	88.238	1.35563	0.622687	2.17706	0.0294761	0.741219
gene8619	454.747	-0.876643	0.402749	-2.17665	0.0295067	0.741219
gene10627	49.452	-1.72564	0.793321	-2.17521	0.029614	0.741219
gene4708	6.78267	4.87866	2.24446	2.17364	0.0297321	0.741219
gene8088	129.597	-1.13648	0.523137	-2.17243	0.0298232	0.741219
gene3456	832.541	-0.867819	0.399482	-2.17236	0.0298283	0.741219
gene7074	18594.1	0.995505	0.458397	2.17171	0.0298777	0.741219
gene12068	3647.58	-0.72315	0.333889	-2.16584	0.0303233	0.750408
gene107	43.6549	-1.80584	0.834453	-2.16409	0.0304571	0.751352
gene10533	2643.98	-0.757738	0.350257	-2.16338	0.0305122	0.751352
gene10584	7.53568	-4.58702	2.12266	-2.16098	0.0306967	0.754034
gene4722	1024.27	0.799467	0.370588	2.15729	0.0309827	0.75919
gene4997	24.8648	-2.34592	1.09068	-2.15088	0.0314854	0.769618
gene13671	25.1105	2.15326	1.00378	2.14515	0.0319406	0.778836
gene7745	10965	0.76834	0.358741	2.14177	0.0322122	0.783542
gene15465	308.989	-4.49172	2.1012	-2.13769	0.0325417	0.787331
gene10444	60360.6	0.694628	0.324956	2.13761	0.0325484	0.787331
gene17429	3227.41	-0.830702	0.388739	-2.13692	0.0326048	0.787331
gene172	872.209	0.873972	0.409209	2.13576	0.0326991	0.787701
gene5888	120.276	-1.45202	0.68028	-2.13444	0.0328066	0.788387
gene5534	371.948	-1.00881	0.474291	-2.12699	0.0334206	0.801211
gene4588	482.696	-0.8272	0.389782	-2.12221	0.03382	0.808841
gene9068	2174.49	0.727011	0.34278	2.12092	0.0339282	0.809487
gene11082	179.964	1.06441	0.502637	2.11766	0.0342041	0.814124
gene2414	4668.18	0.707478	0.334587	2.11448	0.0344743	0.817634
gene14512	4743.41	-0.716976	0.339157	-2.114	0.0345156	0.817634
gene13341	85.0623	-1.27103	0.602094	-2.11102	0.0347709	0.82173
gene19031	435.321	-0.846071	0.40118	-2.10896	0.0349484	0.823973
gene6777	2627.07	0.722516	0.342763	2.10792	0.0350382	0.824142
gene1535	80.9647	-1.29315	0.614308	-2.10505	0.0352872	0.8242
gene4298	427.31	-0.942814	0.448124	-2.10391	0.0353861	0.8242
gene2510	4.67907	5.61966	2.6714	2.10364	0.03541	0.8242
gene13164	63.1648	-1.42228	0.676233	-2.10324	0.035445	0.8242
gene14353	302.99	-0.905932	0.430753	-2.10314	0.0354539	0.8242
gene10243	557.7	0.823607	0.392332	2.09926	0.0357938	0.82937
gene8610	224.38	1.03853	0.49504	2.09788	0.035916	0.82937
gene6954	12.8996	2.94401	1.4034	2.09777	0.0359258	0.82937
gene14273	58.7222	-1.68536	0.803768	-2.09682	0.0360094	0.829382
gene14131	2400.73	0.71275	0.34035	2.09416	0.0362454	0.831333
gene7708	76.638	-1.3303	0.635295	-2.09399	0.0362609	0.831333
gene11904	601.81	-0.892212	0.426795	-2.09049	0.0365736	0.83658
gene11576	67.4523	-1.71566	0.821881	-2.08748	0.036845	0.840858
gene12889	12.308	-3.01948	1.44717	-2.08647	0.0369359	0.841008
gene17258	53.4965	-2.60805	1.25075	-2.08518	0.0370526	0.841744
gene8174	3020.77	0.697395	0.335499	2.07868	0.0376469	0.8533
gene8634	1992.99	0.711582	0.342793	2.07583	0.0379095	0.856079
gene9457	335.498	1.13382	0.546953	2.07298	0.0381742	0.856079
gene14933	55.3786	-2.02248	0.975673	-2.07291	0.0381807	0.856079
gene19435	4.4474	5.63169	2.71712	2.07267	0.0382034	NA
gene12888	695.158	-0.859619	0.414833	-2.07221	0.0382461	0.856079
gene3967	9806.63	0.755839	0.364803	2.07191	0.0382737	0.856079
gene10226	488.355	-0.837816	0.404391	-2.0718	0.0382845	0.856079
gene5374	3623.53	0.691176	0.33377	2.07082	0.038376	0.856205
gene5611	857.524	-0.753237	0.364243	-2.06795	0.0386447	0.860276
gene11507	53.0584	-1.61169	0.780842	-2.06404	0.0390138	0.866558
gene11781	95.3445	-1.44088	0.69867	-2.06231	0.0391779	0.866816
gene4394	10488.4	0.675186	0.327428	2.06209	0.0391992	0.866816
gene17598	943.106	-0.834818	0.405217	-2.06018	0.0393818	0.868926
gene3628	27.8667	1.9812	0.962144	2.05915	0.0394797	0.869163
gene17947	17.1094	-2.71683	1.32004	-2.05814	0.0395767	0.869379
gene7392	1716.37	-0.723556	0.351906	-2.05611	0.0397724	0.871134
gene11172	3672.26	-1.11071	0.540364	-2.05549	0.0398313	0.871134
gene5951	1170.08	-0.724057	0.35257	-2.05365	0.0400092	0.873112
gene13696	574.678	-0.804696	0.392199	-2.05176	0.0401933	0.875214
gene12506	987.646	-0.730161	0.356325	-2.04915	0.0404478	0.878836
gene2064	216.417	-0.947562	0.462956	-2.04676	0.0406813	0.881216
gene5873	543.148	0.786761	0.384493	2.04623	0.040734	0.881216
gene8115	4.57272	-5.50039	2.69335	-2.04221	0.0411308	0.882169
gene12391	1733.61	-0.705072	0.345319	-2.0418	0.0411716	0.882169
gene4470	9.08174	3.53403	1.73089	2.04174	0.0411774	0.882169
gene3334	5557.31	-0.679952	0.333152	-2.04097	0.0412539	0.882169
gene8868	781.619	0.744743	0.364933	2.04077	0.0412738	0.882169
gene16735	794.547	-0.883971	0.433231	-2.04042	0.0413088	0.882169
gene15545	33.3062	-1.83352	0.899287	-2.03887	0.0414635	0.883152
gene3560	1324.75	-0.876842	0.43056	-2.03651	0.0416987	0.883152
gene16739	662.256	0.757242	0.371845	2.03645	0.0417056	0.883152
gene10201	293.603	-0.899703	0.441903	-2.03597	0.041753	0.883152
gene15610	3151.76	0.69863	0.343305	2.03501	0.0418494	0.883152
gene3399	8.91013	3.89524	1.9151	2.03396	0.0419553	0.883152
gene7242	1988.44	-0.785613	0.386284	-2.03377	0.0419748	0.883152
gene5878	228.809	-0.912708	0.449047	-2.03255	0.0420984	0.883888
gene8836	633.32	0.820505	0.40443	2.02879	0.0424794	0.890015
gene5279	344.751	-0.85117	0.420074	-2.02624	0.0427403	0.893423
gene10081	1267.55	0.736364	0.363556	2.02545	0.0428212	0.893423
gene12080	207.432	-0.9436	0.466211	-2.02398	0.0429725	0.893573
gene4617	102.501	-1.17214	0.579225	-2.02364	0.0430076	0.893573
gene5589	589.337	-0.760931	0.377198	-2.01733	0.0436616	0.905275
gene4290	606.467	-0.799942	0.396897	-2.01549	0.0438534	0.907365
gene3469	42.6843	-1.75932	0.873498	-2.01411	0.0439985	0.908482
gene19460	63.478	1.38175	0.686521	2.01268	0.0441481	0.908693
gene11210	7.79458	-3.80367	1.89124	-2.0112	0.0443042	0.908693
gene10474	3346.29	-0.681541	0.339138	-2.00963	0.0444706	0.908693
gene4321	10352.2	-0.872031	0.434357	-2.00763	0.0446821	0.908693
gene4227	1251.57	0.934021	0.465262	2.00752	0.0446947	0.908693
gene5800	127.72	-1.33242	0.664076	-2.00643	0.0448099	0.908693
gene4632	322.315	0.869146	0.433255	2.00609	0.0448472	0.908693
gene17809	9.40076	3.66768	1.82905	2.00524	0.0449369	0.908693
gene15020	825.081	-0.74596	0.372145	-2.00449	0.0450179	0.908693
gene7076	19870.1	0.946307	0.472142	2.00428	0.0450398	0.908693
gene17065	481.903	0.776438	0.387429	2.00408	0.0450616	0.908693
gene6174	35.0917	1.7832	0.890297	2.00293	0.0451846	0.908693
gene15433	92.4875	-1.25928	0.628744	-2.00285	0.0451932	0.908693
gene6324	268.922	-0.865638	0.432809	-2.00005	0.0454953	0.909594
gene11698	427.105	0.796151	0.398075	2	0.0454999	0.909594
gene739	14.271	2.7268	1.36373	1.99951	0.0455531	0.909594
gene15332	207.741	0.935902	0.46819	1.99898	0.0456108	0.909594
gene8960	51.3717	1.45143	0.726363	1.99821	0.0456941	0.909594
gene15587	78.8843	1.25599	0.629429	1.99545	0.045994	0.911501
gene408	509.64	-0.804314	0.403308	-1.99429	0.0461202	0.911501
gene3397	10.6244	3.50063	1.75619	1.99331	0.0462279	0.911501
gene10120	1994.59	0.746456	0.374695	1.99217	0.0463526	0.911501
gene10473	521.77	-0.826001	0.414813	-1.99126	0.046452	0.911501
gene17940	173.852	-0.955072	0.479671	-1.9911	0.0464701	0.911501
gene12	36.6803	1.7187	0.863305	1.99084	0.0464984	0.911501
gene3700	5.54471	-5.09094	2.55785	-1.99032	0.0465561	0.911501
gene1162	78.6902	-1.40495	0.706074	-1.9898	0.0466124	0.911501
gene5067	314.55	1.04303	0.524425	1.9889	0.0467128	0.911622
gene4234	39553.7	0.648086	0.326104	1.98736	0.0468827	0.911622
gene9260	1224.12	-0.697327	0.350898	-1.98727	0.0468928	0.911622
gene11367	159.968	-1.08911	0.548296	-1.98636	0.0469935	0.911803
gene6900	190.996	0.981523	0.494478	1.98497	0.0471479	0.912736
gene8574	17.6644	-2.34022	1.17938	-1.98428	0.0472247	0.912736
gene2683	120.629	-1.26273	0.637071	-1.98209	0.0474693	0.915689
gene3318	756.816	0.723003	0.365729	1.97688	0.048055	0.923756
gene15522	2417.75	-0.71854	0.3635	-1.97672	0.0480727	0.923756
gene5100	2981.45	0.661364	0.33521	1.97298	0.0484976	0.930127
gene14813	23.0517	-2.07341	1.05274	-1.96954	0.0488915	0.935882
gene17397	63.9009	1.47666	0.750137	1.96853	0.0490075	0.935929
gene6370	265.73	0.867946	0.441067	1.96784	0.049087	0.935929
gene17088	541.686	0.782564	0.397833	1.96707	0.0491754	0.935929
gene6278	262.603	-0.857558	0.436517	-1.96455	0.0494667	0.939679
gene12935	143.05	-1.10398	0.562416	-1.96293	0.0496548	0.941409
gene420	274.224	-0.85055	0.433796	-1.96071	0.0499127	0.941409
gene7509	14.6081	2.5979	1.32501	1.96066	0.0499189	0.941409
gene13329	29.4778	-1.84175	0.939422	-1.96052	0.0499354	0.941409
gene4047	136.912	-1.02915	0.525299	-1.95918	0.050092	0.941755
gene9614	573.931	0.791059	0.40386	1.95875	0.0501426	0.941755
gene18992	307.437	0.819568	0.418861	1.95666	0.0503876	0.944326
gene14414	3134.77	0.710808	0.363667	1.95456	0.0506354	0.944326
gene11827	3377.52	-0.683443	0.349737	-1.95416	0.050682	0.944326
gene17694	648.013	-0.756545	0.387245	-1.95366	0.0507415	0.944326
gene14873	5615.15	0.649436	0.332437	1.95356	0.0507529	0.944326
gene8932	12950.9	-0.638776	0.32735	-1.95136	0.0510147	0.94724
gene4329	257.693	-0.854614	0.438119	-1.95064	0.0510995	0.94724
gene13576	3144.56	0.658149	0.337839	1.94811	0.0514014	0.94772
gene154	8.94733	3.60531	1.8512	1.94755	0.0514683	0.94772
gene9432	551.463	0.756251	0.38842	1.94699	0.0515357	0.94772
gene1434	2129.87	-0.968444	0.497525	-1.94652	0.0515919	0.94772
gene13878	257.526	0.862988	0.443365	1.94645	0.0516005	0.94772
gene11924	167.618	0.942154	0.484922	1.9429	0.0520288	0.952539
gene11678	45.5153	-1.64731	0.847954	-1.94269	0.0520539	0.952539
gene8002	3875.05	0.647217	0.333418	1.94116	0.0522388	0.953988
gene17989	875.784	0.701012	0.361303	1.94023	0.0523513	0.953988
gene9351	714.257	0.804538	0.414948	1.93889	0.0525146	0.953988
gene9458	56.7556	1.3586	0.700714	1.93888	0.0525158	0.953988
gene3067	946.525	0.958215	0.495196	1.93502	0.0529875	0.959394
gene12776	46.1634	-1.48476	0.767514	-1.9345	0.0530513	0.959394
gene15598	27354.3	0.639854	0.331064	1.93272	0.0532709	0.959394
gene9399	256.631	0.851845	0.440765	1.93265	0.0532794	0.959394
gene5551	1173.54	-0.688357	0.356195	-1.93253	0.0532943	0.959394
gene9899	29.88	1.78241	0.925841	1.92518	0.0542062	0.974052
gene12250	1159.34	-0.837379	0.435491	-1.92284	0.0545002	0.977572
gene15460	10.6261	2.94485	1.53338	1.9205	0.0547951	0.978866
gene12947	1901.55	-0.764759	0.398262	-1.92024	0.0548276	0.978866
gene17784	20479.3	-0.912004	0.475019	-1.91993	0.0548668	0.978866
gene17639	4.9353	5.09416	2.65646	1.91764	0.0551561	0.980519
gene9901	4.9353	5.09416	2.65646	1.91764	0.0551561	0.980519
gene2836	2853.43	-0.706014	0.368517	-1.91583	0.0553874	0.982175
gene12663	1399.14	0.66656	0.348169	1.91448	0.0555594	0.982175
gene15663	777.341	-0.73907	0.386326	-1.91307	0.0557389	0.982175
gene9819	614.021	0.716122	0.374464	1.91239	0.0558258	0.982175
gene9989	4.49653	5.20798	2.72438	1.91162	0.0559252	0.982175
gene10188	1950.46	0.696426	0.364371	1.91131	0.0559647	0.982175
gene13639	8.54776	-3.34458	1.7499	-1.91129	0.055967	0.982175
gene7265	61.1133	1.45793	0.763015	1.91075	0.0560371	0.982175
gene59	256.576	-0.966798	0.507019	-1.90683	0.0565428	0.988596
gene7898	171.558	1.03435	0.542576	1.90637	0.0566017	0.988596
gene10788	16.9715	-2.32138	1.21901	-1.90433	0.0568679	0.99138
gene17890	5545.61	-0.735104	0.386275	-1.90306	0.0570326	0.99138
gene1748	293.642	0.938877	0.493404	1.90286	0.0570593	0.99138
gene5862	34.2079	-1.66302	0.874698	-1.90126	0.0572685	0.993285
gene13895	75.9609	-1.21906	0.641638	-1.89992	0.0574439	0.994269
gene3827	141.055	-1.0282	0.541355	-1.8993	0.0575247	0.994269
gene14925	7070.76	0.637016	0.335811	1.89695	0.0578344	0.99605
gene17122	1196.58	-0.675351	0.356104	-1.8965	0.0578939	0.99605
gene18696	21.2882	2.32341	1.22527	1.89625	0.0579273	0.99605
gene17899	215.434	-0.873168	0.460759	-1.89507	0.0580837	0.99702
gene13407	924.783	-0.723399	0.381963	-1.8939	0.0582386	0.997961
gene9000	325.32	-0.816245	0.431239	-1.89279	0.0583856	0.998286
gene1821	32568.4	0.61496	0.325141	1.89136	0.0585758	0.998286
gene16620	6.87233	-4.05966	2.1473	-1.89059	0.0586791	0.998286
gene12187	60.69	-1.29469	0.685124	-1.88972	0.0587958	0.998286
gene9372	3254.58	0.768718	0.406856	1.88941	0.058837	0.998286
gene11928	73.009	-1.22082	0.646379	-1.8887	0.058932	0.998286
gene2935	828.197	-0.872245	0.462115	-1.88751	0.0590924	0.998286
gene11787	5.86796	-4.81221	2.54974	-1.88733	0.0591159	0.998286
gene17039	228.488	-0.848228	0.449508	-1.88701	0.0591584	0.998286
gene17825	132.335	-1.01429	0.538195	-1.88461	0.059482	0.99981
gene8194	7.5155	3.81469	2.0243	1.88445	0.0595042	0.99981
gene781	370.108	0.813396	0.4322	1.88199	0.0598376	0.99981
gene13713	2070.07	-0.675786	0.359314	-1.88077	0.0600033	0.99981
gene1196	39.2606	1.98702	1.05672	1.88036	0.0600587	0.99981
gene15778	11898.4	0.647341	0.344843	1.87721	0.0604896	0.99981
gene3777	1724.94	-0.651919	0.347295	-1.87713	0.0605002	0.99981
gene2812	2908.48	-0.641733	0.341905	-1.87693	0.0605273	0.99981
gene7218	66.2251	-1.26112	0.672073	-1.87646	0.0605928	0.99981
gene6671	731.568	-0.713582	0.380288	-1.87642	0.0605971	0.99981
gene6531	5103.3	-0.669052	0.35675	-1.87541	0.0607365	0.99981
gene12117	17.189	2.26512	1.20836	1.87455	0.0608549	0.99981
gene16718	587.773	-0.815793	0.435984	-1.87116	0.0613236	0.99981
gene49	10.9631	-3.68313	1.96943	-1.87015	0.0614625	0.99981
gene13691	1429.91	-0.65007	0.347639	-1.86996	0.06149	0.99981
gene5283	133.643	1.38673	0.74178	1.86946	0.0615592	0.99981
gene64	121.339	-1.00386	0.537327	-1.86825	0.0617272	0.99981
gene4111	738.958	-0.687775	0.368332	-1.86727	0.0618643	0.99981
gene18072	10.4262	3.24896	1.74041	1.86678	0.0619319	0.99981
gene3216	597.661	-0.743447	0.398398	-1.86609	0.0620287	0.99981
gene1191	351	-0.955081	0.511929	-1.86565	0.06209	0.99981
gene12340	876.949	0.680805	0.365024	1.8651	0.0621681	0.99981
gene3925	1131.04	0.674122	0.361467	1.86496	0.0621865	0.99981
gene17320	1564.56	-0.866064	0.4649	-1.8629	0.0624758	0.99981
gene17075	414.954	-0.76847	0.413	-1.8607	0.0627861	0.99981
gene12924	456.179	0.774853	0.417069	1.85785	0.0631898	0.99981
gene8011	1257.14	-0.658096	0.354274	-1.85759	0.0632275	0.99981
gene11430	501.904	0.77996	0.420012	1.857	0.0633116	0.99981
gene2350	1604.06	-0.691495	0.372441	-1.85666	0.0633601	0.99981
gene16748	2539.48	0.759688	0.409306	1.85604	0.0634481	0.99981
gene2759	204.925	-0.855065	0.461517	-1.85273	0.0639216	0.99981
gene9314	146.466	1.32409	0.715861	1.84965	0.0643643	0.99981
gene14097	79.3346	1.26251	0.683272	1.84774	0.0646399	0.99981
gene15244	3.71026	5.35509	2.89903	1.8472	0.0647176	NA
gene17794	164.835	-0.939568	0.509331	-1.84471	0.0650794	0.99981
gene8968	173.668	-0.946044	0.513171	-1.84352	0.0652526	0.99981
gene7748	3766.06	0.633125	0.343728	1.84194	0.0654845	0.99981
gene4172	334.37	0.826121	0.448887	1.84038	0.0657129	0.99981
gene6632	2347.39	-0.838068	0.455425	-1.84019	0.0657404	0.99981
gene4408	28.9999	-1.74683	0.949341	-1.84005	0.0657612	0.99981
gene3442	9156.2	-0.602419	0.327829	-1.8376	0.0661208	0.99981
gene18949	4.03435	-5.18594	2.82346	-1.83673	0.0662494	NA
gene2521	1764.45	0.627992	0.342411	1.83403	0.0666496	0.99981
gene4003	388.317	0.842449	0.459794	1.83223	0.0669171	0.99981
gene13337	418.574	0.741871	0.40517	1.83101	0.0670988	0.99981
gene5882	697.9	0.694031	0.379118	1.83065	0.0671533	0.99981
gene12192	198.919	-0.97023	0.529994	-1.83064	0.0671537	0.99981
gene11143	19.5	2.07559	1.13435	1.82975	0.0672867	0.99981
gene6061	277.307	-0.785506	0.429604	-1.82844	0.0674833	0.99981
gene8988	444.527	-0.83949	0.459467	-1.8271	0.0676854	0.99981
gene1377	102.079	-1.05343	0.576644	-1.82683	0.067725	0.99981
gene5284	1240.39	0.790429	0.432688	1.82679	0.0677316	0.99981
gene16520	1424.07	0.68376	0.37469	1.82487	0.0680212	0.99981
gene19387	504.229	0.709344	0.388714	1.82485	0.068024	0.99981
gene2684	2118.82	-0.637878	0.349814	-1.82348	0.0682309	0.99981
gene8079	1103.22	0.65941	0.361645	1.82336	0.0682488	0.99981
gene7099	1018.68	-0.676187	0.370906	-1.82307	0.0682928	0.99981
gene16678	270.312	0.788771	0.432844	1.8223	0.0684098	0.99981
gene14719	8391.03	-0.608132	0.33417	-1.81983	0.0687857	0.99981
gene3344	2673.25	-0.630205	0.346389	-1.81935	0.0688574	0.99981
gene9131	2568.05	0.630122	0.346398	1.81907	0.0689007	0.99981
gene3938	977.538	-0.679556	0.373691	-1.8185	0.0689882	0.99981
gene6266	18767.3	0.601981	0.332002	1.81318	0.0698034	0.99981
gene4933	55.7967	-1.44204	0.79568	-1.81234	0.0699341	0.99981
gene9026	228528	0.589897	0.325596	1.81175	0.0700255	0.99981
gene7916	195.15	0.852968	0.470877	1.81144	0.0700721	0.99981
gene6703	40.5285	2.43264	1.34414	1.80981	0.0703255	0.99981
gene9925	206.63	-0.979811	0.541704	-1.80876	0.0704889	0.99981
gene4721	136.01	1.03809	0.573941	1.8087	0.0704975	0.99981
gene11328	335.328	-0.75332	0.416988	-1.80657	0.0708289	0.99981
gene1549	4172.37	-0.748507	0.414474	-1.80592	0.0709305	0.99981
gene7971	22.8825	1.87787	1.04057	1.80465	0.0711299	0.99981
gene10608	1388.35	0.818102	0.453333	1.80464	0.0711314	0.99981
gene2639	371.001	-0.769793	0.426611	-1.80444	0.071163	0.99981
gene17362	3882.59	0.636788	0.353083	1.80351	0.0713089	0.99981
gene4402	1183.54	0.633496	0.35135	1.80303	0.0713827	0.99981
gene13160	772.72	-0.658524	0.365344	-1.80248	0.0714702	0.99981
gene2440	658.516	0.682207	0.378932	1.80034	0.0718064	0.99981
gene10067	249.651	-0.791127	0.439449	-1.80027	0.0718176	0.99981
gene17719	141.767	-1.1263	0.625702	-1.80006	0.0718507	0.99981
gene17444	415.517	-0.830581	0.461769	-1.79869	0.072067	0.99981
gene13140	60.1161	-1.25913	0.700168	-1.79832	0.0721267	0.99981
gene16101	5272.84	0.595948	0.33148	1.79784	0.0722029	0.99981
gene6164	2069.79	0.693807	0.385924	1.79778	0.072212	0.99981
gene10029	932.507	0.643125	0.358033	1.79627	0.0724509	0.99981
gene15120	34.6288	-1.55313	0.865237	-1.79503	0.0726485	0.99981
gene2842	39.232	-1.74482	0.973482	-1.79235	0.0730766	0.99981
gene9797	6.63373	3.78646	2.11351	1.79154	0.073206	0.99981
gene17507	2398.36	0.679291	0.379272	1.79104	0.073287	0.99981
gene11110	243.531	0.872755	0.487619	1.78983	0.0734813	0.99981
gene12499	131.125	-1.03257	0.577145	-1.7891	0.0735983	0.99981
gene8594	477.29	-0.695276	0.388922	-1.7877	0.0738242	0.99981
gene12790	11453.7	0.584491	0.327167	1.78652	0.0740148	0.99981
gene9106	372.619	0.720534	0.403462	1.78588	0.0741194	0.99981
gene7025	69.1406	-1.21615	0.681091	-1.78559	0.0741653	0.99981
gene6658	45.1728	-1.53596	0.860325	-1.78533	0.0742085	0.99981
gene1810	417.544	-0.964045	0.540984	-1.78202	0.0747461	0.99981
gene16349	5.82188	4.03349	2.26348	1.78199	0.0747513	0.99981
gene13686	8.01635	3.48205	1.95534	1.78079	0.0749469	0.99981
gene5799	6265.72	-0.605912	0.340296	-1.78055	0.0749866	0.99981
gene3843	164.11	-0.942581	0.52945	-1.7803	0.0750267	0.99981
gene1237	2711.41	-0.619755	0.34815	-1.78014	0.0750536	0.99981
gene8427	7.52844	3.56246	2.00433	1.77738	0.075505	0.99981
gene14606	6748.07	0.589398	0.332621	1.77198	0.076398	0.99981
gene2143	255.525	0.77812	0.439125	1.77198	0.0763982	0.99981
gene15445	46.0439	-1.63667	0.923902	-1.77148	0.0764815	0.99981
gene14460	24600.2	0.585425	0.330488	1.7714	0.0764946	0.99981
gene6206	496.39	0.759131	0.428904	1.76993	0.0767387	0.99981
gene5573	46457	-1.00456	0.567893	-1.76893	0.0769059	0.99981
gene5659	310.125	-0.743755	0.420843	-1.7673	0.0771783	0.99981
gene7006	57.7837	1.54852	0.876328	1.76706	0.0772182	0.99981
gene9034	361.376	-0.721791	0.408529	-1.7668	0.0772611	0.99981
gene14280	7.33367	3.26099	1.84639	1.76614	0.0773722	0.99981
gene1231	182.874	-0.841178	0.476345	-1.7659	0.0774125	0.99981
gene9643	359.813	0.739128	0.418671	1.76542	0.0774937	0.99981
gene16205	36.3009	1.61357	0.915182	1.76311	0.077882	0.99981
gene11264	410.725	-0.700313	0.39727	-1.76281	0.077932	0.99981
gene2327	5.44879	4.32405	2.45436	1.76178	0.0781061	0.99981
gene4700	575.629	-0.70525	0.400787	-1.75966	0.078465	0.99981
gene12722	491.21	-0.782811	0.445099	-1.75874	0.0786223	0.99981
gene5942	1934.45	-0.606149	0.344828	-1.75783	0.078776	0.99981
gene4288	532.364	-0.689315	0.392278	-1.75721	0.0788817	0.99981
gene6705	56.7353	-1.26793	0.721578	-1.75716	0.0788899	0.99981
gene8040	170.615	0.921472	0.524497	1.75687	0.0789406	0.99981
gene12346	6016.97	-0.580239	0.330288	-1.75677	0.0789574	0.99981
gene9915	45.3235	1.36112	0.77485	1.75663	0.0789816	0.99981
gene1582	110.49	-0.967138	0.550616	-1.75647	0.079009	0.99981
gene17937	59.1557	-1.23569	0.703649	-1.75611	0.0790692	0.99981
gene1422	3416.46	0.585553	0.333682	1.75482	0.0792896	0.99981
gene5712	5.91287	-4.1829	2.3856	-1.75339	0.0795347	0.99981
gene15725	216.735	-0.832997	0.475202	-1.75293	0.0796138	0.99981
gene41	248.387	-0.775957	0.442752	-1.75258	0.0796749	0.99981
gene5879	2086.49	-0.613717	0.350638	-1.75029	0.0800687	0.99981
gene7682	123.493	-1.04674	0.598235	-1.74971	0.0801676	0.99981
gene12912	11.9753	-2.48167	1.41911	-1.74875	0.0803348	0.99981
gene3197	12.1277	2.50265	1.43283	1.74665	0.0806979	0.99981
gene3626	1172.01	-0.615178	0.35261	-1.74464	0.0810478	0.99981
gene13059	22399.5	0.678072	0.38903	1.74298	0.0813368	0.99981
gene9912	4582.76	0.579203	0.332392	1.74253	0.0814158	0.99981
gene4180	473.716	-0.710338	0.407867	-1.74159	0.0815803	0.99981
gene6313	635.117	-0.662534	0.380445	-1.74147	0.0816014	0.99981
gene1348	652.271	-0.683723	0.393313	-1.73837	0.0821458	0.99981
gene4821	366.604	-0.754146	0.434337	-1.73631	0.0825082	0.99981
gene2830	85.8345	-1.12162	0.646609	-1.73462	0.0828074	0.99981
gene15782	359.585	-0.708474	0.409066	-1.73193	0.0832861	0.99981
gene4230	130.89	1.225	0.708027	1.73016	0.0836018	0.99981
gene8321	232.688	-0.771483	0.446222	-1.72892	0.083823	0.99981
gene9702	1228.17	0.606519	0.350862	1.72865	0.0838713	0.99981
gene15070	225.056	0.777899	0.450058	1.72844	0.083909	0.99981
gene6545	541.367	0.681384	0.394707	1.7263	0.0842931	0.99981
gene1329	1460.85	0.605175	0.350611	1.72606	0.0843367	0.99981
gene11505	61051.3	0.58081	0.336572	1.72566	0.0844081	0.99981
gene15351	111.778	1.18749	0.688185	1.72553	0.0844314	0.99981
gene11675	287.807	-0.742214	0.430309	-1.72484	0.0845562	0.99981
gene9689	119.895	-0.920408	0.534012	-1.72357	0.084785	0.99981
gene12877	366.878	-0.815981	0.473851	-1.72202	0.0850661	0.99981
gene4320	6213.03	-0.673584	0.391266	-1.72155	0.0851514	0.99981
gene12869	5.63163	3.91423	2.27446	1.72095	0.0852591	0.99981
gene5545	1853.74	0.607473	0.35366	1.71768	0.0858556	0.99981
gene4653	659.147	0.655318	0.381646	1.71709	0.0859635	0.99981
gene6437	4504.3	-0.576432	0.33572	-1.717	0.0859794	0.99981
gene14742	73.7149	-1.22341	0.712895	-1.71612	0.0861403	0.99981
gene11469	3569.23	-0.575981	0.335653	-1.716	0.0861616	0.99981
gene5397	3812.96	0.621534	0.362601	1.7141	0.0865101	0.99981
gene4912	1225.86	0.63361	0.369707	1.71382	0.0865623	0.99981
gene11112	5330.62	0.576868	0.337017	1.71169	0.0869539	0.99981
gene6030	5474.98	-0.565372	0.330405	-1.71115	0.0870535	0.99981
gene720	16.9275	2.02274	1.18234	1.71079	0.0871193	0.99981
gene3972	56.1094	-1.47625	0.863053	-1.7105	0.0871735	0.99981
gene4609	50.7401	-1.26513	0.740948	-1.70744	0.0877399	0.99981
gene13957	171.507	-0.938121	0.549698	-1.70661	0.0878943	0.99981
gene15894	21001	-0.573178	0.33587	-1.70655	0.0879062	0.99981
gene4674	336.567	-0.706586	0.414836	-1.70329	0.0885142	0.99981
gene7533	25.3887	-1.71114	1.00479	-1.70298	0.0885721	0.99981
gene8949	1128.5	-0.609287	0.357788	-1.70293	0.0885814	0.99981
gene9456	77.4302	1.32861	0.780202	1.7029	0.0885865	0.99981
gene13170	425.369	-0.67983	0.399371	-1.70225	0.088708	0.99981
gene8442	669.494	0.630137	0.37039	1.70128	0.088891	0.99981
gene5960	803.187	0.635299	0.373512	1.70088	0.0889652	0.99981
gene1895	78.6655	-1.0684	0.628191	-1.70076	0.0889874	0.99981
gene3325	224.647	0.839469	0.493838	1.69989	0.0891517	0.99981
gene1285	2569.1	-0.735743	0.432888	-1.69962	0.089203	0.99981
gene19571	32.1313	-1.52098	0.895589	-1.69831	0.0894498	0.99981
gene5806	7.47102	-3.11847	1.83644	-1.69811	0.0894874	0.99981
gene4097	5868.31	-0.598598	0.352608	-1.69763	0.0895772	0.99981
gene8059	223.4	0.761564	0.448773	1.69699	0.0896984	0.99981
gene2914	267.452	0.734074	0.432727	1.69639	0.0898124	0.99981
gene5398	3440.28	-0.598761	0.353055	-1.69594	0.0898967	0.99981
gene7026	75.5716	-1.38122	0.814685	-1.6954	0.0899996	0.99981
gene19278	45.7595	1.30636	0.77064	1.69516	0.0900458	0.99981
gene4356	761.731	-0.640752	0.37826	-1.69394	0.0902758	0.99981
gene15642	64.7136	-1.12905	0.667112	-1.69244	0.0905614	0.99981
gene9183	7666.44	-0.556289	0.328758	-1.69209	0.0906285	0.99981
gene3410	2627.88	-0.576324	0.340835	-1.69092	0.0908524	0.99981
gene3737	23447.6	0.600674	0.355328	1.69048	0.0909369	0.99981
gene7941	3.29606	5.12044	3.03036	1.68971	0.0910834	NA
gene487	1061.44	-0.608365	0.360166	-1.68912	0.0911955	0.99981
gene12434	1609.28	0.592492	0.350873	1.68862	0.0912922	0.99981
gene16145	22.4662	-1.9553	1.15818	-1.68826	0.091362	0.99981
gene203	34.9759	-1.61157	0.954829	-1.68781	0.091447	0.99981
gene546	576.079	-0.656021	0.388736	-1.68757	0.0914931	0.99981
gene13931	58.4046	-1.17978	0.699162	-1.68742	0.0915234	0.99981
gene11905	104.328	-1.01725	0.603718	-1.68497	0.0919945	0.99981
gene5438	6709.2	-0.554892	0.329334	-1.68489	0.0920089	0.99981
gene1942	554.361	0.640184	0.379968	1.68484	0.0920197	0.99981
gene503	14.5933	2.27543	1.35081	1.68449	0.0920869	0.99981
gene7573	37776.7	-0.547729	0.325219	-1.68419	0.0921459	0.99981
gene4761	146.046	-0.849233	0.504769	-1.68242	0.0924879	0.99981
gene9438	1374.56	0.594304	0.353263	1.68232	0.0925059	0.99981
gene3976	1614.58	-0.729223	0.433855	-1.6808	0.0928022	0.99981
gene3249	192.552	-0.783234	0.466502	-1.67895	0.0931617	0.99981
gene4348	133.659	-0.891768	0.531403	-1.67814	0.0933202	0.99981
gene101	52.8852	-1.23382	0.735299	-1.67798	0.0933509	0.99981
gene4610	3189.59	-0.672744	0.400939	-1.67792	0.093363	0.99981
gene7762	16.5456	2.46225	1.46832	1.67692	0.0935585	0.99981
gene17786	1464.09	-0.795788	0.474608	-1.67672	0.0935963	0.99981
gene5768	56.8349	-1.29158	0.770695	-1.67587	0.0937645	0.99981
gene1527	257.854	0.858018	0.512025	1.67573	0.0937903	0.99981
gene4062	212.397	-0.83883	0.500624	-1.67557	0.0938223	0.99981
gene4626	2276.54	-0.725888	0.433384	-1.67493	0.0939482	0.99981
gene3588	1041.32	-0.767277	0.458401	-1.67381	0.0941678	0.99981
gene4306	42.7798	1.35673	0.810567	1.6738	0.0941697	0.99981
gene463	692.814	-0.645063	0.385491	-1.67336	0.0942573	0.99981
gene10557	2844.34	-0.605956	0.362213	-1.67292	0.0943421	0.99981
gene12787	2008.64	-0.591042	0.353463	-1.67215	0.0944952	0.99981
gene3581	588.729	-0.640951	0.383391	-1.67179	0.0945649	0.99981
gene1313	2330.95	-0.567653	0.339742	-1.67083	0.0947546	0.99981
gene3979	1230.46	-0.585403	0.350764	-1.66894	0.09513	0.99981
gene5119	452.466	-0.777236	0.465744	-1.6688	0.0951561	0.99981
gene1815	3011.83	0.561014	0.3362	1.66869	0.0951788	0.99981
gene6677	11689.7	0.561973	0.337085	1.66715	0.0954839	0.99981
gene8522	1893.57	-0.578343	0.34708	-1.66631	0.0956514	0.99981
gene3576	3388.65	0.577263	0.347058	1.6633	0.0962516	0.99981
gene15301	19.7846	-1.95027	1.1729	-1.66277	0.0963579	0.99981
gene4284	441.965	-0.655654	0.394423	-1.66231	0.0964502	0.99981
gene14668	9.3129	2.72092	1.63796	1.66116	0.0966805	0.99981
gene13310	3.84366	4.84662	2.91801	1.66093	0.0967266	NA
gene7739	727.944	-0.872106	0.525305	-1.66019	0.0968761	0.99981
gene5922	1045.25	0.595583	0.358963	1.65917	0.0970806	0.99981
gene17307	5210.72	0.592525	0.357123	1.65916	0.0970837	0.99981
gene16545	6445.98	0.59674	0.359708	1.65896	0.0971247	0.99981
gene17572	1072.74	0.669202	0.403453	1.65868	0.0971793	0.99981
gene3672	11.0731	-2.78701	1.6807	-1.65824	0.0972682	0.99981
gene12123	1045.16	0.597165	0.360226	1.65775	0.0973681	0.99981
gene18099	98.7028	0.993618	0.599482	1.65746	0.0974266	0.99981
gene3219	7.52321	3.05193	1.84138	1.65741	0.0974357	0.99981
gene3111	4239.48	-0.559252	0.337471	-1.65718	0.0974825	0.99981
gene17170	300.148	-0.709671	0.428364	-1.6567	0.0975799	0.99981
gene13851	944.1	-0.690359	0.416739	-1.65657	0.0976057	0.99981
gene74	460.546	-0.661182	0.39963	-1.65448	0.0980291	0.99981
gene12350	802.358	-0.700257	0.423264	-1.65442	0.0980419	0.99981
gene14841	877.551	-0.599005	0.362274	-1.65346	0.0982373	0.99981
gene17139	316.42	0.953248	0.576611	1.65319	0.0982919	0.99981
gene3939	451.801	-0.870296	0.526876	-1.6518	0.0985745	0.99981
gene15948	7517.77	-0.551244	0.333919	-1.65083	0.0987732	0.99981
gene9862	81.8409	1.10226	0.667982	1.65014	0.0989139	0.99981
gene1546	104.227	-1.09195	0.662787	-1.64752	0.0994516	0.99981
gene8647	53.3034	-1.2181	0.739507	-1.64717	0.0995222	0.99981
gene1075	749.537	0.603654	0.366505	1.64705	0.099547	0.99981
gene2942	139.758	-0.862656	0.523898	-1.64661	0.0996382	0.99981
gene11301	1034.86	0.588929	0.35768	1.64652	0.0996564	0.99981
gene17607	107.791	-0.939496	0.570779	-1.64599	0.0997662	0.99981
gene17748	2137	0.892489	0.542322	1.64568	0.0998297	0.99981
gene8456	66.7904	-1.0985	0.66752	-1.64565	0.0998364	0.99981
gene14508	186.894	0.913651	0.555865	1.64365	0.100247	0.99981
gene16204	18.9734	1.85559	1.12896	1.64362	0.100255	0.99981
gene10323	19618.3	0.610407	0.371522	1.64299	0.100385	0.99981
gene17416	2212.01	-0.587532	0.357709	-1.64248	0.10049	0.99981
gene11023	3313.04	0.553294	0.337038	1.64164	0.100666	0.99981
gene7788	20.6486	1.77906	1.08397	1.64125	0.100745	0.99981
gene16618	811.381	0.840642	0.512402	1.64059	0.100882	0.99981
gene218	53.6806	-1.18479	0.722731	-1.63932	0.101146	0.99981
gene14611	5142.43	0.542199	0.330845	1.63883	0.101248	0.99981
gene4241	183.922	0.864398	0.527544	1.63853	0.101311	0.99981
gene6038	24.0309	-2.05449	1.25464	-1.63752	0.101523	0.99981
gene12786	37061.4	0.53341	0.325881	1.63682	0.101667	0.99981
gene14926	227.419	0.982175	0.600295	1.63615	0.101807	0.99981
gene13794	51.4151	-1.19457	0.730221	-1.6359	0.101861	0.99981
gene14043	700.267	0.607683	0.371904	1.63398	0.102264	0.99981
gene16374	4.46034	4.25005	2.60174	1.63354	0.102355	NA
gene11375	8.4807	2.78814	1.70723	1.63314	0.102439	0.99981
gene5181	31.2954	1.4786	0.905383	1.63312	0.102445	0.99981
gene7815	2479.36	0.554522	0.339634	1.63271	0.102531	0.99981
gene10749	4445.85	-0.564286	0.345822	-1.63172	0.102738	0.99981
gene6245	57.0615	-1.13577	0.696425	-1.63086	0.102919	0.99981
gene665	3883.33	0.555363	0.340686	1.63013	0.103074	0.99981
gene14918	5581.09	0.715248	0.438831	1.6299	0.103124	0.99981
gene9615	1594.59	0.573731	0.35209	1.6295	0.103207	0.99981
gene7344	611.738	0.649692	0.398731	1.6294	0.103229	0.99981
gene5549	40.2502	-1.32713	0.8146	-1.62917	0.103276	0.99981
gene1961	156.41	-0.859193	0.527712	-1.62815	0.103494	0.99981
gene4278	7.88441	-2.88202	1.77188	-1.62653	0.103838	0.99981
gene11686	3842.44	-0.563213	0.346444	-1.6257	0.104014	0.99981
gene7889	793.067	-0.707411	0.435338	-1.62497	0.104169	0.99981
gene10032	469.213	0.674778	0.415294	1.62482	0.104201	0.99981
gene13166	70.9382	-1.06411	0.655127	-1.62427	0.104318	0.99981
gene36	5171.63	-0.542182	0.333809	-1.62423	0.104327	0.99981
gene8055	41.3281	-1.34482	0.828328	-1.62354	0.104475	0.99981
gene2035	27848.3	-0.627653	0.386929	-1.62214	0.104773	0.99981
gene1964	1400.33	0.661688	0.407946	1.622	0.104803	0.99981
gene13159	1094.42	0.575185	0.354634	1.62191	0.104822	0.99981
gene5950	4096.82	-0.540288	0.333181	-1.62161	0.104887	0.99981
gene3886	6905.78	-0.534681	0.329895	-1.62076	0.10507	0.99981
gene13139	1541.31	0.56513	0.348745	1.62047	0.105132	0.99981
gene11769	432.015	-0.644997	0.398115	-1.62013	0.105205	0.99981
gene10565	30918.2	0.601679	0.372075	1.61709	0.105859	0.99981
gene16079	8365.28	0.530294	0.328202	1.61576	0.106147	0.99981
gene7474	62.5183	-1.14043	0.705908	-1.61555	0.106192	0.99981
gene12184	3552.64	0.565007	0.349867	1.61492	0.106328	0.99981
gene9368	8.17419	3.09456	1.9163	1.61486	0.106341	0.99981
gene11480	192.837	-0.757606	0.469457	-1.61379	0.106572	0.99981
gene11097	457.479	-0.651663	0.403899	-1.61343	0.106651	0.99981
gene12441	43.2262	-1.2645	0.783924	-1.61304	0.106737	0.99981
gene17866	813.652	0.590212	0.366029	1.61248	0.106858	0.99981
gene10384	413.244	-0.671199	0.416415	-1.61185	0.106994	0.99981
gene7456	3145.68	0.545032	0.338212	1.61151	0.107069	0.99981
gene12426	55.5609	-1.21087	0.751394	-1.61149	0.107072	0.99981
gene13321	3.03982	5.03439	3.12747	1.60974	0.107456	NA
gene2375	3.03982	5.03439	3.12747	1.60974	0.107456	NA
gene9334	3.03982	5.03439	3.12747	1.60974	0.107456	NA
gene76	398.11	-0.651658	0.404914	-1.60937	0.107535	0.99981
gene9508	46.21	-1.27546	0.793403	-1.60758	0.107927	0.99981
gene17151	198.483	0.818233	0.509262	1.6067	0.10812	0.99981
gene12369	195.248	0.747792	0.465557	1.60623	0.108223	0.99981
gene6728	3.17387	-4.93605	3.07651	-1.60443	0.108619	NA
gene1841	1630.85	0.558217	0.348076	1.60372	0.108776	0.99981
gene14368	188.899	-0.760208	0.474108	-1.60345	0.108835	0.99981
gene4020	630.251	-0.657966	0.410365	-1.60337	0.108853	0.99981
gene17685	4.13248	4.18322	2.60962	1.603	0.108935	NA
gene7665	49.7796	1.19971	0.748616	1.60256	0.109031	0.99981
gene16295	27.5436	-1.55621	0.971444	-1.60196	0.109164	0.99981
gene334	356.368	-0.666025	0.416203	-1.60024	0.109545	0.99981
gene1492	21.5466	-1.79464	1.12167	-1.59998	0.109604	0.99981
gene16329	318.927	-0.669262	0.418338	-1.59981	0.10964	0.99981
gene7383	294.194	-0.684902	0.428354	-1.59892	0.109839	0.99981
gene8366	600.719	-0.6226	0.389485	-1.59852	0.109927	0.99981
gene1773	88.852	0.945993	0.59193	1.59815	0.11001	0.99981
gene450	5607.86	-0.5289	0.33104	-1.59769	0.110112	0.99981
gene18843	3.33719	-4.82605	3.02348	-1.59619	0.110446	NA
gene8057	3.33719	-4.82605	3.02348	-1.59619	0.110446	NA
gene10166	4039.15	0.5547	0.347678	1.59544	0.110613	0.99981
gene13835	5677.88	0.708428	0.44422	1.59477	0.110764	0.99981
gene5239	1548.78	0.576095	0.361393	1.5941	0.110914	0.99981
gene11936	16446.5	0.529402	0.332109	1.59406	0.110922	0.99981
gene14401	106.672	-0.916258	0.575152	-1.59307	0.111144	0.99981
gene10888	67.8705	1.0338	0.649107	1.59265	0.111238	0.99981
gene1511	1821.22	-0.555453	0.348763	-1.59263	0.111242	0.99981
gene13229	550.833	-0.665089	0.417827	-1.59178	0.111434	0.99981
gene16512	19.415	-1.98466	1.24722	-1.59127	0.111549	0.99981
gene8929	18.2732	-1.84613	1.16035	-1.59101	0.111608	0.99981
gene8866	209.848	-0.725342	0.456461	-1.58906	0.112048	0.99981
gene12783	924.976	0.607818	0.382667	1.58837	0.112202	0.99981
gene3711	74.2391	1.01731	0.64059	1.58809	0.112267	0.99981
gene7075	9272.15	0.701084	0.441485	1.58802	0.112283	0.99981
gene9539	904.541	-0.589479	0.371525	-1.58665	0.112592	0.99981
gene17240	17787.3	0.561403	0.354068	1.58558	0.112835	0.99981
gene8635	5.56494	3.56712	2.25277	1.58344	0.113322	0.99981
gene3221	682.179	-0.684185	0.432443	-1.58214	0.113618	0.99981
gene5998	1679.66	-0.606511	0.383704	-1.58067	0.113953	0.99981
gene8184	860.52	0.596862	0.37782	1.57975	0.114164	0.99981
gene8414	371.515	-0.712649	0.451232	-1.57934	0.114258	0.99981
gene4030	198.384	-0.734274	0.465376	-1.57781	0.11461	0.99981
gene1902	912.804	-0.707329	0.448352	-1.57762	0.114653	0.99981
gene4650	20.4664	-1.86045	1.17995	-1.57673	0.114858	0.99981
gene3805	329.691	0.839741	0.532686	1.57643	0.114927	0.99981
gene3887	1425.96	0.555714	0.352718	1.57552	0.115137	0.99981
gene19060	184.623	-0.759695	0.48287	-1.57329	0.115652	0.99981
gene11515	648.393	-0.650925	0.414468	-1.5705	0.116298	0.99981
gene15559	25207	-0.53371	0.339868	-1.57034	0.116335	0.99981
gene17849	18.3728	2.2021	1.40383	1.56864	0.116732	0.99981
gene8693	4473.01	-0.520076	0.331794	-1.56747	0.117005	0.99981
gene6692	173.195	-0.751723	0.479814	-1.5667	0.117186	0.99981
gene7793	450.869	0.618555	0.395316	1.56471	0.117651	0.99981
gene7071	1707.28	0.543868	0.347643	1.56445	0.117713	0.99981
gene9358	1126.59	-0.662036	0.423206	-1.56433	0.117739	0.99981
gene3108	3.42945	4.7383	3.03584	1.56079	0.118574	NA
gene7443	110.466	0.919861	0.589737	1.55978	0.118811	0.99981
gene2863	52.4271	-1.15434	0.740205	-1.55949	0.11888	0.99981
gene13802	2358.11	0.616807	0.395577	1.55926	0.118935	0.99981
gene6366	55.6274	-1.17195	0.751841	-1.55877	0.119051	0.99981
gene677	1518.55	-0.573697	0.368097	-1.55855	0.119104	0.99981
gene14057	3.32063	4.73334	3.04327	1.55535	0.119863	NA
gene4592	41.9133	1.23165	0.79191	1.55529	0.119877	0.99981
gene633	172.246	-0.780171	0.501633	-1.55526	0.119883	0.99981
gene10049	2.95988	-4.90397	3.15326	-1.55521	0.119897	NA
gene10854	787.338	0.570054	0.366867	1.55384	0.120222	0.99981
gene2617	264.435	0.683029	0.439925	1.5526	0.120518	0.99981
gene2088	11.905	2.16737	1.39642	1.55209	0.12064	0.99981
gene6706	82.4376	-0.994135	0.640563	-1.55197	0.120669	0.99981
gene13935	3566.67	0.536125	0.345645	1.55109	0.120881	0.99981
gene4606	479.059	-0.607701	0.392114	-1.54981	0.121188	0.99981
gene4353	269.332	-0.674838	0.435493	-1.54959	0.121239	0.99981
gene4268	236.997	-0.701514	0.453124	-1.54817	0.121581	0.99981
gene17510	92.4274	1.02519	0.662487	1.54749	0.121744	0.99981
gene2210	431.071	0.624707	0.403717	1.54739	0.12177	0.99981
gene5282	2906.51	0.698835	0.451774	1.54687	0.121894	0.99981
gene3707	35.0563	1.37895	0.891835	1.54619	0.122059	0.99981
gene13734	360.338	-0.64037	0.414195	-1.54606	0.12209	0.99981
gene577	352.423	0.636563	0.411896	1.54545	0.122238	0.99981
gene13976	770.953	0.569654	0.368663	1.54519	0.1223	0.99981
gene897	556.064	-0.594289	0.384773	-1.54452	0.122463	0.99981
gene8941	478.873	0.598275	0.387372	1.54445	0.12248	0.99981
gene15757	1367.34	-0.542681	0.351857	-1.54233	0.122992	0.99981
gene9790	50.2049	-1.14018	0.739325	-1.54219	0.123027	0.99981
gene79	10396.3	-0.524045	0.34049	-1.53909	0.123782	0.99981
gene588	8789.77	0.533554	0.346723	1.53885	0.123841	0.99981
gene14829	74.0047	0.972983	0.632336	1.53871	0.123875	0.99981
gene4064	49.1027	-1.27829	0.830785	-1.53866	0.123888	0.99981
gene12562	17.138	1.79653	1.16761	1.53864	0.123892	0.99981
gene6032	43.3901	1.21938	0.792551	1.53855	0.123913	0.99981
gene5354	530.157	-0.708659	0.460675	-1.53831	0.123974	0.99981
gene4175	73.5306	-0.984047	0.63995	-1.53769	0.124123	0.99981
gene16660	106.979	-0.873161	0.567858	-1.53764	0.124137	0.99981
gene16745	537.331	-0.870011	0.565883	-1.53744	0.124186	0.99981
gene15341	344.712	0.641309	0.417212	1.53713	0.124261	0.99981
gene11970	172.365	-0.792212	0.515487	-1.53682	0.124337	0.99981
gene17707	2.85175	-4.913	3.19715	-1.53668	0.124372	NA
gene350	9.72249	2.37964	1.54923	1.53601	0.124535	0.99981
gene4005	16.8765	2.01157	1.30973	1.53586	0.124572	0.99981
gene12315	2462.72	0.517843	0.337454	1.53456	0.124892	0.99981
gene5392	439.777	0.661923	0.431645	1.53349	0.125155	0.99981
gene6402	187.968	-0.759737	0.495538	-1.53315	0.125238	0.99981
gene3335	66.8477	-1.29902	0.84737	-1.533	0.125276	0.99981
gene17933	468.905	-0.59771	0.38997	-1.53271	0.125348	0.99981
gene13556	3352.07	-0.662874	0.432544	-1.5325	0.1254	0.99981
gene7930	838.466	0.554288	0.361799	1.53203	0.125515	0.99981
gene14290	1306.25	0.541987	0.353829	1.53178	0.125578	0.99981
gene9840	1648.91	0.526901	0.344233	1.53065	0.125856	0.99981
gene10852	876.369	0.558803	0.365195	1.53015	0.12598	0.99981
gene4988	12857.8	-0.644194	0.421027	-1.53005	0.126004	0.99981
gene18868	5.11272	-3.60509	2.35757	-1.52915	0.126227	0.99981
gene7813	2443.36	0.523199	0.34219	1.52897	0.126272	0.99981
gene17124	3109.15	-0.523273	0.342393	-1.52828	0.126443	0.99981
gene15490	1150.67	0.59464	0.389445	1.52689	0.126788	0.99981
gene4852	10922.5	0.518642	0.339757	1.52651	0.126883	0.99981
gene5841	72.5758	0.975432	0.639025	1.52644	0.126901	0.99981
gene6732	109.764	-0.857531	0.561817	-1.52635	0.126922	0.99981
gene5429	626.734	-0.638336	0.418358	-1.52581	0.127057	0.99981
gene12747	22.8814	-1.56177	1.02569	-1.52265	0.127846	0.99981
gene2578	2274.63	-0.527391	0.346446	-1.52229	0.127937	0.99981
gene12388	3279.28	-0.526923	0.346223	-1.52192	0.12803	0.99981
gene13423	121.366	-0.812005	0.5336	-1.52175	0.128072	0.99981
gene4469	4.43577	3.94154	2.59334	1.51987	0.128543	NA
gene9870	6.32273	2.95426	1.94443	1.51935	0.128675	0.99981
gene10106	1303.22	-0.604139	0.397652	-1.51927	0.128696	0.99981
gene1086	886.669	-0.546792	0.360154	-1.51822	0.12896	0.99981
gene8089	17.0467	1.7779	1.17113	1.51811	0.128987	0.99981
gene3324	25.4837	1.53906	1.0147	1.51676	0.129326	0.99981
gene11179	14.7636	2.01467	1.32829	1.51674	0.129333	0.99981
gene14399	1630.67	0.52501	0.346383	1.51569	0.129597	0.99981
gene17896	35.7614	-1.27963	0.844333	-1.51555	0.129633	0.99981
gene4666	13.5775	-2.0454	1.35023	-1.51485	0.12981	0.99981
gene15951	342.112	-0.661639	0.436771	-1.51484	0.129812	0.99981
gene8973	15.6136	-1.90381	1.25714	-1.51441	0.129923	0.99981
gene4850	1128.8	-0.553347	0.365434	-1.51422	0.12997	0.99981
gene11812	923.99	-0.568144	0.375213	-1.51419	0.129977	0.99981
gene17428	3370.84	0.505949	0.334262	1.51363	0.13012	0.99981
gene6203	909.289	0.632624	0.417986	1.5135	0.130152	0.99981
gene8458	2699.15	-0.647805	0.428124	-1.51312	0.130248	0.99981
gene9231	859.604	-0.610648	0.403574	-1.5131	0.130254	0.99981
gene1998	787.208	-0.556289	0.367901	-1.51206	0.130518	0.99981
gene17903	30.5038	-1.52072	1.0064	-1.51105	0.130776	0.99981
gene8625	5937.88	-0.502504	0.332717	-1.51031	0.130965	0.99981
gene13110	5.38463	4.16351	2.75756	1.50985	0.131081	0.99981
gene9867	20.6658	1.61283	1.0695	1.50802	0.131549	0.99981
gene15161	4.93663	3.6112	2.39514	1.50772	0.131626	0.99981
gene15175	688.195	-0.563028	0.373486	-1.5075	0.131684	0.99981
gene11780	164.092	-0.934851	0.620201	-1.50734	0.131725	0.99981
gene5672	9.45798	-2.64332	1.75434	-1.50673	0.13188	0.99981
gene8325	60.2546	1.02826	0.682476	1.50667	0.131896	0.99981
gene45	3974.95	-0.586342	0.389212	-1.50649	0.131943	0.99981
gene3386	55.3296	1.05866	0.702885	1.50616	0.132025	0.99981
gene1606	37.5495	-1.25164	0.831343	-1.50556	0.13218	0.99981
gene13688	16.8031	1.77817	1.18111	1.50551	0.132192	0.99981
gene21	474.222	-0.602858	0.400708	-1.50448	0.132458	0.99981
gene16046	387.387	-0.627987	0.417509	-1.50413	0.132548	0.99981
gene7989	149.223	-0.756708	0.5032	-1.50379	0.132635	0.99981
gene11400	1381.38	-0.529519	0.3525	-1.50218	0.133051	0.99981
gene8713	2757.48	0.505128	0.33628	1.5021	0.13307	0.99981
gene12158	109.798	-0.824697	0.549711	-1.50024	0.133553	0.99981
gene1106	143.586	0.761827	0.507858	1.50008	0.133594	0.99981
gene10307	112.173	-0.827038	0.551389	-1.49992	0.133636	0.99981
gene16445	3437.36	-0.523773	0.349273	-1.49961	0.133716	0.99981
gene19430	14.6336	1.89767	1.26583	1.49915	0.133834	0.99981
gene9534	116.883	-0.817359	0.545414	-1.4986	0.133977	0.99981
gene305	1870.9	-0.516064	0.344418	-1.49836	0.134039	0.99981
gene18906	3.87624	3.94029	2.63122	1.49751	0.13426	NA
gene11800	125.631	-0.908673	0.607145	-1.49663	0.134489	0.99981
gene17326	8.86149	2.41773	1.61567	1.49643	0.134543	0.99981
gene4815	571.292	0.576095	0.385032	1.49623	0.134594	0.99981
gene17897	92.9338	-0.89146	0.595834	-1.49615	0.134613	0.99981
gene1397	6.13781	3.29203	2.20077	1.49585	0.134693	0.99981
gene1568	717.189	0.557165	0.372512	1.4957	0.134732	0.99981
gene10943	364.289	-0.645986	0.432261	-1.49444	0.135061	0.99981
gene9477	11.4034	2.16065	1.44616	1.49406	0.135159	0.99981
gene11476	887.823	-0.556233	0.37235	-1.49385	0.135216	0.99981
gene8861	24.9471	1.48762	0.996288	1.49316	0.135395	0.99981
gene640	2393.95	-0.514724	0.344813	-1.49276	0.135499	0.99981
gene15074	38.906	-1.22311	0.819615	-1.4923	0.135621	0.99981
gene10035	543.347	-0.746842	0.500618	-1.49184	0.135741	0.99981
gene10434	50.102	-1.11821	0.749866	-1.49121	0.135907	0.99981
gene867	251.188	-0.656582	0.440403	-1.49087	0.135997	0.99981
gene6045	218.827	0.688147	0.461934	1.48971	0.136301	0.99981
gene6240	293.212	-0.637493	0.428063	-1.48925	0.136421	0.99981
gene4070	320.515	-0.619052	0.415704	-1.48917	0.136444	0.99981
gene8682	2340.09	-0.503385	0.338241	-1.48825	0.136686	0.99981
gene563	8.45151	2.52595	1.6984	1.48725	0.136948	0.99981
gene6901	4240.56	0.511748	0.344138	1.48704	0.137003	0.99981
gene12639	114.445	0.878396	0.590743	1.48694	0.137032	0.99981
gene13614	47.1215	1.14465	0.76981	1.48693	0.137034	0.99981
gene5270	291.644	-0.628765	0.422966	-1.48656	0.137131	0.99981
gene940	24523.2	0.488224	0.328779	1.48496	0.137554	0.99981
gene9380	18.5167	1.6709	1.12583	1.48415	0.13777	0.99981
gene3815	9.26376	2.47691	1.66986	1.48331	0.137993	0.99981
gene5533	1722.81	-0.509628	0.343755	-1.48254	0.138198	0.99981
gene4846	344.575	0.616664	0.416245	1.48149	0.138475	0.99981
gene13945	6.83622	2.75489	1.85957	1.48147	0.138483	0.99981
gene3400	10.5952	2.6372	1.78023	1.48138	0.138506	0.99981
gene5430	194.285	0.689988	0.465806	1.48128	0.138533	0.99981
gene8719	577.038	0.59657	0.402829	1.48095	0.13862	0.99981
gene5062	331.047	-0.610696	0.412405	-1.48082	0.138655	0.99981
gene3937	851.793	-0.575977	0.388982	-1.48073	0.138679	0.99981
gene11709	526.477	-0.830022	0.560609	-1.48057	0.13872	0.99981
gene4305	324.588	-0.612528	0.413883	-1.47995	0.138886	0.99981
gene5517	144.122	-0.753599	0.509366	-1.47948	0.139011	0.99981
gene4255	18431.3	0.49748	0.336326	1.47916	0.139098	0.99981
gene11115	2075.49	-0.697328	0.472108	-1.47705	0.139662	0.99981
gene12626	426.237	-0.59791	0.404817	-1.47699	0.139679	0.99981
gene12568	602.416	-0.557417	0.377629	-1.4761	0.139917	0.99981
gene5325	410.378	-0.601157	0.407355	-1.47576	0.140009	0.99981
gene17796	7.71899	2.61875	1.7749	1.47543	0.140096	0.99981
gene6788	8.53489	-2.77228	1.87923	-1.47522	0.140154	0.99981
gene7084	402.472	-0.625632	0.424101	-1.4752	0.14016	0.99981
gene12140	21.5435	-1.54928	1.05119	-1.47384	0.140525	0.99981
gene10496	6759.53	0.492366	0.334452	1.47216	0.140979	0.99981
gene16427	65.4208	-0.977273	0.663886	-1.47205	0.141008	0.99981
gene11845	5737.41	0.49584	0.337044	1.47114	0.141253	0.99981
gene5444	78.5839	-0.912123	0.620089	-1.47095	0.141304	0.99981
gene16254	5.06819	3.44154	2.34034	1.47053	0.141418	0.99981
gene6521	3.71828	3.9991	2.71961	1.47047	0.141434	NA
gene11486	1328.75	0.604208	0.411059	1.46988	0.141594	0.99981
gene9514	3.12207	-4.57083	3.11046	-1.4695	0.141696	NA
gene5805	1295.28	0.517375	0.352194	1.46901	0.141831	0.99981
gene11945	430.748	-0.948738	0.645967	-1.46871	0.141912	0.99981
gene12319	378.107	-0.601275	0.409528	-1.46821	0.142046	0.99981
gene17969	1584.35	-0.581369	0.396098	-1.46774	0.142175	0.99981
gene3315	142.439	0.776769	0.529279	1.4676	0.142213	0.99981
gene891	9.8988	-2.33592	1.59224	-1.46707	0.142358	0.99981
gene9979	61.6243	-0.992379	0.676833	-1.46621	0.142591	0.99981
gene3912	8.20847	-2.45434	1.67474	-1.46551	0.142782	0.99981
gene15260	1659.21	-0.507877	0.346625	-1.46521	0.142864	0.99981
gene12334	422.918	-0.621796	0.424465	-1.46489	0.14295	0.99981
gene3447	1396.48	-0.524669	0.358389	-1.46397	0.143203	0.99981
gene11747	2481.32	-0.519827	0.355113	-1.46383	0.143239	0.99981
gene10051	125.044	-0.788184	0.539145	-1.46192	0.143764	0.99981
gene4518	577.234	-0.57868	0.395918	-1.46162	0.143847	0.99981
gene7413	647.382	-0.559041	0.382755	-1.46057	0.144133	0.99981
gene6925	2.71688	4.77993	3.27272	1.46054	0.144143	NA
gene9507	110.959	-0.801033	0.54887	-1.45942	0.144449	0.99981
gene4797	2725.99	0.503988	0.345397	1.45916	0.144522	0.99981
gene15136	1688.27	-0.514516	0.352884	-1.45803	0.144832	0.99981
gene3441	1384.19	-0.86454	0.593329	-1.4571	0.145089	0.99981
gene2523	662.013	-0.891432	0.61181	-1.45704	0.145105	0.99981
gene15844	66.8951	-1.00713	0.691474	-1.4565	0.145255	0.99981
gene13155	306.72	-0.627738	0.431143	-1.45599	0.145396	0.99981
gene3145	1068.34	-0.795393	0.546915	-1.45433	0.145856	0.99981
gene3673	22.544	-1.83636	1.26339	-1.45351	0.146081	0.99981
gene4301	215.526	-0.672309	0.46284	-1.45258	0.146342	0.99981
gene1987	138.278	0.787642	0.542259	1.45252	0.146358	0.99981
gene4164	36.8452	-1.3186	0.907857	-1.45243	0.146381	0.99981
gene806	1219.12	-0.550143	0.379089	-1.45123	0.146717	0.99981
gene4304	398.031	-0.586687	0.404639	-1.4499	0.147086	0.99981
gene413	23.4103	-1.46618	1.01156	-1.44943	0.147219	0.99981
gene14654	1299.01	-0.515229	0.355591	-1.44894	0.147355	0.99981
gene7406	490.105	0.562375	0.388134	1.44892	0.14736	0.99981
gene5167	110.961	-0.884568	0.610593	-1.4487	0.147421	0.99981
gene713	405.03	-0.58069	0.400921	-1.44839	0.147508	0.99981
gene4367	310.668	-0.615996	0.425417	-1.44798	0.147622	0.99981
gene9337	662.145	-0.539405	0.372661	-1.44744	0.147773	0.99981
gene3942	6.86287	-2.68447	1.8547	-1.44739	0.147788	0.99981
gene3964	559.233	-0.555311	0.383996	-1.44614	0.148139	0.99981
gene6649	42.3405	1.28869	0.891295	1.44586	0.148215	0.99981
gene9861	279.26	-0.636593	0.440295	-1.44583	0.148225	0.99981
gene7041	99.1982	0.874516	0.60505	1.44536	0.148356	0.99981
gene8606	186.981	-0.739667	0.511938	-1.44484	0.148504	0.99981
gene14710	2.53435	4.84053	3.35027	1.44482	0.14851	NA
gene3229	967.831	0.674052	0.466666	1.4444	0.148626	0.99981
gene15826	719.544	0.606116	0.419749	1.444	0.14874	0.99981
gene9921	46.8231	-1.09163	0.756264	-1.44345	0.148893	0.99981
gene19398	30.572	1.34037	0.928827	1.44308	0.148999	0.99981
gene12189	1821.76	-0.513252	0.35578	-1.44261	0.14913	0.99981
gene99	1728.1	-0.505262	0.350903	-1.43989	0.149899	0.99981
gene382	94.2891	-0.910967	0.632695	-1.43982	0.149919	0.99981
gene4187	3615.29	0.510117	0.354301	1.43978	0.149928	0.99981
gene12251	316.086	-0.635044	0.441535	-1.43826	0.15036	0.99981
gene6727	5.25497	-3.29679	2.29356	-1.43741	0.1506	0.99981
gene4233	70.2072	-0.976397	0.679725	-1.43646	0.150872	0.99981
gene12911	5.92202	-3.84058	2.67451	-1.43599	0.151004	0.99981
gene4168	5.92202	-3.84058	2.67451	-1.43599	0.151004	0.99981
gene16719	2751.32	0.483774	0.337004	1.43552	0.15114	0.99981
gene7897	286.097	0.610312	0.425262	1.43514	0.151246	0.99981
gene4461	425.145	-0.632581	0.441063	-1.43422	0.151509	0.99981
gene6895	13447.9	0.483391	0.337073	1.43408	0.151549	0.99981
gene11620	12.5099	-2.0024	1.3963	-1.43407	0.151552	0.99981
gene576	366.393	0.584232	0.407611	1.43331	0.151769	0.99981
gene1482	13416.9	0.525218	0.366674	1.43239	0.152033	0.99981
gene5548	150.272	-0.715521	0.499985	-1.43108	0.152406	0.99981
gene14723	7959.1	-0.472539	0.330212	-1.43102	0.152425	0.99981
gene6267	203.377	-0.670574	0.468695	-1.43073	0.152509	0.99981
gene17505	6899.04	0.490156	0.342818	1.42979	0.152778	0.99981
gene17629	242.996	-0.631363	0.441805	-1.42905	0.152988	0.99981
gene5839	80.525	-0.98845	0.6923	-1.42778	0.153356	0.99981
gene8050	37.9521	-1.20181	0.842536	-1.42642	0.153746	0.99981
gene8716	585.797	0.561179	0.393669	1.42551	0.154009	0.99981
gene15997	7588.47	-0.475056	0.333397	-1.4249	0.154187	0.99981
gene9292	51.2279	1.04681	0.734765	1.42469	0.154248	0.99981
gene18261	14.1113	1.81424	1.2735	1.42462	0.154268	0.99981
gene1263	79.4884	0.872097	0.612282	1.42434	0.154349	0.99981
gene6991	526.101	0.628633	0.441459	1.42399	0.154449	0.99981
gene1497	1141.74	-0.600467	0.421687	-1.42396	0.154457	0.99981
gene3163	27.0113	-1.52249	1.06955	-1.42349	0.154594	0.99981
gene16212	27899.5	0.463162	0.325745	1.42185	0.155068	0.99981
gene13950	35.2969	1.26835	0.892261	1.42151	0.15517	0.99981
gene7984	2888.35	0.484564	0.340902	1.42142	0.155195	0.99981
gene11849	196.393	0.861971	0.606417	1.42142	0.155195	0.99981
gene9995	19.5507	1.72331	1.21294	1.42077	0.155383	0.99981
gene9484	974.65	0.514479	0.362172	1.42054	0.155451	0.99981
gene15085	1325.41	-0.49549	0.349153	-1.41912	0.155864	0.99981
gene4181	86.78	-1.00124	0.706307	-1.41757	0.156316	0.99981
gene8078	222.351	0.642473	0.453401	1.41701	0.156481	0.99981
gene5553	147.394	-0.715001	0.504749	-1.41655	0.156615	0.99981
gene16228	8279.89	0.506241	0.35756	1.41582	0.156828	0.99981
gene10290	15.1948	-1.82092	1.28743	-1.41438	0.157249	0.99981
gene6935	381.782	0.568517	0.402027	1.41413	0.157325	0.99981
gene17177	3.56524	3.84977	2.72317	1.41371	0.157447	NA
gene7998	755.7	0.517068	0.365804	1.41351	0.157506	0.99981
gene7835	228.026	0.631243	0.446609	1.41341	0.157534	0.99981
gene12561	25.6114	1.41606	1.00218	1.41299	0.15766	0.99981
gene15289	2178.68	0.479401	0.339513	1.41203	0.157942	0.99981
gene15637	220.082	-0.640896	0.454051	-1.41151	0.158095	0.99981
gene1367	73.6313	-0.899239	0.63728	-1.41106	0.158227	0.99981
gene1228	3.68107	3.78857	2.68558	1.41071	0.158331	NA
gene14882	530.239	-0.545425	0.38715	-1.40882	0.158888	0.99981
gene17025	880.831	0.509895	0.36197	1.40867	0.158933	0.99981
gene10603	15398.7	0.509321	0.361771	1.40786	0.159174	0.99981
gene13413	580.504	-0.530705	0.377106	-1.40731	0.159336	0.99981
gene10329	31.6879	-1.7302	1.2303	-1.40632	0.159628	0.99981
gene3884	4527.09	-0.531026	0.377603	-1.40631	0.159633	0.99981
gene10388	383.985	-0.566556	0.403014	-1.4058	0.159785	0.99981
gene15280	342.641	0.582461	0.414396	1.40557	0.159853	0.99981
gene7870	82.2454	-0.855732	0.60883	-1.40553	0.159862	0.99981
gene12066	22.3443	-1.45895	1.03832	-1.4051	0.159991	0.99981
gene10755	698.727	-0.522038	0.371576	-1.40493	0.160043	0.99981
gene18570	11.6537	-1.98704	1.4157	-1.40357	0.160446	0.99981
gene5909	57.961	-0.969368	0.69081	-1.40323	0.160547	0.99981
gene17351	608.593	-0.532827	0.379741	-1.40313	0.160577	0.99981
gene3645	67.5881	-0.917056	0.653637	-1.403	0.160615	0.99981
gene51	73.6956	-0.938825	0.669663	-1.40194	0.160934	0.99981
gene650	3.4891	-3.82703	2.73213	-1.40075	0.161289	NA
gene4659	3.81447	3.8379	2.74133	1.40002	0.161509	NA
gene8496	3.81447	3.8379	2.74133	1.40002	0.161509	NA
gene5995	29.9556	-1.27084	0.907811	-1.39989	0.161545	0.99981
gene15771	681.998	-0.517438	0.369821	-1.39916	0.161766	0.99981
gene9324	30.813	-1.27261	0.909639	-1.39903	0.161804	0.99981
gene4457	4597.89	-0.504062	0.360364	-1.39876	0.161886	0.99981
gene11691	4.59613	3.377	2.41444	1.39867	0.161913	0.99981
gene3555	7333.05	-0.460302	0.329195	-1.39826	0.162034	0.99981
gene264	136.821	-0.79235	0.566718	-1.39814	0.162071	0.99981
gene4314	19.026	-1.57901	1.12957	-1.39789	0.162147	0.99981
gene5892	2513.35	-0.522766	0.374251	-1.39683	0.162464	0.99981
gene15505	826.87	-0.597328	0.4278	-1.39628	0.162631	0.99981
gene1682	16793	0.455269	0.326215	1.39561	0.162832	0.99981
gene3817	762.067	-0.566336	0.406187	-1.39428	0.163235	0.99981
gene10300	196.58	0.652171	0.467849	1.39398	0.163324	0.99981
gene3365	2.41852	4.75791	3.41477	1.39333	0.163519	NA
gene12559	445.754	-0.54747	0.392994	-1.39308	0.163597	0.99981
gene15714	3.37077	3.86867	2.77741	1.3929	0.163649	NA
gene10146	5.76421	3.04458	2.18583	1.39287	0.163658	0.99981
gene13074	2.80815	4.54464	3.26302	1.39277	0.16369	NA
gene750	5014.31	-0.467619	0.335979	-1.39181	0.16398	0.99981
gene1317	1065.94	0.504945	0.362926	1.39132	0.164129	0.99981
gene16264	919.075	-0.51426	0.369754	-1.39082	0.16428	0.99981
gene2897	410.681	0.583173	0.419571	1.38993	0.164551	0.99981
gene5310	344.054	-0.570282	0.410388	-1.38961	0.164646	0.99981
gene12173	49.6543	-1.03854	0.747497	-1.38936	0.164722	0.99981
gene10114	5.91965	-3.05069	2.19751	-1.38824	0.165063	0.99981
gene1898	22827.2	0.453767	0.326906	1.38807	0.165117	0.99981
gene15148	18930.6	-0.455226	0.328156	-1.38722	0.165374	0.99981
gene1829	111.405	-0.765776	0.5521	-1.38702	0.165435	0.99981
gene14521	1106.89	0.500255	0.360674	1.387	0.165442	0.99981
gene10571	2.44308	4.71389	3.40057	1.38621	0.165684	NA
gene15901	2.44308	4.71389	3.40057	1.38621	0.165684	NA
gene14884	26.8247	1.36077	0.981751	1.38606	0.165728	0.99981
gene6572	2960.71	0.510659	0.36853	1.38566	0.16585	0.99981
gene5341	330.542	-0.575566	0.41634	-1.38244	0.166836	0.99981
gene9917	114.154	-0.81671	0.590795	-1.38239	0.166851	0.99981
gene11468	141.123	-0.741225	0.536288	-1.38214	0.166928	0.99981
gene5334	2562.12	0.470401	0.340378	1.38199	0.166974	0.99981
gene6457	521.406	0.557613	0.403514	1.38189	0.167005	0.99981
gene5082	44.0392	-1.09334	0.791808	-1.38081	0.167336	0.99981
gene3460	217.936	-0.62968	0.456024	-1.38081	0.167339	0.99981
gene11596	1850.37	-0.47307	0.34261	-1.38078	0.167347	0.99981
gene13320	8.24011	2.64194	1.91356	1.38064	0.167389	0.99981
gene1493	661.597	-0.603631	0.437377	-1.38011	0.167552	0.99981
gene14640	19.0507	1.55055	1.12377	1.37977	0.167658	0.99981
gene8070	549.213	0.52661	0.381704	1.37963	0.167701	0.99981
gene17978	711.765	-0.606822	0.440021	-1.37908	0.167872	0.99981
gene18985	250.793	-0.624144	0.453908	-1.37504	0.169118	0.99981
gene17021	414.521	-0.785719	0.571711	-1.37433	0.16934	0.99981
gene2988	9.83671	-2.19027	1.59416	-1.37393	0.169462	0.99981
gene1296	407.806	0.560289	0.407832	1.37382	0.169497	0.99981
gene10127	99.927	-0.841366	0.612699	-1.37321	0.169686	0.99981
gene6409	23.851	1.42426	1.0374	1.37291	0.16978	0.99981
gene7469	113.2	0.746405	0.54411	1.37179	0.170128	0.99981
gene17028	38.8481	-1.12108	0.817396	-1.37153	0.170211	0.99981
gene1574	131.558	-0.852123	0.621827	-1.37035	0.170576	0.99981
gene12479	14.2508	-1.78306	1.30118	-1.37034	0.170581	0.99981
gene168	2439.19	-0.473873	0.345957	-1.36974	0.170767	0.99981
gene19018	34.3602	-1.27676	0.932294	-1.36948	0.170848	0.99981
gene5561	5554.15	0.475944	0.347577	1.36932	0.170899	0.99981
gene12537	6422.64	0.478845	0.35017	1.36747	0.17148	0.99981
gene17660	739.908	-0.569329	0.416369	-1.36737	0.17151	0.99981
gene16166	3484.84	0.457583	0.334692	1.36718	0.17157	0.99981
gene17157	418.736	-0.618654	0.452568	-1.36698	0.17163	0.99981
gene13549	28.6875	1.29869	0.951068	1.36551	0.172093	0.99981
gene17563	4465.4	-0.756025	0.553816	-1.36512	0.172216	0.99981
gene6945	2753.58	0.461146	0.337981	1.36441	0.172437	0.99981
gene9055	2224.93	-0.467399	0.342584	-1.36433	0.172462	0.99981
gene15583	1382.99	-0.49087	0.359945	-1.36374	0.172651	0.99981
gene17092	15.4069	1.84801	1.35544	1.3634	0.172755	0.99981
gene1104	420.598	-0.553081	0.405679	-1.36335	0.172773	0.99981
gene13904	5024.44	0.457155	0.335401	1.36301	0.172879	0.99981
gene16164	309.776	-0.641451	0.470805	-1.36245	0.173055	0.99981
gene16221	2297.45	-0.474514	0.348338	-1.36222	0.173128	0.99981
gene17229	19.1064	-1.72135	1.264	-1.36183	0.173251	0.99981
gene6315	326.509	-0.567775	0.417144	-1.3611	0.173482	0.99981
gene3212	959.212	-0.513293	0.377398	-1.36009	0.173803	0.99981
gene9838	5684	0.448872	0.330037	1.36007	0.173809	0.99981
gene11923	60.9238	0.929021	0.68325	1.35971	0.173922	0.99981
gene11032	1055.7	-0.492886	0.362512	-1.35964	0.173944	0.99981
gene8553	141.491	-0.690128	0.507651	-1.35945	0.174003	0.99981
gene14758	1891.42	0.466537	0.343208	1.35934	0.174039	0.99981
gene17016	1219.56	0.481631	0.354395	1.35902	0.174139	0.99981
gene5856	2.32725	4.70752	3.46521	1.35851	0.174303	NA
gene3809	192.802	-0.647752	0.476939	-1.35815	0.174417	0.99981
gene15436	60.1964	-1.13725	0.837652	-1.35767	0.174569	0.99981
gene14980	14458.4	0.443187	0.326574	1.35708	0.174755	0.99981
gene9357	649.704	-0.625167	0.460801	-1.3567	0.174878	0.99981
gene11749	1835.62	0.469063	0.34579	1.3565	0.174941	0.99981
gene16700	3118.22	-0.46179	0.340464	-1.35636	0.174986	0.99981
gene7633	97.3406	1.00015	0.738138	1.35497	0.175428	0.99981
gene7770	2975.49	0.46486	0.343188	1.35453	0.175566	0.99981
gene2120	103.117	0.847117	0.625408	1.3545	0.175576	0.99981
gene10903	70.4977	-0.873128	0.644957	-1.35378	0.175807	0.99981
gene3070	23386.9	-0.542281	0.400775	-1.35308	0.17603	0.99981
gene7018	988.16	0.488973	0.361379	1.35307	0.176032	0.99981
gene1504	568.581	-0.671431	0.496401	-1.3526	0.176184	0.99981
gene13126	635.541	-0.512042	0.378589	-1.3525	0.176216	0.99981
gene9127	257.511	-0.631862	0.467355	-1.35199	0.176377	0.99981
gene3129	19316.7	0.441279	0.326472	1.35166	0.176485	0.99981
gene3978	2059.19	-0.459893	0.340354	-1.35122	0.176625	0.99981
gene535	772.241	0.492394	0.364443	1.35109	0.176667	0.99981
gene11232	247.058	0.596667	0.441688	1.35088	0.176734	0.99981
gene2653	61.4496	0.970011	0.718309	1.35041	0.176885	0.99981
gene9051	59.0635	-0.984671	0.729399	-1.34998	0.177024	0.99981
gene912	142.004	-0.70467	0.522271	-1.34924	0.177259	0.99981
gene928	6.95298	2.73989	2.03076	1.34919	0.177276	0.99981
gene16090	57.9169	-0.931486	0.691315	-1.34741	0.177848	0.99981
gene6577	2358.88	-0.455528	0.338429	-1.34601	0.1783	0.99981
gene18270	29.3713	-1.27719	0.949326	-1.34536	0.178509	0.99981
gene219	760.432	-0.647287	0.481158	-1.34527	0.178538	0.99981
gene5816	11.896	-1.86771	1.38851	-1.34512	0.178586	0.99981
gene17595	735.293	-0.528787	0.393136	-1.34505	0.178609	0.99981
gene15002	316.519	0.568773	0.422944	1.34479	0.178692	0.99981
gene1679	16.0592	-1.64858	1.22603	-1.34464	0.17874	0.99981
gene15766	247.551	-0.598293	0.445016	-1.34443	0.178809	0.99981
gene9080	453.676	-0.599899	0.446212	-1.34442	0.178811	0.99981
gene5772	10.9798	-2.29403	1.70637	-1.34439	0.178822	0.99981
gene8511	288.905	0.572646	0.425997	1.34425	0.178868	0.99981
gene15927	14023.5	0.441981	0.328889	1.34386	0.178994	0.99981
gene12497	23.9355	-1.38887	1.03381	-1.34345	0.179127	0.99981
gene9400	76.4032	-0.834467	0.62156	-1.34254	0.179423	0.99981
gene11291	300.177	-0.573318	0.427119	-1.34229	0.179501	0.99981
gene3799	984.082	0.493229	0.367612	1.34171	0.17969	0.99981
gene12932	45.7067	1.14196	0.851237	1.34153	0.179748	0.99981
gene13871	12.4932	1.82788	1.36271	1.34136	0.179804	0.99981
gene7754	278.521	0.577111	0.430387	1.34091	0.179949	0.99981
gene842	119.963	-0.768911	0.573437	-1.34088	0.179958	0.99981
gene18153	18.0643	-1.53583	1.1459	-1.34028	0.180154	0.99981
gene5176	25.4461	1.40423	1.04819	1.33968	0.180351	0.99981
gene5854	37.4571	1.13114	0.844673	1.33914	0.180525	0.99981
gene2372	1291.45	0.467385	0.349065	1.33896	0.180583	0.99981
gene9918	797.007	-0.520967	0.389097	-1.33891	0.180599	0.99981
gene880	1400.07	0.479043	0.357858	1.33864	0.180689	0.99981
gene11927	228.839	-0.620388	0.463668	-1.338	0.180896	0.99981
gene16018	783.635	-0.488767	0.365447	-1.33745	0.181076	0.99981
gene11336	96.0037	0.771937	0.577218	1.33734	0.181112	0.99981
gene10333	22.7038	1.46317	1.09443	1.33692	0.181248	0.99981
gene6508	84.9785	0.8121	0.607899	1.33591	0.181578	0.99981
gene4608	169.703	-0.654606	0.490262	-1.33522	0.181806	0.99981
gene5774	5.65047	-2.98605	2.23701	-1.33484	0.181929	0.99981
gene17089	3455.27	-0.445932	0.334081	-1.3348	0.181941	0.99981
gene15805	47.3649	-1.01211	0.758309	-1.3347	0.181975	0.99981
gene15976	4413.08	-0.512794	0.384246	-1.33454	0.182026	0.99981
gene10637	268.701	-0.611335	0.45826	-1.33403	0.182193	0.99981
gene15208	1800.13	0.467202	0.350243	1.33394	0.182225	0.99981
gene5777	2985.97	-0.451137	0.338287	-1.33359	0.182337	0.99981
gene12765	770.992	0.505106	0.378878	1.33316	0.182478	0.99981
gene13060	438.714	0.739422	0.554725	1.33295	0.182547	0.99981
gene4276	71.4838	-0.85678	0.643095	-1.33228	0.18277	0.99981
gene11080	450.946	-0.538612	0.404318	-1.33215	0.182811	0.99981
gene1219	378.855	-0.635519	0.477073	-1.33212	0.182821	0.99981
gene13252	3.16367	3.78661	2.84435	1.33127	0.183099	NA
gene1193	2857.38	0.473703	0.355962	1.33077	0.183266	0.99981
gene13973	190.048	-0.636689	0.478629	-1.33024	0.183441	0.99981
gene7557	2565.73	0.480345	0.361312	1.32945	0.183701	0.99981
gene6719	275.107	-0.578142	0.435038	-1.32895	0.183866	0.99981
gene1809	410.047	-0.666138	0.501727	-1.32769	0.184281	0.99981
gene17154	3.2423	3.74417	2.82064	1.32742	0.18437	NA
gene6418	253.37	-0.708922	0.534075	-1.32738	0.184382	0.99981
gene17445	5653.4	0.443105	0.333825	1.32736	0.184391	0.99981
gene8102	97.2123	-0.802423	0.605169	-1.32595	0.184857	0.99981
gene9503	550.699	0.510386	0.384947	1.32586	0.184886	0.99981
gene7097	2809.91	-0.471019	0.355361	-1.32547	0.185016	0.99981
gene3228	7651.18	0.439985	0.332106	1.32484	0.185226	0.99981
gene1299	20.6256	-1.44123	1.08787	-1.32482	0.185232	0.99981
gene582	408.132	-0.529146	0.399411	-1.32481	0.185233	0.99981
gene17399	43.4146	-1.08144	0.816661	-1.32422	0.185428	0.99981
gene13345	279.261	-0.570313	0.430689	-1.32419	0.18544	0.99981
gene865	162.309	-0.900367	0.680014	-1.32404	0.185489	0.99981
gene4266	2820.78	-0.502204	0.379389	-1.32372	0.185596	0.99981
gene5225	488.98	-0.612609	0.462915	-1.32337	0.185712	0.99981
gene17953	240.964	0.597528	0.451528	1.32334	0.185721	0.99981
gene2861	1275.5	0.472348	0.357091	1.32277	0.185913	0.99981
gene9801	1720.5	0.531507	0.40182	1.32275	0.185918	0.99981
gene12587	6215.64	-0.46914	0.355014	-1.32147	0.186345	0.99981
gene6114	89.7472	0.804257	0.608747	1.32117	0.186445	0.99981
gene11697	51.2152	0.975066	0.738412	1.32049	0.186671	0.99981
gene4991	2244.93	-0.461127	0.349408	-1.31974	0.186922	0.99981
gene7529	1254.62	-0.471828	0.357858	-1.31848	0.187344	0.99981
gene16465	2.30268	4.59973	3.48895	1.31837	0.18738	NA
gene11723	1155.91	-0.553599	0.420076	-1.31785	0.187553	0.99981
gene14335	2.31339	-4.57488	3.47301	-1.31726	0.18775	NA
gene4613	1315.48	0.469532	0.356691	1.31635	0.188055	0.99981
gene3646	1477.13	-0.463703	0.352441	-1.31569	0.188279	0.99981
gene1390	3.18824	3.77378	2.86868	1.31551	0.188339	NA
gene2280	3.30408	3.75583	2.85529	1.31539	0.188378	NA
gene5364	42.715	-1.02499	0.779494	-1.31494	0.188529	0.99981
gene2146	8202.9	0.43817	0.333228	1.31493	0.188535	0.99981
gene6818	12.7065	1.80284	1.37162	1.31439	0.188716	0.99981
gene4783	369.938	-0.541005	0.41174	-1.31395	0.188863	0.99981
gene12056	315.214	-0.549931	0.418821	-1.31304	0.189168	0.99981
gene9218	377.858	-0.539866	0.4113	-1.31258	0.189323	0.99981
gene8782	1181.4	-0.464156	0.353655	-1.31246	0.189366	0.99981
gene5518	15391.6	-0.428314	0.326351	-1.31244	0.189373	0.99981
gene6124	4214.56	-0.451183	0.343853	-1.31214	0.189473	0.99981
gene17264	1018.6	0.468522	0.357087	1.31207	0.189498	0.99981
gene3394	896.306	0.479428	0.365815	1.31058	0.190001	0.99981
gene14934	120.549	-0.844382	0.644298	-1.31055	0.190011	0.99981
gene6095	6201.48	0.492067	0.375602	1.31008	0.19017	0.99981
gene14220	213.06	-0.595425	0.454728	-1.30941	0.190396	0.99981
gene8601	85.5141	-0.805253	0.615213	-1.3089	0.190568	0.99981
gene38	350.565	-0.542432	0.414555	-1.30847	0.190715	0.99981
gene16749	46644.1	0.452932	0.346289	1.30796	0.190886	0.99981
gene597	156.292	-0.649722	0.496837	-1.30772	0.190969	0.99981
gene14229	1183.14	0.460658	0.352426	1.30711	0.191177	0.99981
gene3662	3.91132	-3.34067	2.55648	-1.30675	0.191298	NA
gene5858	105.674	-0.726131	0.555694	-1.30671	0.191311	0.99981
gene11194	73.5047	0.822899	0.629762	1.30668	0.19132	0.99981
gene5671	1174.64	-0.497019	0.380726	-1.30545	0.19174	0.99981
gene10792	5.98324	2.54748	1.95283	1.30451	0.19206	0.99981
gene1986	17.9449	1.68419	1.29109	1.30447	0.192073	0.99981
gene3993	3057.95	-0.492487	0.377579	-1.30433	0.192121	0.99981
gene14877	583.557	-0.496282	0.380493	-1.30431	0.192127	0.99981
gene4324	13.754	-1.69776	1.30168	-1.30428	0.192137	0.99981
gene14473	11357.7	0.445745	0.341849	1.30392	0.19226	0.99981
gene6097	1475.89	0.453117	0.347596	1.30357	0.19238	0.99981
gene2349	242.032	0.585573	0.449291	1.30333	0.192464	0.99981
gene9152	17.8157	-1.54266	1.18387	-1.30307	0.192549	0.99981
gene9207	1232.34	0.495319	0.380341	1.3023	0.192813	0.99981
gene7240	491.258	0.521609	0.400744	1.3016	0.193052	0.99981
gene9363	1370.68	0.453532	0.348619	1.30094	0.193279	0.99981
gene10187	552.46	0.506057	0.38912	1.30052	0.193423	0.99981
gene13282	851.708	-0.509169	0.391534	-1.30044	0.193449	0.99981
gene6535	3.79299	3.38183	2.60098	1.30021	0.193527	NA
gene14461	542.57	-0.513541	0.395323	-1.29904	0.19393	0.99981
gene7180	3528.54	-0.465381	0.358303	-1.29885	0.193996	0.99981
gene8510	1347.95	0.474509	0.365448	1.29843	0.194139	0.99981
gene7269	4508.99	0.434277	0.334491	1.29832	0.194177	0.99981
gene7235	72.501	-0.869116	0.669689	-1.29779	0.194359	0.99981
gene4426	1250.41	-0.532353	0.410306	-1.29745	0.194476	0.99981
gene6353	55.0925	0.91047	0.702326	1.29636	0.19485	0.99981
gene15542	6.78966	2.64761	2.04272	1.29612	0.194935	0.99981
gene6469	4580.16	-0.456105	0.351948	-1.29594	0.194995	0.99981
gene3678	539.049	-0.495796	0.382608	-1.29583	0.195034	0.99981
gene12063	6.41	2.74841	2.12112	1.29574	0.195066	0.99981
gene7342	595.116	0.488609	0.377151	1.29552	0.19514	0.99981
gene4633	268.35	-0.573457	0.442735	-1.29526	0.195231	0.99981
gene6655	5686.4	0.468074	0.361694	1.29412	0.195625	0.99981
gene424	331.627	-0.550958	0.425767	-1.29404	0.195653	0.99981
gene7595	1093.52	-0.487818	0.377179	-1.29333	0.195897	0.99981
gene17231	10606.2	-0.48173	0.372648	-1.29272	0.196107	0.99981
gene17704	4.28583	2.98231	2.30746	1.29246	0.196198	NA
gene15318	168.442	-0.642833	0.497466	-1.29221	0.196283	0.99981
gene16255	989.523	-0.471362	0.365026	-1.29131	0.196596	0.99981
gene11105	25.6822	-1.25028	0.968407	-1.29107	0.196678	0.99981
gene7211	83.7036	0.80954	0.627465	1.29017	0.19699	0.99981
gene13873	949.954	0.476491	0.369411	1.28987	0.197097	0.99981
gene19499	7.50792	-2.24917	1.74381	-1.28981	0.197117	0.99981
gene4546	181.969	-0.681913	0.528997	-1.28907	0.197374	0.99981
gene17606	397.535	-0.514352	0.399212	-1.28842	0.1976	0.99981
gene10789	18.3757	-1.45113	1.12735	-1.2872	0.198023	0.99981
gene2793	27.2661	-1.24324	0.965846	-1.2872	0.198025	0.99981
gene10635	61.6455	-1.15769	0.8994	-1.28718	0.198033	0.99981
gene11733	3077.02	0.492317	0.382718	1.28637	0.198314	0.99981
gene14701	48.7619	0.947773	0.737216	1.28561	0.198579	0.99981
gene953	56.4247	-0.908674	0.70705	-1.28516	0.198736	0.99981
gene2643	35083.8	0.431658	0.335995	1.28472	0.198891	0.99981
gene1490	930.343	-0.460514	0.358495	-1.28458	0.19894	0.99981
gene6538	52.7281	-0.950629	0.740115	-1.28443	0.19899	0.99981
gene5843	45.6429	-0.976778	0.760555	-1.28429	0.199039	0.99981
gene1789	4605.04	0.427538	0.332928	1.28417	0.199081	0.99981
gene7288	45.2228	-1.01825	0.793434	-1.28335	0.199371	0.99981
gene11265	14390.2	0.421677	0.328593	1.28328	0.199394	0.99981
gene14080	902.478	-0.527928	0.411464	-1.28305	0.199476	0.99981
gene2399	4.14202	3.91247	3.04961	1.28294	0.199513	NA
gene13244	800.735	0.485398	0.378471	1.28253	0.199658	0.99981
gene4747	1482.45	0.445114	0.34712	1.28231	0.199735	0.99981
gene3003	76.1333	0.882927	0.688641	1.28213	0.199797	0.99981
gene11038	2.23598	4.51877	3.52533	1.2818	0.199913	NA
gene5335	2.23598	4.51877	3.52533	1.2818	0.199913	NA
gene11506	419.712	-0.563575	0.439759	-1.28156	0.199999	0.99981
gene11177	267.673	-0.564352	0.440387	-1.28149	0.200021	0.99981
gene152	810.583	-0.489867	0.382267	-1.28148	0.200025	0.99981
gene4752	7428.21	-0.468619	0.365723	-1.28135	0.20007	0.99981
gene3378	51.7135	-1.0833	0.845506	-1.28125	0.200106	0.99981
gene8777	152.45	0.766496	0.598335	1.28105	0.200177	0.99981
gene7738	3.33688	-3.57582	2.79239	-1.28056	0.200349	NA
gene14193	7.57195	-2.21265	1.72829	-1.28026	0.200454	0.99981
gene16366	272.491	-0.555633	0.43407	-1.28005	0.200526	0.99981
gene11617	4054.98	-0.438821	0.343094	-1.27901	0.200893	0.99981
gene11710	6694.15	-0.427241	0.33418	-1.27847	0.201083	0.99981
gene3376	1616.98	0.447554	0.350208	1.27797	0.201261	0.99981
gene429	248.977	-0.5652	0.442493	-1.27731	0.201493	0.99981
gene7224	116.152	-0.695274	0.54443	-1.27707	0.201578	0.99981
gene11255	123.976	0.704637	0.551886	1.27678	0.201681	0.99981
gene12577	33.0884	-1.15989	0.908648	-1.2765	0.201779	0.99981
gene7312	113.708	-0.724296	0.567451	-1.2764	0.201813	0.99981
gene2156	1290.36	0.446013	0.349502	1.27614	0.201907	0.99981
gene687	246.15	-0.60773	0.476287	-1.27598	0.201964	0.99981
gene11235	78.3825	0.820783	0.643333	1.27583	0.202016	0.99981
gene11537	1168.6	0.448481	0.351538	1.27577	0.202037	0.99981
gene7871	3291.42	0.427635	0.33549	1.27466	0.20243	0.99981
gene10842	939.274	0.536361	0.420814	1.27458	0.202459	0.99981
gene16364	6862.61	0.445666	0.349775	1.27415	0.20261	0.99981
gene6376	17.8995	1.44666	1.13598	1.27349	0.202845	0.99981
gene12233	403.806	-0.52362	0.411442	-1.27264	0.203145	0.99981
gene15438	41.0369	-1.03451	0.81314	-1.27225	0.203285	0.99981
gene4715	137.709	-0.651636	0.512522	-1.27143	0.203575	0.99981
gene8151	106.416	0.7214	0.567466	1.27127	0.203634	0.99981
gene6855	165.456	-0.620398	0.488032	-1.27122	0.203649	0.99981
gene2626	26.6651	-1.27905	1.00629	-1.27105	0.20371	0.99981
gene8528	554.77	-0.510372	0.401709	-1.2705	0.203907	0.99981
gene19188	1654.21	-0.444775	0.350166	-1.27018	0.204019	0.99981
gene821	2027.53	-0.441769	0.348057	-1.26924	0.204354	0.99981
gene9984	5453.1	-0.437849	0.345251	-1.26821	0.204724	0.99981
gene15636	44.8329	-0.97858	0.772414	-1.26691	0.205187	0.99981
gene16509	161.184	-0.63881	0.504274	-1.26679	0.20523	0.99981
gene17806	6.31572	2.54729	2.01187	1.26613	0.205467	0.99981
gene14878	466.634	0.494174	0.390312	1.2661	0.205478	0.99981
gene13258	2.39395	4.38642	3.46454	1.26609	0.20548	NA
gene9842	331.751	-0.532182	0.420384	-1.26594	0.205534	0.99981
gene3561	234.382	-0.569832	0.450323	-1.26538	0.205734	0.99981
gene11070	797.331	0.482845	0.381586	1.26537	0.20574	0.99981
gene14665	29.219	-1.19931	0.9482	-1.26483	0.205933	0.99981
gene18892	278.501	0.557496	0.441558	1.26256	0.206746	0.99981
gene7681	45.9294	0.952817	0.754853	1.26225	0.206857	0.99981
gene9341	610.93	-0.482715	0.382549	-1.26184	0.207007	0.99981
gene11241	5.36392	-2.61257	2.07066	-1.26171	0.207053	0.99981
gene7903	1148.98	0.471636	0.3742	1.26038	0.207531	0.99981
gene3640	1756.4	-0.431935	0.342751	-1.2602	0.207598	0.99981
gene8278	1735.22	0.442038	0.350971	1.25947	0.20786	0.99981
gene2338	342.449	-0.523375	0.415566	-1.25943	0.207876	0.99981
gene7466	106835	0.408626	0.324503	1.25924	0.207945	0.99981
gene3491	5.05722	-2.951	2.34357	-1.25919	0.20796	0.99981
gene14187	408.943	0.508297	0.403702	1.25909	0.207998	0.99981
gene11681	1272.44	0.442615	0.351571	1.25896	0.208043	0.99981
gene6004	23.3198	1.28448	1.02088	1.25821	0.208316	0.99981
gene9099	633.166	0.470437	0.373985	1.2579	0.208427	0.99981
gene15946	1510.83	-0.466608	0.370975	-1.25779	0.208468	0.99981
gene6042	2216.25	-0.472215	0.375499	-1.25757	0.208548	0.99981
gene10288	20.4091	1.34651	1.07092	1.25734	0.208631	0.99981
gene16491	38.0349	-1.0327	0.821399	-1.25724	0.208665	0.99981
gene10435	2225.66	-0.426149	0.338966	-1.2572	0.20868	0.99981
gene13701	273.68	-0.543264	0.432338	-1.25657	0.208908	0.99981
gene7508	420.332	0.548342	0.436537	1.25612	0.209073	0.99981
gene6059	57.1761	-0.901881	0.718016	-1.25607	0.20909	0.99981
gene16202	102.249	-0.735008	0.585203	-1.25599	0.20912	0.99981
gene19322	106.494	0.695923	0.554238	1.25564	0.209246	0.99981
gene17882	443.088	-0.498268	0.396898	-1.25541	0.209331	0.99981
gene3505	145.094	-0.643827	0.512939	-1.25517	0.209416	0.99981
gene10172	296.14	-0.534447	0.425841	-1.25504	0.209464	0.99981
gene9554	108341	-2.11711	1.68743	-1.25464	0.209611	0.99981
gene925	26.5688	-1.21233	0.96654	-1.2543	0.209733	0.99981
gene10636	1494.32	0.436134	0.347794	1.254	0.209842	0.99981
gene1803	910.493	0.506622	0.404122	1.25364	0.209974	0.99981
gene167	513.616	-0.512784	0.409138	-1.25333	0.210086	0.99981
gene6981	808.796	-0.555847	0.443758	-1.25259	0.210355	0.99981
gene6654	4215.79	-0.418861	0.334657	-1.25161	0.210711	0.99981
gene4267	11.7631	1.73324	1.38603	1.2505	0.211115	0.99981
gene11078	39.0275	1.01652	0.813044	1.25026	0.211204	0.99981
gene11050	44.9428	-1.00906	0.807495	-1.24961	0.21144	0.99981
gene2872	1054.81	-0.468785	0.375168	-1.24953	0.211471	0.99981
gene15109	1642.75	-0.435527	0.348693	-1.24903	0.211655	0.99981
gene12303	7.04855	2.3142	1.85443	1.24793	0.212057	0.99981
gene4229	10926.8	-0.417334	0.334481	-1.24771	0.212139	0.99981
gene7731	442.131	-0.490133	0.392878	-1.24754	0.212198	0.99981
gene6475	78.4535	0.795134	0.637831	1.24662	0.212536	0.99981
gene7895	187.75	0.624352	0.500838	1.24662	0.212538	0.99981
gene9529	54.5703	-0.887181	0.711708	-1.24655	0.212562	0.99981
gene5973	145.356	-0.637591	0.511558	-1.24637	0.212629	0.99981
gene9673	29.6512	-1.13517	0.910866	-1.24625	0.212672	0.99981
gene10771	24.8015	-1.31408	1.05498	-1.2456	0.212911	0.99981
gene11855	331.012	-0.515125	0.413582	-1.24552	0.21294	0.99981
gene18141	3.58589	3.31368	2.66075	1.24539	0.212987	NA
gene13720	98.6903	0.705783	0.567115	1.24451	0.213311	0.99981
gene14778	18.4129	-1.39766	1.12339	-1.24414	0.213447	0.99981
gene14770	6377.07	-0.410088	0.329737	-1.24368	0.213616	0.99981
gene4669	867.498	0.488004	0.392782	1.24243	0.214078	0.99981
gene10767	106.539	-0.709786	0.571503	-1.24196	0.21425	0.99981
gene16479	460.881	-0.498765	0.401631	-1.24185	0.214293	0.99981
gene17520	4.33467	-3.07479	2.47756	-1.24106	0.214585	NA
gene14619	504.393	0.481966	0.388354	1.24105	0.214587	0.99981
gene1107	2.09558	4.49291	3.62162	1.24058	0.214762	NA
gene13433	2.09558	4.49291	3.62162	1.24058	0.214762	NA
gene8745	2.09558	4.49291	3.62162	1.24058	0.214762	NA
gene6936	91.8777	-0.722794	0.582661	-1.2405	0.214789	0.99981
gene9943	3.32691	-3.43286	2.76842	-1.24001	0.214973	NA
gene9083	31.6933	1.1196	0.903316	1.23944	0.215184	0.99981
gene8924	180.251	0.587258	0.473985	1.23898	0.215353	0.99981
gene7502	284.544	-0.541512	0.437107	-1.23885	0.2154	0.99981
gene14352	3394.31	-0.414152	0.334383	-1.23856	0.21551	0.99981
gene17836	591.954	0.566298	0.457448	1.23795	0.215735	0.99981
gene7380	278.418	0.531108	0.429096	1.23774	0.215813	0.99981
gene537	2537.23	-0.418168	0.33786	-1.23769	0.215829	0.99981
gene8595	200.727	0.575522	0.465137	1.23732	0.215969	0.99981
gene4515	3546.76	0.416908	0.337059	1.2369	0.216125	0.99981
gene5208	26.1373	1.23656	1.00006	1.23648	0.216279	0.99981
gene7404	480.057	0.481459	0.389509	1.23607	0.216434	0.99981
gene10066	781.028	0.45217	0.36582	1.23604	0.216443	0.99981
gene14453	275.486	-0.532446	0.430785	-1.23599	0.216462	0.99981
gene13144	3.96651	-3.2358	2.61878	-1.23561	0.216602	NA
gene15506	3.96651	-3.2358	2.61878	-1.23561	0.216602	NA
gene6079	3.96651	-3.2358	2.61878	-1.23561	0.216602	NA
gene9123	255.399	0.577169	0.467114	1.23561	0.216605	0.99981
gene4732	19.9668	-1.33929	1.08404	-1.23546	0.216659	0.99981
gene17600	491.908	-0.49911	0.404201	-1.23481	0.216903	0.99981
gene12948	2.91937	3.62266	2.93439	1.23455	0.216997	NA
gene360	71.6936	-0.986937	0.79992	-1.23379	0.21728	0.99981
gene2112	350.443	0.532475	0.431944	1.23274	0.217672	0.99981
gene1030	1046.09	0.441987	0.358604	1.23252	0.217755	0.99981
gene10452	2528.43	-0.419314	0.340228	-1.23245	0.21778	0.99981
gene7254	7.53184	2.18477	1.77372	1.23174	0.218046	0.99981
gene2072	330.003	-0.550039	0.446579	-1.23167	0.218071	0.99981
gene2539	40383.7	0.414834	0.336809	1.23166	0.218076	0.99981
gene5729	2327.93	0.418733	0.340183	1.23091	0.218357	0.99981
gene2082	56.0737	-0.881065	0.715817	-1.23085	0.218378	0.99981
gene7481	851.914	0.455758	0.370504	1.2301	0.218658	0.99981
gene2125	875.163	-0.468253	0.380665	-1.23009	0.218663	0.99981
gene1541	8.82029	2.05867	1.67408	1.22973	0.218796	0.99981
gene9322	2.31452	-4.28473	3.48462	-1.22961	0.218842	NA
gene3746	1660.75	0.422195	0.34355	1.22892	0.219102	0.99981
gene3888	145.794	-0.618433	0.503257	-1.22886	0.219124	0.99981
gene10468	185.028	-0.638787	0.519921	-1.22862	0.219214	0.99981
gene12321	2028.83	-0.492372	0.400813	-1.22843	0.219284	0.99981
gene15530	150.79	-0.614983	0.500726	-1.22818	0.219378	0.99981
gene7500	38.7311	1.00527	0.818515	1.22816	0.219386	0.99981
gene4279	5512.77	-0.415277	0.338187	-1.22795	0.219465	0.99981
gene4322	2352.54	-0.44557	0.363389	-1.22615	0.220141	0.99981
gene16143	447.238	-0.527162	0.429985	-1.226	0.220198	0.99981
gene10502	2.86531	3.63877	2.96917	1.22552	0.22038	NA
gene12387	1172.62	-0.482366	0.39376	-1.22502	0.220566	0.99981
gene3881	378.655	0.505364	0.412602	1.22482	0.220642	0.99981
gene8238	2711.11	0.485206	0.396147	1.22481	0.220646	0.99981
gene17631	3257.53	0.496612	0.405459	1.22481	0.220646	0.99981
gene9402	62591.5	0.416888	0.34056	1.22413	0.220905	0.99981
gene12749	2.00431	4.50366	3.68064	1.22361	0.221101	NA
gene7430	2.00431	4.50366	3.68064	1.22361	0.221101	NA
gene10139	632.931	0.472484	0.386147	1.22359	0.221109	0.99981
gene16091	20.8251	-1.31307	1.07448	-1.22204	0.221691	0.99981
gene12780	820.329	-0.446413	0.365376	-1.22179	0.221786	0.99981
gene15554	1751.64	-0.460378	0.376853	-1.22164	0.221844	0.99981
gene8521	10.9558	-1.78789	1.46356	-1.2216	0.221858	0.99981
gene9642	793.584	0.452233	0.370243	1.22145	0.221915	0.99981
gene10689	200.592	-0.612194	0.501248	-1.22134	0.221957	0.99981
gene10330	50.8486	-0.944152	0.774569	-1.21894	0.222868	0.99981
gene13668	2240.36	0.425167	0.349003	1.21823	0.223136	0.99981
gene15874	18.0374	1.40795	1.1558	1.21816	0.223165	0.99981
gene2293	3949.96	0.418596	0.343733	1.21779	0.223302	0.99981
gene14956	564.925	-0.472673	0.38849	-1.21669	0.223722	0.99981
gene12629	18.8275	1.35122	1.11071	1.21654	0.22378	0.99981
gene9209	62.4117	-0.853217	0.701357	-1.21652	0.223785	0.99981
gene2706	48.9463	0.914356	0.752227	1.21553	0.224164	0.99981
gene100	16.1128	-1.47951	1.21744	-1.21526	0.224267	0.99981
gene6631	1695.12	-0.447846	0.368635	-1.21488	0.224413	0.99981
gene4078	3.49153	3.42657	2.82115	1.2146	0.224519	NA
gene5044	46.1305	-0.926304	0.76278	-1.21438	0.224603	0.99981
gene16398	83.4372	-0.73261	0.603442	-1.21405	0.224728	0.99981
gene4690	519.192	-0.522046	0.430101	-1.21377	0.224834	0.99981
gene608	5902.01	0.448122	0.369544	1.21264	0.225269	0.99981
gene10129	7059.48	0.403632	0.332965	1.21223	0.225422	0.99981
gene631	109.447	-0.782006	0.645497	-1.21148	0.225712	0.99981
gene12846	620.79	0.470827	0.388655	1.21143	0.225732	0.99981
gene16243	1542.82	-0.426509	0.352091	-1.21136	0.225758	0.99981
gene2562	28.9175	1.11495	0.920881	1.21074	0.225995	0.99981
gene5373	4569.91	0.417848	0.34519	1.21049	0.226091	0.99981
gene16370	793.156	-0.53232	0.439902	-1.21009	0.226245	0.99981
gene276	100.048	0.683777	0.565488	1.20918	0.226594	0.99981
gene2113	10.7099	1.90039	1.5723	1.20867	0.226791	0.99981
gene10386	2984.49	0.404912	0.335235	1.20785	0.227107	0.99981
gene10773	12753.4	0.394975	0.327215	1.20708	0.227401	0.99981
gene7189	220.02	-0.544713	0.4514	-1.20672	0.227541	0.99981
gene11226	2.46765	4.13784	3.43126	1.20592	0.227847	NA
gene140	256.102	-0.528652	0.43855	-1.20546	0.228027	0.99981
gene2507	156.628	-0.622965	0.516819	-1.20538	0.228055	0.99981
gene8207	1414.67	0.436154	0.361919	1.20511	0.228159	0.99981
gene5066	1393.08	0.425488	0.353185	1.20472	0.228313	0.99981
gene15307	4.18934	-2.79967	2.32415	-1.2046	0.228358	NA
gene8042	18.1962	1.39779	1.16046	1.20451	0.228391	0.99981
gene1212	80.2932	0.749977	0.622959	1.20389	0.228631	0.99981
gene3745	282.608	-0.522724	0.434506	-1.20303	0.228965	0.99981
gene4868	3189.66	-0.415805	0.345632	-1.20303	0.228965	0.99981
gene5791	8075.87	-0.400683	0.333073	-1.20299	0.22898	0.99981
gene16219	358061	-2.03911	1.69557	-1.20261	0.229127	0.99981
gene9981	549.554	0.480426	0.399594	1.20229	0.229252	0.99981
gene6317	3199.27	-0.403108	0.335333	-1.20211	0.22932	0.99981
gene8454	1764.56	-0.439532	0.365669	-1.20199	0.229366	0.99981
gene13309	4.35893	-2.997	2.49355	-1.2019	0.229402	NA
gene69	3.96289	2.8528	2.37368	1.20185	0.229422	NA
gene12116	18.9272	1.34858	1.12219	1.20173	0.229466	0.99981
gene10150	317.783	-0.586024	0.487671	-1.20168	0.229488	0.99981
gene10684	201.886	-0.601946	0.501151	-1.20113	0.229702	0.99981
gene7807	741.931	0.486816	0.405421	1.20077	0.229842	0.99981
gene5579	221402	0.447645	0.373089	1.19983	0.230204	0.99981
gene14898	5.15175	2.52734	2.10795	1.19895	0.230546	0.99981
gene5596	683.91	-0.46163	0.385171	-1.19851	0.23072	0.99981
gene10069	11.5742	-2.10302	1.75472	-1.19849	0.230725	0.99981
gene8407	2.18685	4.29522	3.58728	1.19735	0.231172	NA
gene6515	4.62071	-2.70462	2.26015	-1.19665	0.231441	0.99981
gene6696	84.8353	-0.756699	0.632758	-1.19588	0.231745	0.99981
gene2462	102.424	0.697603	0.583355	1.19585	0.231756	0.99981
gene3974	409.351	-0.825362	0.690422	-1.19545	0.231913	0.99981
gene14940	8736.49	0.396268	0.331638	1.19488	0.232134	0.99981
gene12728	181.303	0.622756	0.521361	1.19448	0.232289	0.99981
gene16117	547.043	0.457827	0.383392	1.19415	0.232421	0.99981
gene1339	286.781	-0.539981	0.452282	-1.1939	0.232516	0.99981
gene2038	1702.76	-0.418198	0.35046	-1.19328	0.232758	0.99981
gene8341	45.8633	-0.912654	0.76488	-1.1932	0.232792	0.99981
gene14647	3.95797	3.11565	2.6124	1.19264	0.23301	NA
gene2832	88.5062	-0.809338	0.679222	-1.19157	0.233432	0.99981
gene12077	144.289	-0.659529	0.553595	-1.19136	0.233514	0.99981
gene3785	60.8857	-0.891947	0.748796	-1.19117	0.233585	0.99981
gene6527	52931.7	0.386717	0.324745	1.19083	0.233719	0.99981
gene15779	297.099	-0.525662	0.441482	-1.19068	0.23378	0.99981
gene15483	1091.58	0.426043	0.357913	1.19035	0.233908	0.99981
gene10195	552.591	-0.49987	0.420007	-1.19015	0.233989	0.99981
gene3042	275.032	-0.516713	0.434293	-1.18978	0.234134	0.99981
gene9868	2.932	3.46877	2.91552	1.18976	0.234141	NA
gene60	138.558	0.621219	0.522322	1.18934	0.234306	0.99981
gene13869	499.339	-0.485305	0.408126	-1.1891	0.234399	0.99981
gene11535	7980.33	0.408138	0.343372	1.18862	0.234589	0.99981
gene15170	3.51149	3.19771	2.6903	1.1886	0.234595	NA
gene6448	3.51149	3.19771	2.6903	1.1886	0.234595	NA
gene11256	92.9066	0.69238	0.582733	1.18816	0.234771	0.99981
gene10891	283.866	0.51212	0.431148	1.18781	0.234909	0.99981
gene12743	985.861	-0.423185	0.356342	-1.18758	0.234998	0.99981
gene9489	2392.57	-0.404212	0.340403	-1.18745	0.235049	0.99981
gene13340	19.8004	1.28981	1.08623	1.18741	0.235065	0.99981
gene1503	290.772	-0.523582	0.440946	-1.18741	0.235067	0.99981
gene4750	439.706	0.467491	0.393751	1.18728	0.235119	0.99981
gene4200	225.57	-0.537093	0.452378	-1.18727	0.235122	0.99981
gene11406	3891.43	0.395315	0.332964	1.18726	0.235125	0.99981
gene14033	238.928	0.530417	0.446802	1.18714	0.235172	0.99981
gene11943	137.577	-0.612644	0.516077	-1.18712	0.235181	0.99981
gene1767	282.249	-0.507845	0.427841	-1.18699	0.23523	0.99981
gene14582	1590.58	0.408886	0.344507	1.18687	0.235278	0.99981
gene7216	13.2091	1.59502	1.34449	1.18634	0.235488	0.99981
gene1583	25.7228	-1.16371	0.981011	-1.18623	0.23553	0.99981
gene7994	37.3605	-0.993249	0.837448	-1.18604	0.235606	0.99981
gene2918	18607	-0.469224	0.395757	-1.18564	0.235766	0.99981
gene3336	85.7351	-0.777092	0.655502	-1.18549	0.235824	0.99981
gene10074	295.232	0.500567	0.422329	1.18525	0.235917	0.99981
gene1629	2126.8	0.437999	0.369544	1.18524	0.235922	0.99981
gene1499	2645.66	-0.401366	0.338647	-1.1852	0.235937	0.99981
gene1559	6989.39	-0.706392	0.596026	-1.18517	0.235951	0.99981
gene5851	113.525	-0.665224	0.561302	-1.18514	0.23596	0.99981
gene9828	1607.24	-0.408384	0.344691	-1.18478	0.236104	0.99981
gene7744	4495.53	0.392445	0.331406	1.18418	0.236341	0.99981
gene13834	23.8964	-1.18915	1.0043	-1.18406	0.236391	0.99981
gene12633	68.4264	-0.786184	0.664043	-1.18394	0.236439	0.99981
gene14415	4209.79	-0.395018	0.333702	-1.18374	0.236515	0.99981
gene9033	33.9601	-1.01794	0.860003	-1.18365	0.236552	0.99981
gene5889	3.445	-3.25862	2.75442	-1.18305	0.236789	NA
gene4128	2453.55	-0.414553	0.350455	-1.1829	0.236849	0.99981
gene14256	8491.3	-0.478398	0.40461	-1.18237	0.237059	0.99981
gene454	14207.8	-0.413379	0.349728	-1.182	0.237205	0.99981
gene8233	9769.52	0.406812	0.34421	1.18187	0.237257	0.99981
gene1586	610.911	-0.450636	0.381582	-1.18097	0.237616	0.99981
gene16068	49.7052	-0.879034	0.744537	-1.18065	0.237743	0.99981
gene10034	502.641	-0.504913	0.427699	-1.18053	0.237789	0.99981
gene10711	21.7515	-1.23924	1.05028	-1.17992	0.238032	0.99981
gene17407	437.459	-0.483802	0.410122	-1.17965	0.238138	0.99981
gene17720	138.023	-0.655976	0.556452	-1.17885	0.238456	0.99981
gene17032	5012.19	-0.39263	0.333126	-1.17863	0.238547	0.99981
gene4265	21.8244	-1.22377	1.03867	-1.17821	0.238713	0.99981
gene5541	1368.99	0.436273	0.370497	1.17753	0.238982	0.99981
gene9224	89.0649	-0.697506	0.592771	-1.17669	0.239321	0.99981
gene13680	80.9142	-0.755059	0.641853	-1.17637	0.239446	0.99981
gene12242	2392.54	-0.400631	0.340608	-1.17622	0.239506	0.99981
gene15992	461.968	-0.458007	0.389395	-1.1762	0.239514	0.99981
gene15657	699.639	0.443169	0.376892	1.17585	0.239654	0.99981
gene3457	176.262	-0.67976	0.578507	-1.17503	0.239985	0.99981
gene18008	835.089	0.671052	0.571157	1.1749	0.240035	0.99981
gene17917	353.795	0.49028	0.417302	1.17488	0.240042	0.99981
gene16009	3110.08	0.393136	0.334724	1.17451	0.240192	0.99981
gene10548	2306.65	-0.405179	0.345118	-1.17403	0.240384	0.99981
gene3605	3003.65	-0.399198	0.340027	-1.17402	0.240388	0.99981
gene12038	713.801	-0.485554	0.41369	-1.17371	0.24051	0.99981
gene2332	4.76211	2.52845	2.1545	1.17356	0.240569	0.99981
gene10946	7.62776	-2.2216	1.89415	-1.17288	0.240845	0.99981
gene9841	312.642	0.494347	0.421742	1.17215	0.241135	0.99981
gene2686	8.17873	1.97053	1.68136	1.17198	0.241204	0.99981
gene16102	597.733	0.451426	0.385183	1.17198	0.241206	0.99981
gene2599	321.383	0.495443	0.422792	1.17184	0.241262	0.99981
gene17990	3588.97	0.414843	0.354044	1.17173	0.241306	0.99981
gene9273	9099.85	-0.396478	0.338585	-1.17099	0.241604	0.99981
gene9624	376.44	-0.485319	0.414574	-1.17064	0.241742	0.99981
gene11124	1205.68	-0.456764	0.390193	-1.17061	0.241755	0.99981
gene7539	187.058	0.552306	0.471842	1.17053	0.241787	0.99981
gene8326	3.87163	2.79999	2.39225	1.17044	0.241823	NA
gene7176	4.06436	-2.92639	2.50038	-1.17038	0.24185	NA
gene9555	56.1705	0.890921	0.761389	1.17013	0.24195	0.99981
gene10682	848.352	-0.425488	0.363711	-1.16985	0.242061	0.99981
gene10981	9756.98	-0.538342	0.460309	-1.16952	0.242192	0.99981
gene9225	241.385	-0.549887	0.470351	-1.1691	0.242363	0.99981
gene10487	294.459	-0.539755	0.461698	-1.16906	0.242378	0.99981
gene3780	95.6496	-0.67868	0.580696	-1.16874	0.24251	0.99981
gene7986	4.11955	-2.95183	2.52589	-1.16863	0.242552	NA
gene14513	77.2446	-0.748617	0.640645	-1.16854	0.242591	0.99981
gene16530	367.629	-0.481778	0.412516	-1.1679	0.242847	0.99981
gene12922	6737.99	0.421192	0.360657	1.16785	0.242868	0.99981
gene16569	16203.9	0.388801	0.333108	1.16719	0.243133	0.99981
gene2663	747.913	-0.453252	0.388507	-1.16665	0.243351	0.99981
gene1813	195.322	0.569206	0.488017	1.16636	0.243468	0.99981
gene18403	42.723	1.03821	0.890216	1.16625	0.243513	0.99981
gene4034	24236.2	0.389356	0.33395	1.16591	0.24365	0.99981
gene9732	1681.11	-0.4829	0.414229	-1.16578	0.243703	0.99981
gene9884	45.6161	-0.892414	0.765531	-1.16574	0.243718	0.99981
gene12824	226.852	-0.540343	0.463605	-1.16552	0.243807	0.99981
gene1802	12957.7	0.384538	0.329946	1.16546	0.243833	0.99981
gene1758	599.719	0.473926	0.40668	1.16535	0.243875	0.99981
gene10324	2.6877	3.56465	3.05888	1.16534	0.243879	NA
gene6479	979.357	-0.425949	0.365628	-1.16498	0.244028	0.99981
gene4634	58.775	-0.837379	0.719214	-1.1643	0.244304	0.99981
gene112	975.055	-0.415439	0.35684	-1.16422	0.244336	0.99981
gene5344	92.3224	-0.691986	0.594477	-1.16402	0.244414	0.99981
gene6493	2089	0.396109	0.34034	1.16386	0.24448	0.99981
gene12812	37.3273	1.03556	0.890069	1.16346	0.244645	0.99981
gene15931	15.3449	1.41996	1.22086	1.16309	0.244793	0.99981
gene8269	5591.58	0.384697	0.330908	1.16255	0.245011	0.99981
gene6794	2019.73	-0.395596	0.340359	-1.16229	0.245118	0.99981
gene7185	412.886	0.483781	0.416253	1.16223	0.245143	0.99981
gene5948	33.9185	0.995786	0.856858	1.16214	0.24518	0.99981
gene15643	17.4804	1.35103	1.16254	1.16213	0.245184	0.99981
gene9782	205.001	-0.538656	0.463566	-1.16198	0.245242	0.99981
gene2593	259.639	0.508659	0.437918	1.16154	0.245423	0.99981
gene70	99437.5	-0.377153	0.324726	-1.16145	0.245459	0.99981
gene5336	3.28753	3.22787	2.77979	1.16119	0.245564	NA
gene19589	7.25875	2.00881	1.73132	1.16027	0.245937	0.99981
gene2961	1515.54	-0.407416	0.351263	-1.15986	0.246106	0.99981
gene6534	17.406	1.47236	1.26967	1.15964	0.246196	0.99981
gene16415	64.3499	-0.800247	0.690202	-1.15944	0.246277	0.99981
gene8015	89.98	0.68548	0.591323	1.15923	0.246361	0.99981
gene346	111.839	-0.639617	0.551892	-1.15895	0.246475	0.99981
gene8393	23.3978	1.41203	1.21849	1.15884	0.24652	0.99981
gene2923	294.16	-0.507004	0.43752	-1.15881	0.246533	0.99981
gene15220	2.02888	4.25627	3.67307	1.15878	0.246547	NA
gene10414	1.91305	4.34817	3.75335	1.15848	0.246669	NA
gene3822	4347.07	0.385584	0.332933	1.15814	0.246806	0.99981
gene12197	325.64	-0.479205	0.413833	-1.15797	0.246877	0.99981
gene10170	98.4765	0.68953	0.595536	1.15783	0.246933	0.99981
gene8584	98.3204	0.667675	0.576847	1.15746	0.247086	0.99981
gene3614	1.88848	4.37074	3.77639	1.15739	0.247115	NA
gene7062	118.941	0.659535	0.570145	1.15678	0.24736	0.99981
gene3436	1031.26	-0.434577	0.375727	-1.15663	0.247423	0.99981
gene10871	82.9641	-0.698726	0.604196	-1.15646	0.247495	0.99981
gene1936	1880.33	-0.463894	0.401235	-1.15617	0.247613	0.99981
gene14149	34.8935	1.04437	0.903845	1.15547	0.247897	0.99981
gene2018	34.8441	-0.983021	0.851006	-1.15513	0.248038	0.99981
gene2698	5086.49	-0.397737	0.344481	-1.1546	0.248255	0.99981
gene17867	33.6047	-1.00473	0.870901	-1.15367	0.248637	0.99981
gene12964	29.5888	-1.04947	0.909852	-1.15345	0.248725	0.99981
gene12438	5.21057	-2.42163	2.09989	-1.15322	0.248821	0.99981
gene3309	111.737	-0.646172	0.560372	-1.15311	0.248865	0.99981
gene1953	392.782	-0.558038	0.483969	-1.15304	0.248892	0.99981
gene3074	5106.66	-0.421642	0.365807	-1.15264	0.24906	0.99981
gene11116	100.554	-0.765319	0.664028	-1.15254	0.2491	0.99981
gene8986	20.0911	1.25884	1.09235	1.15242	0.249149	0.99981
gene8781	18018.2	0.384354	0.333562	1.15227	0.24921	0.99981
gene10070	6.66718	-2.39482	2.07974	-1.1515	0.249526	0.99981
gene14528	141.511	-0.589777	0.512211	-1.15143	0.249554	0.99981
gene1070	434.444	-0.455994	0.39641	-1.15031	0.250016	0.99981
gene7023	13.0326	-2.07585	1.80559	-1.14968	0.250276	0.99981
gene3115	366.247	0.480951	0.418345	1.14965	0.250287	0.99981
gene2936	2755.24	-0.388022	0.33758	-1.14942	0.250383	0.99981
gene2894	681.803	0.465802	0.405396	1.149	0.250554	0.99981
gene1017	48.4532	-0.848498	0.738551	-1.14887	0.25061	0.99981
gene10625	14.7468	-1.45987	1.27072	-1.14885	0.250618	0.99981
gene17181	991.969	-0.43215	0.376223	-1.14865	0.250699	0.99981
gene11094	818.034	-0.427218	0.37198	-1.1485	0.250764	0.99981
gene13372	6071.84	0.38038	0.331315	1.14809	0.25093	0.99981
gene7892	94.9075	0.697653	0.607663	1.14809	0.25093	0.99981
gene11547	1869.55	0.394391	0.343627	1.14773	0.251079	0.99981
gene13631	2.63364	3.48941	3.04086	1.14751	0.251172	NA
gene8697	2.63364	3.48941	3.04086	1.14751	0.251172	NA
gene16421	2255.13	0.393257	0.342974	1.14661	0.251543	0.99981
gene8156	4.67085	2.48641	2.1687	1.1465	0.251589	0.99981
gene5642	39.7653	-0.927991	0.810315	-1.14522	0.252117	0.99981
gene2489	1082.75	0.411419	0.35934	1.14493	0.252239	0.99981
gene2522	20.8375	1.29804	1.13376	1.1449	0.252252	0.99981
gene12940	352.776	0.513234	0.448362	1.14469	0.252339	0.99981
gene2787	281.949	0.488764	0.427018	1.1446	0.252376	0.99981
gene721	4.35153	-2.63867	2.30555	-1.14449	0.252422	NA
gene14875	13679.8	-0.390796	0.341494	-1.14437	0.252469	0.99981
gene6872	73.1098	-0.778934	0.680702	-1.14431	0.252495	0.99981
gene16028	438.317	0.450517	0.393761	1.14414	0.252566	0.99981
gene4685	2484.94	0.415578	0.363425	1.14351	0.252829	0.99981
gene9922	8.50653	-1.85494	1.62238	-1.14334	0.252895	0.99981
gene13538	305.833	0.486164	0.425241	1.14327	0.252927	0.99981
gene3322	11.2438	-1.61366	1.41185	-1.14294	0.253063	0.99981
gene2638	16730.3	-0.408903	0.357791	-1.14285	0.253099	0.99981
gene6421	1.88315	-4.31152	3.77273	-1.14281	0.253117	NA
gene7320	931.273	-0.409222	0.358108	-1.14273	0.25315	0.99981
gene5386	1043.82	-0.40661	0.355837	-1.14268	0.253169	0.99981
gene14198	596.547	0.433862	0.379688	1.14268	0.253171	0.99981
gene10352	231.552	-0.510128	0.446881	-1.14153	0.25365	0.99981
gene10072	647.617	0.488475	0.427952	1.14143	0.253692	0.99981
gene7581	73.2442	0.724983	0.635282	1.1412	0.253787	0.99981
gene4252	1009.77	-0.423868	0.371652	-1.1405	0.254079	0.99981
gene2283	12.8522	1.50478	1.31969	1.14025	0.254182	0.99981
gene8276	4960.48	-0.38104	0.33427	-1.13992	0.25432	0.99981
gene6464	32.149	-1.07425	0.942421	-1.13989	0.254334	0.99981
gene13454	64.5996	-0.811322	0.711851	-1.13974	0.254396	0.99981
gene14396	507.563	0.587437	0.51542	1.13973	0.254401	0.99981
gene16662	223.51	-0.526574	0.462073	-1.13959	0.254457	0.99981
gene15297	628.68	0.426875	0.374925	1.13856	0.254886	0.99981
gene12746	1341.35	0.469198	0.412579	1.13723	0.255442	0.99981
gene3237	151.978	0.608876	0.535419	1.1372	0.255456	0.99981
gene15926	8933.98	0.372965	0.328107	1.13672	0.255656	0.99981
gene15940	102.316	0.667138	0.586919	1.13668	0.255673	0.99981
gene893	4110.07	-0.434824	0.382777	-1.13597	0.255968	0.99981
gene7306	8.60866	1.81717	1.59975	1.13591	0.255994	0.99981
gene18167	105.882	0.711546	0.626552	1.13565	0.256101	0.99981
gene2569	755.518	-0.419204	0.369133	-1.13564	0.256105	0.99981
gene506	248.972	0.596732	0.525887	1.13471	0.256495	0.99981
gene16684	27.4787	1.08273	0.954421	1.13443	0.256613	0.99981
gene1260	75.1959	-0.722279	0.636834	-1.13417	0.256722	0.99981
gene5498	161.803	-0.559144	0.49318	-1.13375	0.256899	0.99981
gene3904	3.26296	3.1138	2.7465	1.13373	0.256906	NA
gene9219	5981.52	-0.403438	0.355861	-1.1337	0.256922	0.99981
gene17411	41.5285	-0.921208	0.813172	-1.13286	0.257274	0.99981
gene8360	2794.87	0.383719	0.338882	1.13231	0.257505	0.99981
gene630	434.572	-0.515566	0.455469	-1.13195	0.257657	0.99981
gene4468	8735.55	-0.397557	0.351398	-1.13136	0.257905	0.99981
gene5496	123.593	0.59932	0.529966	1.13087	0.258111	0.99981
gene15415	3.07733	3.34357	2.95677	1.13082	0.258132	NA
gene3437	225.63	0.545058	0.48225	1.13024	0.258375	0.99981
gene14213	970.75	-0.405374	0.358687	-1.13016	0.258409	0.99981
gene16294	46.1287	0.850398	0.75257	1.12999	0.25848	0.99981
gene7601	75.3379	-4.51558	3.99641	-1.12991	0.258514	0.99981
gene17358	16.7033	-1.39762	1.23697	-1.12987	0.258529	0.99981
gene12047	1164.94	0.441883	0.391107	1.12983	0.258549	0.99981
gene15459	12.1251	1.69665	1.5028	1.12899	0.2589	0.99981
gene11518	450.671	0.441762	0.39159	1.12812	0.259268	0.99981
gene1221	696.104	-0.42638	0.377972	-1.12807	0.259289	0.99981
gene13096	1.79721	4.33931	3.84884	1.12743	0.25956	NA
gene345	1.79721	4.33931	3.84884	1.12743	0.25956	NA
gene7316	9453.58	-0.372448	0.330372	-1.12736	0.259591	0.99981
gene13842	33.6049	0.987597	0.876099	1.12727	0.25963	0.99981
gene15734	58.4251	-0.801456	0.710983	-1.12725	0.259636	0.99981
gene17324	573.448	0.467819	0.415567	1.12574	0.260277	0.99981
gene6154	27.0208	-1.08664	0.965355	-1.12564	0.26032	0.99981
gene13431	1844.63	0.384453	0.341619	1.12539	0.260426	0.99981
gene2196	38.2235	-1.06085	0.942914	-1.12508	0.260557	0.99981
gene4359	56.9992	-0.781545	0.695041	-1.12446	0.260819	0.99981
gene8261	2648.75	-0.404908	0.360183	-1.12417	0.26094	0.99981
gene2892	1736.4	0.393564	0.350247	1.12367	0.261151	0.99981
gene5390	546.036	0.48676	0.433329	1.1233	0.261309	0.99981
gene14442	22.0116	1.16646	1.03919	1.12247	0.261661	0.99981
gene4861	1066.16	0.397213	0.354153	1.12159	0.262039	0.99981
gene3438	1001.81	-0.41405	0.369182	-1.12153	0.262061	0.99981
gene8274	278.793	0.478671	0.42694	1.12117	0.262217	0.99981
gene1376	8.06653	-2.04959	1.82811	-1.12116	0.262221	0.99981
gene119	1111.75	-0.395819	0.353252	-1.1205	0.262501	0.99981
gene1782	1230.51	0.392036	0.350048	1.11995	0.262736	0.99981
gene10905	452.606	0.45071	0.402482	1.11983	0.262787	0.99981
gene5864	73.036	0.705589	0.630153	1.11971	0.262837	0.99981
[truncated: 17,612 more rows]
