# Supplementary material for: Broad dengue neutralization in mosquitoes expressing an engineered antibody
Source: PLoS Pathog. 2020 Jan 16;16(1):e1008103. doi: 10.1371/journal.ppat.1008103 (PMC6964813; doi:10.1371/journal.ppat.1008103)
Supplement: S6 Table — Only 9 genes were found to be consistently upregulated in all three transgenic lines when compared to WT. (XLSX) [file ppat.1008103.s010.xlsx]

## Sheet: Sheet1
ID	LocusID	GenbankID	Description	NCBILink	AverageBaseMean	AverageLog2FoldChange
gene9331	LOC110675792	XP_021697286.1	vitelline membrane protein 15a-3-like	https://www.ncbi.nlm.nih.gov/gene/110675792	173.494	7.83079
gene9414	LOC23687823	XP_011493693.1	vitelline membrane protein 15a-2	https://www.ncbi.nlm.nih.gov/gene/23687823	255.481	7.63201
gene14369	LOC5577338	XP_001656415.1	maternal effect protein oskar	https://www.ncbi.nlm.nih.gov/gene/5577338	172.54	6.84287
gene4961	LOC5572898	XP_001654240.1	maternal protein exuperantia-2	https://www.ncbi.nlm.nih.gov/gene/5572898	326.765	6.22681
gene5041	LOC23687518	XP_011493493.2;XP_021696291.1	tyrosine 3-monooxygenase	https://www.ncbi.nlm.nih.gov/gene/23687518	293.042	4.88484
gene1111	LOC5566747	XP_021695508.1;XP_021695510.1	BTB/POZ domain-containing protein 6	https://www.ncbi.nlm.nih.gov/gene/5566747	76.9315	3.21564
gene5813	LOC5574905	XP_001661709.1;XP_021697282.1;XP_021697283.1;XP_021697284.1;XP_021697285.1	multiple inositol polyphosphate phosphatase 1	https://www.ncbi.nlm.nih.gov/gene/5574905	9995.73	-1.66086
gene12745	LOC5565977	XP_001650347.2	serine protease easter	https://www.ncbi.nlm.nih.gov/gene/5565977	147.851	-2.04179
gene5372	LOC110675609	XP_021696764.1	uncharacterized LOC110675609	https://www.ncbi.nlm.nih.gov/gene/110675609	517.576	-3.79148
